# Supplementary material for: Bis[1,2-bis­(4-chloro­phen­yl)­ethyl­ene-1,2-dithiol­ato(1–)]nickel(II)
Source: IUCrdata. 2022 Feb 17;7(Pt 2):x220148. doi: 10.1107/S2414314622001481 (PMC9462000; doi:10.1107/S2414314622001481)
Supplement: Supplementary file 1 [file x-07-x220148-sup1.cif]

##############################################################################
#                                                                            #
# This CIF contains the data for a data article accepted for                 #
# publication in IUCrData. It conforms to the requirements of                #
# Notes for Authors for IUCrData, and has been                               #
# peer reviewed under the auspices of IUCrData.                              #
#                                                                            #
# Full details of the Crystallographic Information File format               #
# are given in the paper "The Crystallographic Information File (CIF):       #
# a New Standard Archive File for Crystallography" by S. R. Hall, F. H.      #
# Allen and I. D. Brown [Acta Cryst. (1991), A47, 655-685].                  #
#                                                                            #
# The current version of the core CIF dictionary is obtainable from          #
# ftp://ftp.iucr.org/pub/cif_core.dic.                                       #
#                                                                            #
# Software is freely available for graphical display of the structure(s)     #
# in this CIF. For information consult the CIF software page                 #
# http://www.iucr.org/resources/cif/software.                                #
#                                                                            #
# This file may be used for bona fide research purposes within the           #
# scientific community so long as proper attribution is given to the data    # 
# article from which it was obtained.                                        #
#                                                                            #
##############################################################################
data_global
_audit_creation_method     'APEX4 v2021.4-0'
_journal_date_recd_electronic     2021-12-29
_journal_date_accepted     2022-02-07
_journal_name_full     'IUCrData'
_journal_year     2022
_journal_volume     7
_journal_issue      2
_journal_page_first     0
_journal_page_last     0
_journal_paper_category     HM
_journal_paper_doi     10.1107/S2414314622001481
_journal_coeditor_code     GG4008
_publ_contact_author_name     'Dr. James P. Donahue'
_publ_contact_author_address
;
 Department of Chemistry
 Tulane University
 6400 Freret Street
 New Orleans, Louisiana 70118-5698
 USA
;
_publ_contact_author_email     donahue@tulane.edu
_publ_contact_author_fax     '504-865-5596'
_publ_contact_author_phone     '504-862-3562'
_publ_section_title
;
Bis[1,2-bis(4-chlorophenyl)ethylene-1,2-dithiolato(1-)]nickel(II)
;
loop_
    _publ_author_name
    _publ_author_footnote
    _publ_author_address
    'Koehne, Sydney' ?
;
 Department of Chemistry
 Tulane University
 6400 Freret Street
 New Orleans, Louisiana 70118-5698
 USA
;
    'Mirmelli, Bailey' ?
;
 Department of Chemistry
 Tulane University
 6400 Freret Street
 New Orleans, Louisiana 70118-5698
 USA
;
    'Mague,  Joel T.' ?
;
 Department of Chemistry
 Tulane University
 6400 Freret Street
 New Orleans, Louisiana 70118-5698
 USA
;
    'Donahue,  James P.' ?
;
 Department of Chemistry
 Tulane University
 6400 Freret Street
 New Orleans, Louisiana 70118-5698
 USA
;
_publ_section_synopsis
;
Bis[1,2-bis(4-chlorophenyl)ethylene-1,2-dithiolato(1-)]nickel(II)
crystallizes as pairs of molecules related by an inversion center with close
intermolecular C---H...S and C---H...Ni contacts.
;
data_I
_audit_creation_method     'SHELXL-2018/3'
_chemical_name_systematic
;
Bis[1,2-bis(4-chlorophenyl)-2-sulfanylideneethane-1-thiolato]nickel(II)
;
_chemical_name_common
;
Bis[1,2-bis(4-chlorophenyl)ethylene-1,2-dithiolato(1-)]nickel(II)
;
_chemical_formula_moiety     'C28 H16 Cl4 Ni S4'
_chemical_formula_sum     'C28 H16 Cl4 Ni S4'
_chemical_formula_iupac     '[Ni (C14 H8 Cl2 S2)2]'
_chemical_formula_weight     681.16
_chemical_melting_point     ?
_space_group_crystal_system     triclinic
_space_group_name_H-M_alt     'P -1'
_space_group_name_Hall     '-P 1'
loop_
    _space_group_symop_operation_xyz
    'x, y, z'
    '-x, -y, -z'
_cell_length_a     9.5487(4)
_cell_length_b     11.4141(4)
_cell_length_c     15.0254(6)
_cell_angle_alpha     107.486(2)
_cell_angle_beta     94.791(2)
_cell_angle_gamma     111.423(2)
_cell_volume     1419.16(10)
_cell_formula_units_Z     2
_cell_measurement_reflns_used     9023
_cell_measurement_theta_min     2.3476
_cell_measurement_theta_max     29.5347
_cell_measurement_temperature     170(2)
_exptl_crystal_description     column
_exptl_crystal_colour     'intense green'
_exptl_crystal_size_max     0.271
_exptl_crystal_size_mid     0.153
_exptl_crystal_size_min     0.095
_exptl_crystal_density_diffrn     1.594
_exptl_crystal_density_meas     ?
_exptl_crystal_density_method     'not measured'
_exptl_crystal_F_000     688
_exptl_absorpt_coefficient_mu     1.373
_exptl_absorpt_correction_type     numerical
_exptl_absorpt_process_details
;
(<i>SADABS</i>; Krause <i>et al.</i>, 2015)
;
_exptl_absorpt_correction_T_min     0.76
_exptl_absorpt_correction_T_max     0.88
_exptl_special_details
;
The diffraction data were obtained from sets 11 of frames,
each of width 0.5\% in \w or \f, collected with scan parameters
determined by the "strategy" routine in <i>APEX3</i>. The scan
time was 15 sec/frame.
;
_diffrn_ambient_temperature     170(2)
_diffrn_source     'fine-focus sealed tube'
_diffrn_source_power     1.50
_diffrn_source_voltage     50
_diffrn_source_current     30.0
_diffrn_radiation_type     MoK\a
_diffrn_radiation_wavelength     0.71073
_diffrn_radiation_monochromator     graphite
_diffrn_measurement_device_type     'Bruker D8 QUEST PHOTON 3 diffractometer'
_diffrn_measurement_device     'Bruker D8 QUEST PHOTON 3 diffractometer'
_diffrn_measurement_method     '\f and \w scans'
_diffrn_detector_area_resol_mean     7.3910
_diffrn_reflns_number     89629
_diffrn_reflns_av_R_equivalents     0.0555
_diffrn_reflns_av_unetI/netI     0.0286
_diffrn_reflns_theta_min     2.401
_diffrn_reflns_theta_max     29.660
_diffrn_reflns_theta_full     29.650
_diffrn_measured_fraction_theta_max     0.998
_diffrn_measured_fraction_theta_full     0.998
_diffrn_reflns_limit_h_min     -13
_diffrn_reflns_limit_h_max     13
_diffrn_reflns_limit_k_min     -15
_diffrn_reflns_limit_k_max     15
_diffrn_reflns_limit_l_min     -20
_diffrn_reflns_limit_l_max     20
_refine_special_details
;
Refinement of F^2^ against ALL reflections. The weighted <i>R</i>-factor
<i>wR</i> and goodness of fit S are based on F^2^, conventional
<i>R</i>-factors <i>R</i> are based on F, with F set to zero for negative
F^2^. The threshold expression of F^2^ > 2sigma(F^2^) is used only for
calculating <i>R</i>-factors(gt) <i>etc</i>. and is not relevant to the choice
of reflections for refinement. <i>R</i>-factors based on F^2^ are
statistically about twice as large as those based on F, and R-- factors based
on ALL data will be even larger. H-atoms attached to carbon were placed in
calculated positions (C---H = 0.95 \%A). All were included as riding
contributions with isotropic displacement parameters 1.2 times those of the
attached atoms.
;
_reflns_number_total     8009
_reflns_number_gt     5941
_reflns_threshold_expression     'I > 2\s(I)'
_refine_ls_structure_factor_coef     Fsqd
_refine_ls_matrix_type     full
_refine_ls_R_factor_all     0.0625
_refine_ls_R_factor_gt     0.0404
_refine_ls_wR_factor_gt     0.0976
_refine_ls_wR_factor_ref     0.1120
_refine_ls_goodness_of_fit_ref     1.026
_refine_ls_restrained_S_all     1.026
_refine_ls_number_reflns     8009
_refine_ls_number_parameters     334
_refine_ls_number_restraints     0
_refine_ls_hydrogen_treatment     constr
_refine_ls_weighting_scheme     calc
_refine_ls_weighting_details
              'w=1/[\s^2^(Fo^2^)+(0.0524P)^2^+1.0724P] where P=(Fo^2^+2Fc^2^)/3'
_atom_sites_solution_hydrogens     geom
_atom_sites_solution_primary     dual
_atom_sites_solution_secondary     difmap
_refine_ls_shift/su_max     0.001
_refine_ls_shift/su_mean     0.000
_refine_diff_density_max     0.781
_refine_diff_density_min     -0.454
_refine_ls_extinction_method     none
_refine_ls_extinction_coef     .
loop_
    _atom_type_symbol
    _atom_type_description
    _atom_type_scat_dispersion_real
    _atom_type_scat_dispersion_imag
    _atom_type_scat_source
    'C' 'C' 0.0033 0.0016
                         'International Tables Vol C Tables 4.2.6.8 and 6.1.1.4'
    'H' 'H' 0.0000 0.0000
                         'International Tables Vol C Tables 4.2.6.8 and 6.1.1.4'
    'Cl' 'Cl' 0.1484 0.1585
                         'International Tables Vol C Tables 4.2.6.8 and 6.1.1.4'
    'S' 'S' 0.1246 0.1234
                         'International Tables Vol C Tables 4.2.6.8 and 6.1.1.4'
    'Ni' 'Ni' 0.3393 1.1124
                         'International Tables Vol C Tables 4.2.6.8 and 6.1.1.4'
_computing_data_collection
;
<i>APEX3</i> (Bruker, 2020)
;
_computing_cell_refinement
;
<i>SAINT</i> (Bruker, 2020)
;
_computing_data_reduction
;
<i>SAINT</i> (Bruker, 2020)
;
_computing_structure_solution
;
<i>SHELXT</i> (Sheldrick, 2015<i>a</i>)
;
_computing_structure_refinement
;
<i>SHELXL2018/1</i> (Sheldrick, 2015<i>b</i>)
;
_computing_molecular_graphics
;
<i>DIAMOND</i> (Brandenburg & Putz, 2012)
;
_computing_publication_material
;
<i>SHELXTL</i> (Sheldrick, 2008)
;
loop_
    _atom_site_type_symbol
    _atom_site_label
    _atom_site_fract_x
    _atom_site_fract_y
    _atom_site_fract_z
    _atom_site_U_iso_or_equiv
    _atom_site_adp_type
    _atom_site_calc_flag
    _atom_site_occupancy
    _atom_site_disorder_assembly
    _atom_site_disorder_group
    Ni Ni1 0.35173(3) 0.63386(3) 0.56629(2) 0.03136(9) Uani d 1 . .
    Cl Cl1 1.01198(10) 0.89129(9) 1.11457(5) 0.0646(2) Uani d 1 . .
    Cl Cl2 0.44766(10) 0.05522(7) 0.82193(5) 0.05315(18) Uani d 1 . .
    Cl Cl3 -0.27660(10) 0.36001(13) 0.00470(6) 0.0866(3) Uani d 1 . .
    Cl Cl4 0.00224(9) 1.14473(7) 0.34765(5) 0.05241(18) Uani d 1 . .
    S S1 0.51018(7) 0.75530(5) 0.69986(4) 0.03387(13) Uani d 1 . .
    S S2 0.35562(7) 0.45659(5) 0.58196(4) 0.03250(13) Uani d 1 . .
    S S3 0.19444(7) 0.50969(5) 0.43335(4) 0.03449(13) Uani d 1 . .
    S S4 0.32801(6) 0.80720(5) 0.55486(4) 0.03159(12) Uani d 1 . .
    C C1 0.6573(3) 0.7049(2) 0.83698(16) 0.0316(4) Uani d 1 . .
    C C2 0.6637(3) 0.8171(2) 0.91031(18) 0.0402(5) Uani d 1 . .
    H H2 0.591392 0.854176 0.902039 0.048 Uiso calc 1 . .
    C C3 0.7730(3) 0.8754(3) 0.99479(19) 0.0458(6) Uani d 1 . .
    H H3 0.776586 0.952416 1.043937 0.055 Uiso calc 1 . .
    C C4 0.8768(3) 0.8206(3) 1.00694(18) 0.0423(6) Uani d 1 . .
    C C5 0.8749(3) 0.7106(3) 0.9358(2) 0.0460(6) Uani d 1 . .
    H H5 0.947798 0.674405 0.944845 0.055 Uiso calc 1 . .
    C C6 0.7664(3) 0.6533(3) 0.85115(18) 0.0392(5) Uani d 1 . .
    H H6 0.765655 0.577825 0.801809 0.047 Uiso calc 1 . .
    C C7 0.5440(3) 0.6456(2) 0.74536(16) 0.0307(4) Uani d 1 . .
    C C8 0.4672(3) 0.5076(2) 0.69248(16) 0.0314(4) Uani d 1 . .
    C C9 0.4672(2) 0.3986(2) 0.72654(16) 0.0296(4) Uani d 1 . .
    C C10 0.4301(3) 0.3963(2) 0.81393(16) 0.0334(5) Uani d 1 . .
    H H10 0.410317 0.468058 0.853727 0.040 Uiso calc 1 . .
    C C11 0.4218(3) 0.2903(2) 0.84348(17) 0.0353(5) Uani d 1 . .
    H H11 0.394413 0.288101 0.902488 0.042 Uiso calc 1 . .
    C C12 0.4541(3) 0.1880(2) 0.78565(17) 0.0343(5) Uani d 1 . .
    C C13 0.4911(3) 0.1876(2) 0.69874(17) 0.0349(5) Uani d 1 . .
    H H13 0.512544 0.116288 0.659864 0.042 Uiso calc 1 . .
    C C14 0.4966(3) 0.2923(2) 0.66892(17) 0.0325(5) Uani d 1 . .
    H H14 0.520569 0.292032 0.608783 0.039 Uiso calc 1 . .
    C C15 0.0353(3) 0.5525(2) 0.29789(17) 0.0330(5) Uani d 1 . .
    C C16 -0.0885(3) 0.4265(3) 0.27169(19) 0.0409(5) Uani d 1 . .
    H H16 -0.106881 0.381348 0.316152 0.049 Uiso calc 1 . .
    C C17 -0.1839(3) 0.3672(3) 0.1819(2) 0.0527(7) Uani d 1 . .
    H H17 -0.268122 0.281852 0.164421 0.063 Uiso calc 1 . .
    C C18 -0.1553(3) 0.4339(3) 0.11759(19) 0.0512(7) Uani d 1 . .
    C C19 -0.0334(3) 0.5563(3) 0.14068(19) 0.0475(6) Uani d 1 . .
    H H19 -0.015078 0.600008 0.095417 0.057 Uiso calc 1 . .
    C C20 0.0625(3) 0.6152(3) 0.23024(18) 0.0395(5) Uani d 1 . .
    H H20 0.147957 0.699344 0.246213 0.047 Uiso calc 1 . .
    C C21 0.1388(2) 0.6145(2) 0.39363(16) 0.0308(4) Uani d 1 . .
    C C22 0.1954(2) 0.7506(2) 0.45073(16) 0.0304(4) Uani d 1 . .
    C C23 0.1474(2) 0.8490(2) 0.42788(15) 0.0295(4) Uani d 1 . .
    C C24 -0.0076(3) 0.8158(2) 0.39296(17) 0.0343(5) Uani d 1 . .
    H H24 -0.082964 0.729787 0.385917 0.041 Uiso calc 1 . .
    C C25 -0.0535(3) 0.9061(2) 0.36839(17) 0.0353(5) Uani d 1 . .
    H H25 -0.159136 0.882127 0.344000 0.042 Uiso calc 1 . .
    C C26 0.0569(3) 1.0315(2) 0.37998(17) 0.0349(5) Uani d 1 . .
    C C27 0.2113(3) 1.0700(2) 0.41777(18) 0.0349(5) Uani d 1 . .
    H H27 0.285423 1.157701 0.427417 0.042 Uiso calc 1 . .
    C C28 0.2555(3) 0.9781(2) 0.44116(17) 0.0319(4) Uani d 1 . .
    H H28 0.360993 1.003321 0.466667 0.038 Uiso calc 1 . .
loop_
    _atom_site_aniso_label
    _atom_site_aniso_U_11
    _atom_site_aniso_U_22
    _atom_site_aniso_U_33
    _atom_site_aniso_U_12
    _atom_site_aniso_U_13
    _atom_site_aniso_U_23
    Ni1 0.03557(16) 0.02817(15) 0.03695(16) 0.01568(12) 0.01086(12) 0.01650(12)
    Cl1 0.0720(5) 0.0606(5) 0.0441(4) 0.0149(4) -0.0060(3) 0.0158(3)
    Cl2 0.0827(5) 0.0370(3) 0.0519(4) 0.0335(3) 0.0112(3) 0.0221(3)
    Cl3 0.0569(5) 0.1278(9) 0.0417(4) 0.0310(5) -0.0044(3) -0.0022(5)
    Cl4 0.0681(4) 0.0482(4) 0.0639(4) 0.0402(3) 0.0187(3) 0.0293(3)
    S1 0.0401(3) 0.0266(3) 0.0392(3) 0.0155(2) 0.0100(2) 0.0150(2)
    S2 0.0382(3) 0.0270(3) 0.0364(3) 0.0152(2) 0.0095(2) 0.0143(2)
    S3 0.0407(3) 0.0255(3) 0.0398(3) 0.0148(2) 0.0085(2) 0.0136(2)
    S4 0.0346(3) 0.0263(3) 0.0358(3) 0.0140(2) 0.0065(2) 0.0121(2)
    C1 0.0365(11) 0.0275(10) 0.0344(11) 0.0145(9) 0.0131(9) 0.0126(9)
    C2 0.0494(14) 0.0340(12) 0.0426(13) 0.0231(11) 0.0139(11) 0.0126(10)
    C3 0.0614(17) 0.0352(13) 0.0393(13) 0.0203(12) 0.0158(12) 0.0095(11)
    C4 0.0470(14) 0.0411(13) 0.0370(12) 0.0132(11) 0.0078(11) 0.0183(11)
    C5 0.0453(14) 0.0478(15) 0.0491(15) 0.0244(12) 0.0081(12) 0.0169(12)
    C6 0.0429(13) 0.0389(13) 0.0388(12) 0.0226(11) 0.0115(10) 0.0100(10)
    C7 0.0331(11) 0.0318(11) 0.0379(11) 0.0182(9) 0.0162(9) 0.0186(9)
    C8 0.0366(11) 0.0325(11) 0.0360(11) 0.0201(9) 0.0160(9) 0.0171(9)
    C9 0.0310(10) 0.0260(10) 0.0358(11) 0.0143(8) 0.0100(9) 0.0125(9)
    C10 0.0403(12) 0.0303(11) 0.0365(11) 0.0199(10) 0.0137(9) 0.0131(9)
    C11 0.0448(13) 0.0326(11) 0.0346(11) 0.0197(10) 0.0103(10) 0.0151(9)
    C12 0.0384(12) 0.0292(11) 0.0386(12) 0.0163(9) 0.0027(9) 0.0149(9)
    C13 0.0378(12) 0.0283(11) 0.0408(12) 0.0180(9) 0.0081(10) 0.0099(9)
    C14 0.0341(11) 0.0297(11) 0.0369(11) 0.0159(9) 0.0122(9) 0.0117(9)
    C15 0.0331(11) 0.0297(11) 0.0371(12) 0.0164(9) 0.0089(9) 0.0082(9)
    C16 0.0363(12) 0.0365(12) 0.0449(14) 0.0140(10) 0.0136(10) 0.0079(11)
    C17 0.0325(13) 0.0517(16) 0.0531(16) 0.0120(12) 0.0110(12) -0.0032(13)
    C18 0.0410(14) 0.0702(19) 0.0369(13) 0.0308(14) 0.0056(11) 0.0028(13)
    C19 0.0536(16) 0.0589(17) 0.0385(13) 0.0344(14) 0.0107(12) 0.0145(12)
    C20 0.0444(13) 0.0385(13) 0.0404(13) 0.0219(11) 0.0105(10) 0.0139(10)
    C21 0.0303(10) 0.0281(10) 0.0397(12) 0.0141(9) 0.0116(9) 0.0161(9)
    C22 0.0286(10) 0.0309(11) 0.0385(11) 0.0149(9) 0.0119(9) 0.0170(9)
    C23 0.0318(11) 0.0277(10) 0.0327(11) 0.0142(9) 0.0107(9) 0.0121(9)
    C24 0.0307(11) 0.0293(11) 0.0458(13) 0.0127(9) 0.0127(10) 0.0157(10)
    C25 0.0307(11) 0.0374(12) 0.0408(12) 0.0177(9) 0.0073(9) 0.0132(10)
    C26 0.0466(13) 0.0349(12) 0.0363(12) 0.0270(10) 0.0141(10) 0.0161(10)
    C27 0.0372(12) 0.0255(10) 0.0453(13) 0.0128(9) 0.0168(10) 0.0152(9)
    C28 0.0301(10) 0.0278(10) 0.0393(12) 0.0131(9) 0.0106(9) 0.0117(9)
_geom_special_details
;
 All esds (except the esd in the dihedral angle between two l.s. planes)
 are estimated using the full covariance matrix.  The cell esds are taken
 into account individually in the estimation of esds in distances, angles
 and torsion angles; correlations between esds in cell parameters are only
 used when they are defined by crystal symmetry.  An approximate (isotropic)
 treatment of cell esds is used for estimating esds involving l.s. planes.
;
loop_
    _geom_bond_atom_site_label_1
    _geom_bond_atom_site_label_2
    _geom_bond_site_symmetry_2
    _geom_bond_distance
    _geom_bond_publ_flag
    Ni1 S2 . 2.1192(6) ?
    Ni1 S3 . 2.1207(7) ?
    Ni1 S4 . 2.1261(6) ?
    Ni1 S1 . 2.1277(7) ?
    Cl1 C4 . 1.743(3) ?
    Cl2 C12 . 1.741(2) ?
    Cl3 C18 . 1.740(3) ?
    Cl4 C26 . 1.733(2) ?
    S1 C7 . 1.706(2) ?
    S2 C8 . 1.704(2) ?
    S3 C21 . 1.706(2) ?
    S4 C22 . 1.713(2) ?
    C1 C2 . 1.393(3) ?
    C1 C6 . 1.402(3) ?
    C1 C7 . 1.477(3) ?
    C2 C3 . 1.381(4) ?
    C2 H2 . 0.9500 ?
    C3 C4 . 1.378(4) ?
    C3 H3 . 0.9500 ?
    C4 C5 . 1.376(4) ?
    C5 C6 . 1.379(4) ?
    C5 H5 . 0.9500 ?
    C6 H6 . 0.9500 ?
    C7 C8 . 1.399(3) ?
    C8 C9 . 1.480(3) ?
    C9 C10 . 1.394(3) ?
    C9 C14 . 1.400(3) ?
    C10 C11 . 1.387(3) ?
    C10 H10 . 0.9500 ?
    C11 C12 . 1.383(3) ?
    C11 H11 . 0.9500 ?
    C12 C13 . 1.380(3) ?
    C13 C14 . 1.382(3) ?
    C13 H13 . 0.9500 ?
    C14 H14 . 0.9500 ?
    C15 C20 . 1.400(3) ?
    C15 C16 . 1.400(3) ?
    C15 C21 . 1.479(3) ?
    C16 C17 . 1.380(4) ?
    C16 H16 . 0.9500 ?
    C17 C18 . 1.387(5) ?
    C17 H17 . 0.9500 ?
    C18 C19 . 1.371(4) ?
    C19 C20 . 1.379(4) ?
    C19 H19 . 0.9500 ?
    C20 H20 . 0.9500 ?
    C21 C22 . 1.397(3) ?
    C22 C23 . 1.473(3) ?
    C23 C24 . 1.397(3) ?
    C23 C28 . 1.398(3) ?
    C24 C25 . 1.386(3) ?
    C24 H24 . 0.9500 ?
    C25 C26 . 1.381(3) ?
    C25 H25 . 0.9500 ?
    C26 C27 . 1.388(3) ?
    C27 C28 . 1.386(3) ?
    C27 H27 . 0.9500 ?
    C28 H28 . 0.9500 ?
loop_
    _geom_angle_atom_site_label_1
    _geom_angle_atom_site_label_2
    _geom_angle_atom_site_label_3
    _geom_angle_site_symmetry_1
    _geom_angle_site_symmetry_3
    _geom_angle
    _geom_angle_publ_flag
    S2 Ni1 S3 . . 87.80(2) ?
    S2 Ni1 S4 . . 174.64(3) ?
    S3 Ni1 S4 . . 91.24(2) ?
    S2 Ni1 S1 . . 91.15(2) ?
    S3 Ni1 S1 . . 178.94(2) ?
    S4 Ni1 S1 . . 89.82(2) ?
    C7 S1 Ni1 . . 105.72(8) ?
    C8 S2 Ni1 . . 105.67(8) ?
    C21 S3 Ni1 . . 105.66(8) ?
    C22 S4 Ni1 . . 105.76(8) ?
    C2 C1 C6 . . 117.9(2) ?
    C2 C1 C7 . . 121.3(2) ?
    C6 C1 C7 . . 120.7(2) ?
    C3 C2 C1 . . 121.3(2) ?
    C3 C2 H2 . . 119.3 ?
    C1 C2 H2 . . 119.3 ?
    C4 C3 C2 . . 119.2(2) ?
    C4 C3 H3 . . 120.4 ?
    C2 C3 H3 . . 120.4 ?
    C5 C4 C3 . . 121.1(2) ?
    C5 C4 Cl1 . . 119.5(2) ?
    C3 C4 Cl1 . . 119.4(2) ?
    C4 C5 C6 . . 119.6(2) ?
    C4 C5 H5 . . 120.2 ?
    C6 C5 H5 . . 120.2 ?
    C5 C6 C1 . . 120.9(2) ?
    C5 C6 H6 . . 119.6 ?
    C1 C6 H6 . . 119.6 ?
    C8 C7 C1 . . 124.84(19) ?
    C8 C7 S1 . . 118.29(17) ?
    C1 C7 S1 . . 116.84(16) ?
    C7 C8 C9 . . 125.3(2) ?
    C7 C8 S2 . . 118.86(16) ?
    C9 C8 S2 . . 115.76(17) ?
    C10 C9 C14 . . 118.9(2) ?
    C10 C9 C8 . . 120.74(19) ?
    C14 C9 C8 . . 120.3(2) ?
    C11 C10 C9 . . 120.8(2) ?
    C11 C10 H10 . . 119.6 ?
    C9 C10 H10 . . 119.6 ?
    C12 C11 C10 . . 118.9(2) ?
    C12 C11 H11 . . 120.5 ?
    C10 C11 H11 . . 120.5 ?
    C13 C12 C11 . . 121.6(2) ?
    C13 C12 Cl2 . . 118.56(18) ?
    C11 C12 Cl2 . . 119.87(18) ?
    C12 C13 C14 . . 119.3(2) ?
    C12 C13 H13 . . 120.4 ?
    C14 C13 H13 . . 120.4 ?
    C13 C14 C9 . . 120.6(2) ?
    C13 C14 H14 . . 119.7 ?
    C9 C14 H14 . . 119.7 ?
    C20 C15 C16 . . 118.6(2) ?
    C20 C15 C21 . . 121.0(2) ?
    C16 C15 C21 . . 120.4(2) ?
    C17 C16 C15 . . 120.6(3) ?
    C17 C16 H16 . . 119.7 ?
    C15 C16 H16 . . 119.7 ?
    C16 C17 C18 . . 119.1(3) ?
    C16 C17 H17 . . 120.5 ?
    C18 C17 H17 . . 120.5 ?
    C19 C18 C17 . . 121.6(3) ?
    C19 C18 Cl3 . . 119.3(2) ?
    C17 C18 Cl3 . . 119.1(2) ?
    C18 C19 C20 . . 119.3(3) ?
    C18 C19 H19 . . 120.3 ?
    C20 C19 H19 . . 120.3 ?
    C19 C20 C15 . . 120.8(3) ?
    C19 C20 H20 . . 119.6 ?
    C15 C20 H20 . . 119.6 ?
    C22 C21 C15 . . 124.79(19) ?
    C22 C21 S3 . . 119.14(17) ?
    C15 C21 S3 . . 116.05(16) ?
    C21 C22 C23 . . 124.3(2) ?
    C21 C22 S4 . . 118.07(16) ?
    C23 C22 S4 . . 117.60(17) ?
    C24 C23 C28 . . 118.3(2) ?
    C24 C23 C22 . . 120.7(2) ?
    C28 C23 C22 . . 120.95(19) ?
    C25 C24 C23 . . 121.3(2) ?
    C25 C24 H24 . . 119.4 ?
    C23 C24 H24 . . 119.4 ?
    C26 C25 C24 . . 118.9(2) ?
    C26 C25 H25 . . 120.6 ?
    C24 C25 H25 . . 120.6 ?
    C25 C26 C27 . . 121.5(2) ?
    C25 C26 Cl4 . . 119.58(18) ?
    C27 C26 Cl4 . . 118.88(18) ?
    C28 C27 C26 . . 118.8(2) ?
    C28 C27 H27 . . 120.6 ?
    C26 C27 H27 . . 120.6 ?
    C27 C28 C23 . . 121.1(2) ?
    C27 C28 H28 . . 119.4 ?
    C23 C28 H28 . . 119.4 ?
loop_
    _geom_torsion_atom_site_label_1
    _geom_torsion_atom_site_label_2
    _geom_torsion_atom_site_label_3
    _geom_torsion_atom_site_label_4
    _geom_torsion_site_symmetry_1
    _geom_torsion_site_symmetry_2
    _geom_torsion_site_symmetry_3
    _geom_torsion_site_symmetry_4
    _geom_torsion
    _geom_torsion_publ_flag
    C6 C1 C2 C3 . . . . -0.5(4) ?
    C7 C1 C2 C3 . . . . -177.8(2) ?
    C1 C2 C3 C4 . . . . -0.6(4) ?
    C2 C3 C4 C5 . . . . 1.2(4) ?
    C2 C3 C4 Cl1 . . . . -178.4(2) ?
    C3 C4 C5 C6 . . . . -0.6(4) ?
    Cl1 C4 C5 C6 . . . . 179.0(2) ?
    C4 C5 C6 C1 . . . . -0.5(4) ?
    C2 C1 C6 C5 . . . . 1.1(4) ?
    C7 C1 C6 C5 . . . . 178.4(2) ?
    C2 C1 C7 C8 . . . . -142.3(2) ?
    C6 C1 C7 C8 . . . . 40.5(3) ?
    C2 C1 C7 S1 . . . . 39.8(3) ?
    C6 C1 C7 S1 . . . . -137.4(2) ?
    Ni1 S1 C7 C8 . . . . -0.78(19) ?
    Ni1 S1 C7 C1 . . . . 177.20(14) ?
    C1 C7 C8 C9 . . . . 10.5(3) ?
    S1 C7 C8 C9 . . . . -171.64(17) ?
    C1 C7 C8 S2 . . . . -172.99(17) ?
    S1 C7 C8 S2 . . . . 4.8(3) ?
    Ni1 S2 C8 C7 . . . . -6.26(19) ?
    Ni1 S2 C8 C9 . . . . 170.53(14) ?
    C7 C8 C9 C10 . . . . 51.3(3) ?
    S2 C8 C9 C10 . . . . -125.3(2) ?
    C7 C8 C9 C14 . . . . -132.1(2) ?
    S2 C8 C9 C14 . . . . 51.3(3) ?
    C14 C9 C10 C11 . . . . -0.2(3) ?
    C8 C9 C10 C11 . . . . 176.4(2) ?
    C9 C10 C11 C12 . . . . 1.3(4) ?
    C10 C11 C12 C13 . . . . -1.3(4) ?
    C10 C11 C12 Cl2 . . . . 178.92(18) ?
    C11 C12 C13 C14 . . . . 0.2(4) ?
    Cl2 C12 C13 C14 . . . . 179.98(18) ?
    C12 C13 C14 C9 . . . . 0.9(3) ?
    C10 C9 C14 C13 . . . . -0.9(3) ?
    C8 C9 C14 C13 . . . . -177.6(2) ?
    C20 C15 C16 C17 . . . . -1.7(4) ?
    C21 C15 C16 C17 . . . . -179.0(2) ?
    C15 C16 C17 C18 . . . . 0.3(4) ?
    C16 C17 C18 C19 . . . . 0.9(4) ?
    C16 C17 C18 Cl3 . . . . -179.4(2) ?
    C17 C18 C19 C20 . . . . -0.6(4) ?
    Cl3 C18 C19 C20 . . . . 179.73(19) ?
    C18 C19 C20 C15 . . . . -0.9(4) ?
    C16 C15 C20 C19 . . . . 2.0(3) ?
    C21 C15 C20 C19 . . . . 179.3(2) ?
    C20 C15 C21 C22 . . . . 44.4(3) ?
    C16 C15 C21 C22 . . . . -138.4(2) ?
    C20 C15 C21 S3 . . . . -133.8(2) ?
    C16 C15 C21 S3 . . . . 43.5(3) ?
    Ni1 S3 C21 C22 . . . . -2.11(19) ?
    Ni1 S3 C21 C15 . . . . 176.18(15) ?
    C15 C21 C22 C23 . . . . 6.6(3) ?
    S3 C21 C22 C23 . . . . -175.30(17) ?
    C15 C21 C22 S4 . . . . -174.10(17) ?
    S3 C21 C22 S4 . . . . 4.0(3) ?
    Ni1 S4 C22 C21 . . . . -3.77(19) ?
    Ni1 S4 C22 C23 . . . . 175.60(14) ?
    C21 C22 C23 C24 . . . . 42.9(3) ?
    S4 C22 C23 C24 . . . . -136.43(19) ?
    C21 C22 C23 C28 . . . . -137.6(2) ?
    S4 C22 C23 C28 . . . . 43.1(3) ?
    C28 C23 C24 C25 . . . . 2.5(3) ?
    C22 C23 C24 C25 . . . . -178.0(2) ?
    C23 C24 C25 C26 . . . . -0.7(4) ?
    C24 C25 C26 C27 . . . . -1.7(4) ?
    C24 C25 C26 Cl4 . . . . 178.84(18) ?
    C25 C26 C27 C28 . . . . 2.2(4) ?
    Cl4 C26 C27 C28 . . . . -178.26(18) ?
    C26 C27 C28 C23 . . . . -0.4(3) ?
    C24 C23 C28 C27 . . . . -1.9(3) ?
    C22 C23 C28 C27 . . . . 178.5(2) ?
_shelx_space_group_comment
;
The symmetry employed for this shelxl refinement is uniquely defined
by the following loop, which should always be used as a source of
symmetry information in preference to the above space-group names.
They are only intended as comments.
;
_shelx_estimated_absorpt_T_min     0.707
_shelx_estimated_absorpt_T_max     0.881
_shelx_hkl_file
;
   1   0   0   99.79    5.20
  -2   0   0 1445.06   66.19
  -2   0   0 1469.95   67.09
  -2   0   0 1480.75   66.19
  -2   0   0 1476.95   66.29
  -2   0   0 1406.76   65.79
  -2   0   0 1392.16   65.89
  -2   0   0 1457.85   65.89
  -2   0   0 1358.76   65.39
  -2   0   0 1343.07   65.39
  -2   0   0 1388.26   65.99
  -2   0   0 1411.96   65.69
   2   0   0 1332.27   66.19
   2   0   0 1360.26   65.49
   2   0   0 1422.56   66.29
   2   0   0 1335.57   65.59
   2   0   0 1429.96   65.79
   2   0   0 1473.25   66.29
   2   0   0 1250.57   65.79
   2   0   0 1386.96   65.99
   2   0   0 1389.76   65.39
   2   0   0 1416.26   66.29
  -3   0   0  282.67   14.80
  -3   0   0  310.17   15.40
  -3   0   0  280.57   14.80
  -3   0   0  290.27   14.20
  -3   0   0  278.67   15.30
  -3   0   0  251.57   14.30
  -3   0   0  289.87   14.90
   3   0   0  277.17   15.20
   3   0   0  272.37   14.10
   3   0   0  262.67   14.40
   3   0   0  296.57   15.50
   3   0   0  256.37   14.10
   3   0   0  308.57   14.90
   3   0   0  273.37   15.30
   3   0   0  310.67   15.20
   3   0   0  276.57   15.20
  -4   0   0  361.96   18.70
  -4   0   0  364.86   19.80
  -4   0   0  355.56   18.10
  -4   0   0  344.97   19.20
  -4   0   0  339.77   17.70
  -4   0   0  337.87   17.70
  -4   0   0  365.36   19.40
  -4   0   0  324.17   18.40
  -4   0   0  354.86   18.60
   4   0   0  366.36   18.90
   4   0   0  384.86   18.70
   4   0   0  381.96   19.50
   4   0   0  383.46   19.40
   4   0   0  345.87   17.70
   4   0   0  328.97   22.10
   4   0   0  335.17   17.60
   4   0   0  319.07   18.00
  -5   0   0   18.80    3.90
  -5   0   0   23.30    4.30
  -5   0   0   25.60    3.40
  -5   0   0   33.10    4.80
  -5   0   0   27.50    4.50
  -5   0   0   19.60    3.30
  -5   0   0   28.80    4.60
  -5   0   0   19.40    3.00
  -5   0   0   20.40    4.40
   5   0   0   24.10    3.30
   5   0   0   23.50    5.00
   5   0   0   19.30    3.70
   5   0   0   24.40    3.30
   5   0   0   33.60    4.80
   5   0   0   27.10    3.90
   5   0   0   23.00    4.20
   5   0   0   17.20    4.00
  -6   0   0 1417.66   66.69
  -6   0   0 1321.77   66.29
  -6   0   0 1364.36   65.59
  -6   0   0 1324.27   63.69
  -6   0   0 1278.57   63.59
  -6   0   0 1312.57   64.29
  -6   0   0 1329.87   65.19
  -6   0   0 1303.77   66.49
   6   0   0 1284.17   64.29
   6   0   0 1385.76   66.59
   6   0   0 1345.87   66.29
   6   0   0 1429.86   66.69
   6   0   0 1286.37   63.59
   6   0   0 1339.97   65.09
   6   0   0 1412.46   65.69
   6   0   0 1283.97   63.49
  -7   0   0  176.68   13.00
  -7   0   0  197.18   11.40
  -7   0   0  208.68   14.60
  -7   0   0  185.38   14.20
  -7   0   0  186.58   12.50
  -7   0   0  221.28   14.20
  -7   0   0  183.38   13.30
  -7   0   0  191.68   14.50
   7   0   0  183.08   12.20
   7   0   0  196.18   13.80
   7   0   0  176.08   14.00
   7   0   0  210.38   14.80
   7   0   0  221.38   15.30
   7   0   0  184.18   11.10
   7   0   0  200.78   13.30
  -8   0   0   15.60    5.10
  -8   0   0   19.10    5.70
  -8   0   0   15.40    5.40
  -8   0   0   32.80    5.50
  -8   0   0   22.80    6.30
  -8   0   0   14.20    4.40
  -8   0   0   22.20    5.80
  -8   0   0   20.30    3.40
  -8   0   0   17.00    5.40
   8   0   0   13.70    3.90
   8   0   0   17.30    5.00
   8   0   0   17.40    5.50
   8   0   0   21.80    3.70
   8   0   0   18.50    5.60
   8   0   0   21.90    5.70
   8   0   0   21.50    5.90
  -9   0   0   63.19   10.90
  -9   0   0   60.39    7.40
  -9   0   0   76.39   10.70
  -9   0   0   76.79    9.50
  -9   0   0   55.79    9.30
  -9   0   0   84.49   10.80
   9   0   0   70.19    9.90
   9   0   0   79.19   10.60
   9   0   0   75.29   10.70
   9   0   0   85.09    9.70
   9   0   0   94.79   10.00
 -10   0   0   28.60    7.60
 -10   0   0   31.30    8.10
 -10   0   0   29.60    7.40
  10   0   0   29.70    7.80
  10   0   0   26.60    7.90
  10   0   0   41.40    8.30
  10   0   0   21.00    6.50
 -11   0   0    8.40    6.70
 -11   0   0   23.00    7.60
 -11   0   0    8.60    9.10
 -11   0   0   36.40   10.30
  11   0   0   18.80    7.60
  11   0   0   10.80    6.00
  11   0   0   17.60    6.70
  11   0   0    9.10    6.80
 -12   0   0    2.40    6.10
 -12   0   0   -4.80    6.80
 -12   0   0    6.30    7.20
  12   0   0    4.50    6.40
  12   0   0   -0.30   11.30
  12   0   0    1.20    5.80
  12   0   0   -1.10    7.50
  12  -1   0   -3.70    4.70
  12  -1   0   -0.60    5.90
  12  -1   0   -1.80    5.40
  12  -1   0    8.70    6.40
 -12   1   0   -8.60    7.10
 -12   1   0   -2.70    6.10
 -12   1   0   -2.50    5.00
 -12   1   0    1.10    6.60
  11  -1   0   -2.50    4.80
  11  -1   0   -7.40    4.40
  11  -1   0    8.70    6.30
  11  -1   0   -0.10    4.80
 -11   1   0    6.30    6.20
 -11   1   0    4.60    5.60
 -11   1   0   -1.00    5.20
  10  -1   0   12.30    5.90
  10  -1   0   31.40    8.30
  10  -1   0   21.10    6.00
  10  -1   0   17.50    5.40
 -10   1   0   31.90    7.90
 -10   1   0   10.20    5.30
 -10   1   0   23.40    6.40
 -10   1   0   23.50    6.60
 -10   1   0   11.80    4.90
 -10   1   0   12.00    6.00
   9  -1   0   29.50    6.60
   9  -1   0   33.20    7.70
   9  -1   0   24.80    5.80
   9  -1   0   13.90    5.70
   9  -1   0   18.80    6.00
   9  -1   0   21.90    5.60
  -9   1   0   17.10    5.40
  -9   1   0   39.30    7.50
  -9   1   0   16.80    5.50
  -9   1   0   17.60    5.20
  -9   1   0   16.80    4.60
   8  -1   0    1.10    3.40
   8  -1   0    1.90    3.40
   8  -1   0   -1.40    3.60
   8  -1   0    4.20    3.50
   8  -1   0   -0.70    3.80
   8  -1   0    5.20    4.70
  -8   1   0   -6.60    3.10
  -8   1   0   -2.20    3.00
  -8   1   0   -5.10    3.40
  -8   1   0   -1.10    3.50
  -8   1   0    2.40    3.40
  -8   1   0   -2.70    3.30
  -8   1   0    4.60    3.70
   7  -1   0  198.48   14.50
   7  -1   0  193.78   15.90
   7  -1   0  208.28   14.90
   7  -1   0  218.38   15.00
   7  -1   0  189.98   14.30
   7  -1   0  222.88   13.80
   7  -1   0  196.28   13.50
  -7   1   0  182.18   13.90
  -7   1   0  214.18   13.70
  -7   1   0  209.28   14.60
  -7   1   0  215.98   14.70
  -7   1   0  207.38   14.70
  -7   1   0  201.18   13.60
  -7   1   0  210.98   13.30
   6  -1   0  281.07   18.00
   6  -1   0  253.27   15.20
   6  -1   0  263.37   16.30
   6  -1   0  238.48   15.20
   6  -1   0  271.77   15.50
   6  -1   0  246.58   15.80
   6  -1   0  284.47   16.60
  -6   1   0  253.27   16.00
  -6   1   0  273.07   15.90
  -6   1   0  254.77   16.40
  -6   1   0  246.88   15.20
  -6   1   0  257.07   15.40
  -6   1   0  253.67   16.30
  -6   1   0  246.48   15.10
   5  -1   0  836.82   43.60
   5  -1   0  854.11   44.40
   5  -1   0  893.31   43.80
   5  -1   0  911.11   43.90
   5  -1   0  831.22   44.50
   5  -1   0  921.01   44.90
   5  -1   0  906.81   44.60
   5  -1   0  841.72   44.60
   5  -1   0  882.31   43.80
  -5   1   0  952.90   43.30
  -5   1   0  893.51   44.70
  -5   1   0  894.11   43.90
  -5   1   0  894.41   43.80
  -5   1   0  880.11   43.80
  -5   1   0  916.21   44.70
  -5   1   0  931.11   44.80
  -5   1   0  897.71   44.20
   4  -1   0    2.60    2.30
   4  -1   0    8.20    2.70
   4  -1   0   10.00    2.50
   4  -1   0    8.20    2.90
   4  -1   0    4.40    2.80
   4  -1   0    9.80    2.80
   4  -1   0    6.90    2.60
   4  -1   0    6.20    2.30
   4  -1   0    9.30    2.60
  -4   1   0    9.60    2.60
  -4   1   0    3.50    2.30
  -4   1   0    2.30    2.50
  -4   1   0    6.80    2.40
  -4   1   0    5.30    2.30
  -4   1   0   10.20    2.60
  -4   1   0    7.70    1.40
  -4   1   0    4.90    2.60
   3  -1   0  860.21   42.00
   3  -1   0  865.01   41.80
   3  -1   0  914.51   42.30
   3  -1   0  904.91   42.20
   3  -1   0  820.72   42.00
   3  -1   0  870.11   41.80
   3  -1   0  878.01   41.80
   3  -1   0  884.11   41.60
   3  -1   0  889.21   42.20
  -3   1   0  788.62   41.40
  -3   1   0  881.01   41.80
  -3   1   0  839.72   41.90
  -3   1   0  843.42   41.80
  -3   1   0  884.01   42.10
  -3   1   0  866.21   41.80
  -3   1   0  907.21   42.20
  -3   1   0  860.51   42.10
   2  -1   0  965.30   43.10
   2  -1   0  942.41   43.50
   2  -1   0  917.91   43.30
   2  -1   0  934.91   43.50
   2  -1   0  879.81   43.50
   2  -1   0  869.61   43.40
   2  -1   0 1003.20   43.80
   2  -1   0  928.91   43.50
  -2   1   0  909.11   43.50
  -2   1   0  897.41   43.30
  -2   1   0  924.71   43.50
  -2   1   0  937.71   43.50
  -2   1   0  945.01   43.40
  -2   1   0  893.91   43.40
  -2   1   0  829.22   43.50
  -2   1   0  892.01   43.00
  -2   1   0  873.91   43.50
  -2   1   0  892.51   43.40
   1  -1   0   28.70    2.50
   1  -1   0   30.00    2.20
   1  -1   0   25.60    2.40
   1  -1   0   28.00    2.00
   1  -1   0   29.70    2.00
   1  -1   0   32.10    2.10
   1  -1   0   27.30    2.40
  -1   1   0   30.10    2.10
  -1   1   0   24.40    2.30
  -1   1   0   29.60    2.70
  -1   1   0   27.10    2.20
  -1   1   0   29.70    2.50
  -1   1   0   28.40    2.20
  -1  -1   0 2048.70   89.99
  -1  -1   0 1900.11   89.59
  -1  -1   0 1915.41   89.89
  -1  -1   0 1880.61   89.79
  -1  -1   0 1852.41   89.29
  -1  -1   0 2083.49   89.69
  -1  -1   0 1779.22   89.79
  -1  -1   0 2066.49   89.79
  -1  -1   0 1770.22   89.89
   1   1   0 1901.91   89.79
   1   1   0 2007.20   89.59
   1   1   0 1892.21   89.89
   1   1   0 1963.20   89.89
   1   1   0 1799.62   89.29
   1   1   0 1959.90   89.89
   1   1   0 1855.41   89.89
   1   1   0 1911.41   89.89
   1   1   0 1979.60   89.89
  -2  -1   0  971.90   45.50
  -2  -1   0 1014.60   45.10
  -2  -1   0  958.00   45.70
  -2  -1   0  925.11   44.80
  -2  -1   0 1020.00   45.20
  -2  -1   0  920.41   45.10
  -2  -1   0 1005.10   45.60
  -2  -1   0  869.01   44.20
  -2  -1   0  885.11   45.10
   2   1   0  850.41   44.70
   2   1   0  966.20   45.10
   2   1   0  939.11   45.60
   2   1   0  931.61   45.40
   2   1   0  960.70   45.40
   2   1   0  929.91   45.20
   2   1   0  892.91   44.20
   2   1   0 1020.80   45.10
   2   1   0  980.50   45.60
  -3  -1   0  244.08   12.80
  -3  -1   0  237.78   12.80
  -3  -1   0  235.08   12.90
  -3  -1   0  263.77   13.70
  -3  -1   0  262.17   13.60
  -3  -1   0  235.88   13.50
  -3  -1   0  214.08   12.50
  -3  -1   0  233.08   12.70
  -3  -1   0  221.18   11.80
   3   1   0  234.18   13.30
   3   1   0  252.87   12.90
   3   1   0  226.98   12.70
   3   1   0  217.78   12.50
   3   1   0  239.28   13.70
   3   1   0  214.38   11.80
   3   1   0  240.88   13.40
   3   1   0  222.78   13.40
  -4  -1   0 2395.06  114.49
  -4  -1   0 2423.66  114.69
  -4  -1   0 2395.36  113.69
  -4  -1   0 2507.05  114.69
  -4  -1   0 2456.65  115.79
  -4  -1   0 2334.67  114.59
  -4  -1   0 2453.35  114.49
  -4  -1   0 2495.75  115.59
  -4  -1   0 2574.74  115.69
  -4  -1   0 2542.55  115.79
   4   1   0 2345.77  114.49
   4   1   0 2372.96  114.39
   4   1   0 2366.26  115.79
   4   1   0 2369.76  115.69
   4   1   0 2496.65  114.69
   4   1   0 2327.07  113.69
   4   1   0 2420.06  115.49
   4   1   0 2513.35  115.49
  -5  -1   0  388.06   21.80
  -5  -1   0  358.76   20.40
  -5  -1   0  383.36   20.90
  -5  -1   0  372.36   20.90
  -5  -1   0  359.56   21.70
  -5  -1   0  401.26   22.20
  -5  -1   0  397.86   21.10
  -5  -1   0  382.66   19.70
  -5  -1   0  406.96   22.10
  -5  -1   0  383.76   20.50
   5   1   0  391.56   20.40
   5   1   0  392.16   20.40
   5   1   0  394.86   22.20
   5   1   0  396.86   21.70
   5   1   0  385.16   22.10
   5   1   0  423.96   22.10
   5   1   0  396.56   21.00
   5   1   0  373.96   19.70
  -6  -1   0    4.00    2.60
  -6  -1   0    8.50    4.20
  -6  -1   0    1.50    2.10
  -6  -1   0    7.40    3.00
  -6  -1   0    2.10    3.30
  -6  -1   0   12.00    4.00
  -6  -1   0    4.00    3.70
  -6  -1   0    5.20    3.40
  -6  -1   0   -3.60    2.70
  -6  -1   0    8.10    3.80
   6   1   0    0.60    3.70
   6   1   0    0.80    3.30
   6   1   0    5.60    3.70
   6   1   0    1.10    2.40
   6   1   0    0.80    1.20
   6   1   0    5.90    2.30
   6   1   0    3.10    3.20
   6   1   0    3.40    3.70
   6   1   0    2.10    3.00
  -7  -1   0  263.57   15.70
  -7  -1   0  285.17   17.10
  -7  -1   0  262.97   17.10
  -7  -1   0  280.07   18.30
  -7  -1   0  284.67   18.40
  -7  -1   0  287.87   17.40
  -7  -1   0  280.37   18.50
  -7  -1   0  254.37   15.10
  -7  -1   0  257.27   15.50
  -7  -1   0  284.67   18.50
   7   1   0  300.17   19.00
   7   1   0  279.17   20.00
   7   1   0  270.07   15.50
   7   1   0  263.37   15.60
   7   1   0  281.17   18.20
   7   1   0  270.97   17.00
   7   1   0  254.27   15.10
  -8  -1   0    5.80    2.90
  -8  -1   0   12.20    4.60
  -8  -1   0    6.90    4.60
  -8  -1   0    6.30    4.90
  -8  -1   0    8.80    3.20
  -8  -1   0    7.60    4.20
  -8  -1   0   21.30    6.10
  -8  -1   0   11.00    3.30
  -8  -1   0    9.50    4.80
  -8  -1   0    9.00    5.50
   8   1   0    8.60    3.20
   8   1   0   14.30    4.60
   8   1   0    0.30    4.40
   8   1   0    9.40    5.00
   8   1   0    8.60    5.40
   8   1   0    7.00    4.70
  -9  -1   0   -0.60    4.20
  -9  -1   0   -2.30    4.70
  -9  -1   0   -2.40    4.80
  -9  -1   0   -7.30    5.00
  -9  -1   0    1.70    3.60
  -9  -1   0   -0.10    4.30
  -9  -1   0    2.20    4.70
   9   1   0    2.50    4.90
   9   1   0   -5.70    4.20
   9   1   0   -4.30    4.30
   9   1   0    5.90    5.20
   9   1   0    1.60    4.30
 -10  -1   0   13.40    8.10
 -10  -1   0    8.80    6.20
 -10  -1   0   18.50    7.10
 -10  -1   0    7.10    5.60
  10   1   0    9.50    6.40
  10   1   0   16.20    6.30
  10   1   0    2.60    5.00
  10   1   0   10.50    6.30
 -11  -1   0   82.49   13.10
 -11  -1   0   54.19   19.40
 -11  -1   0   71.99   11.70
  11   1   0   79.79   12.70
  11   1   0   72.39   11.90
  11   1   0   85.69   13.80
  12  -2   0    2.80    8.10
  12  -2   0    6.10    6.40
  12  -2   0   -3.40    5.60
  12  -2   0    7.20   11.00
 -12   2   0    3.40    5.80
 -12   2   0    3.30    6.00
 -12   2   0   -0.30    6.00
  11  -2   0   14.70    6.10
  11  -2   0    9.70    5.90
  11  -2   0   24.10    6.30
  11  -2   0   25.90    8.20
 -11   2   0   16.30    6.70
 -11   2   0   29.20    8.00
  10  -2   0  126.39   12.20
  10  -2   0  107.09   12.70
  10  -2   0  155.38   14.10
  10  -2   0  146.09   14.20
  10  -2   0  126.19   11.50
 -10   2   0  117.39   12.40
 -10   2   0  138.59   13.10
 -10   2   0  111.49   11.20
 -10   2   0   97.59   12.40
 -10   2   0  121.89   13.00
 -10   2   0  112.19   12.70
   9  -2   0    4.20    5.30
   9  -2   0    6.20    4.00
   9  -2   0   -3.70    3.80
   9  -2   0    4.50    4.20
   9  -2   0    1.10    3.70
   9  -2   0   -8.20    6.60
  -9   2   0    6.60    4.10
  -9   2   0    1.00    3.50
  -9   2   0    0.40    3.60
  -9   2   0    5.10    4.60
  -9   2   0    5.00    4.00
  -9   2   0    6.10    4.90
  -9   2   0    2.30    4.30
   8  -2   0  101.09   10.80
   8  -2   0  125.99    9.90
   8  -2   0  148.19   11.60
   8  -2   0  107.99    9.90
   8  -2   0  121.39   10.10
   8  -2   0   97.59   10.60
   8  -2   0  125.39   10.30
  -8   2   0  108.19    9.90
  -8   2   0  119.99   10.40
  -8   2   0  122.29   11.20
  -8   2   0  116.79   10.90
  -8   2   0  108.89   10.20
  -8   2   0  128.49   11.40
  -8   2   0   98.69   10.60
   7  -2   0    0.80    2.80
   7  -2   0    2.90    2.90
   7  -2   0   -1.80    2.90
   7  -2   0   -2.00    2.30
   7  -2   0    2.90    3.30
   7  -2   0    1.20    3.10
   7  -2   0    3.20    3.30
  -7   2   0    2.50    3.20
  -7   2   0    1.50    2.80
  -7   2   0    1.90    3.00
  -7   2   0    1.00    2.80
  -7   2   0    2.90    3.00
  -7   2   0   -1.70    2.60
  -7   2   0   -1.20    2.50
   6  -2   0   86.79    7.80
   6  -2   0   76.09    7.20
   6  -2   0   66.19    7.20
   6  -2   0   91.79    8.20
   6  -2   0   94.79    7.20
   6  -2   0   67.89    7.10
   6  -2   0   83.59    7.80
   6  -2   0   88.29    8.20
  -6   2   0   71.59    7.70
  -6   2   0   87.19    7.50
  -6   2   0   73.09    7.30
  -6   2   0   71.49    7.30
  -6   2   0   87.69    7.80
  -6   2   0   82.99    7.30
  -6   2   0   83.79    7.70
   5  -2   0  421.36   22.40
   5  -2   0  404.16   22.60
   5  -2   0  407.06   22.20
   5  -2   0  400.16   21.40
   5  -2   0  358.56   22.00
   5  -2   0  427.16   21.90
   5  -2   0  439.16   22.10
   5  -2   0  408.86   22.00
   5  -2   0  427.66   22.50
  -5   2   0  431.56   22.30
  -5   2   0  424.46   22.50
  -5   2   0  393.96   22.00
  -5   2   0  439.96   22.60
  -5   2   0  410.26   22.30
  -5   2   0  434.16   22.00
  -5   2   0  380.16   21.70
   4  -2   0   39.10    4.80
   4  -2   0   36.60    4.70
   4  -2   0   28.10    4.30
   4  -2   0   31.80    4.50
   4  -2   0   39.40    4.40
   4  -2   0   32.80    4.00
   4  -2   0   35.70    4.90
   4  -2   0   34.40    4.50
   4  -2   0   38.50    4.70
  -4   2   0   32.90    4.70
  -4   2   0   40.20    4.70
  -4   2   0   28.40    4.50
  -4   2   0   38.60    4.70
  -4   2   0   39.10    4.60
  -4   2   0   37.20    4.50
  -4   2   0   38.00    4.80
   3  -2   0   25.40    3.70
   3  -2   0   16.70    3.30
   3  -2   0   18.60    3.00
   3  -2   0   20.60    3.40
   3  -2   0   25.50    3.90
   3  -2   0   15.10    2.90
   3  -2   0   19.00    2.20
   3  -2   0   25.50    3.40
   3  -2   0   22.10    3.10
   3  -2   0   19.20    2.80
  -3   2   0   23.00    4.00
  -3   2   0   14.90    2.90
  -3   2   0   21.50    3.60
  -3   2   0   22.10    3.70
  -3   2   0   21.10    3.30
  -3   2   0   22.80    3.90
  -3   2   0   21.50    3.40
  -3   2   0   21.10    2.60
   2  -2   0    8.40    1.90
   2  -2   0    5.40    2.00
   2  -2   0    6.50    2.00
   2  -2   0    6.20    1.60
   2  -2   0    4.90    1.90
   2  -2   0    7.40    2.20
   2  -2   0    6.10    1.60
   2  -2   0    6.00    2.20
   2  -2   0    5.50    2.00
   2  -2   0    7.90    1.70
   2  -2   0    8.10    2.00
  -2   2   0    7.40    2.40
  -2   2   0    3.00    2.00
  -2   2   0    7.80    2.30
  -2   2   0    8.00    1.80
  -2   2   0    6.80    2.00
  -2   2   0    6.80    1.60
  -2   2   0    3.50    2.00
  -2   2   0    7.10    2.00
  -2   2   0    8.90    2.10
  -2   2   0    6.20    1.60
   1  -2   0 5762.52  257.37
   1  -2   0 5684.73  257.07
   1  -2   0 5248.67  256.97
   1  -2   0 5656.13  256.87
  -1   2   0 5398.06  257.27
  -1   2   0 5492.55  257.07
   0  -2   0    6.90    2.20
   0  -2   0    3.50    1.90
   0  -2   0    5.00    1.80
   0  -2   0    5.70    1.90
   0  -2   0    4.40    2.20
   0  -2   0    3.90    1.70
   0  -2   0    4.30    1.30
   0  -2   0    3.40    1.80
   0  -2   0    5.50    2.10
   0  -2   0    6.80    2.10
   0  -2   0    2.80    1.30
   0   2   0    5.10    2.00
   0   2   0    5.90    2.10
   0   2   0    5.70    1.90
   0   2   0    4.50    2.10
   0   2   0    4.20    1.40
   0   2   0    2.00    1.80
   0   2   0    2.60    1.80
   0   2   0    3.80    1.30
  -1  -2   0  132.49    8.10
  -1  -2   0  127.79    8.70
  -1  -2   0  154.38    8.60
  -1  -2   0  127.49    8.60
  -1  -2   0  144.29    8.50
  -1  -2   0  162.08    9.00
  -1  -2   0  137.59    8.60
  -1  -2   0  151.28    8.90
   1   2   0  147.29    8.50
   1   2   0  133.29    8.80
   1   2   0  157.78    9.00
   1   2   0  139.69    8.80
   1   2   0  147.49    8.20
   1   2   0  140.79    8.70
   1   2   0  174.18    9.10
   1   2   0  157.18    9.00
  -2  -2   0  130.79    8.00
  -2  -2   0  136.99    8.00
  -2  -2   0  130.89    8.00
  -2  -2   0  142.79    8.60
  -2  -2   0  135.29    8.70
  -2  -2   0  127.89    8.30
  -2  -2   0  118.69    7.10
  -2  -2   0  114.39    8.20
  -2  -2   0  110.19    8.10
   2   2   0  125.79    8.20
   2   2   0  109.89    8.10
   2   2   0  117.99    8.30
   2   2   0  146.59    8.70
   2   2   0  139.69    8.10
   2   2   0  118.99    8.40
   2   2   0  126.89    8.40
   2   2   0  137.29    8.20
   2   2   0  109.39    6.90
  -3  -2   0    1.60    2.00
  -3  -2   0    3.30    2.30
  -3  -2   0   -0.70    2.00
  -3  -2   0    1.90    2.40
  -3  -2   0    0.40    2.60
  -3  -2   0    2.20    2.20
  -3  -2   0    1.80    2.50
  -3  -2   0    3.70    1.90
   3   2   0   -1.50    1.90
   3   2   0    1.20    2.60
   3   2   0    1.50    2.50
   3   2   0    0.80    2.70
   3   2   0    2.20    2.30
   3   2   0   -0.60    0.60
   3   2   0   -1.00    1.90
  -4  -2   0   97.79    7.40
  -4  -2   0  102.89    8.10
  -4  -2   0   91.89    7.50
  -4  -2   0   95.39    8.30
  -4  -2   0   87.09    7.60
  -4  -2   0   90.69    7.60
  -4  -2   0   87.79    6.80
  -4  -2   0   93.99    8.10
   4   2   0   89.99    7.40
   4   2   0   93.89    7.50
   4   2   0   94.69    7.60
   4   2   0   97.39    8.30
   4   2   0   91.49    8.20
   4   2   0  102.69    8.50
   4   2   0   98.49    8.00
  -5  -2   0  447.76   25.20
  -5  -2   0  465.75   25.70
  -5  -2   0  490.55   26.10
  -5  -2   0  458.25   24.40
  -5  -2   0  476.55   25.70
  -5  -2   0  436.26   24.00
  -5  -2   0  491.15   24.60
  -5  -2   0  422.86   22.10
  -5  -2   0  430.66   24.30
  -5  -2   0  445.76   24.40
   5   2   0  390.66   23.80
   5   2   0  469.45   25.90
   5   2   0  453.05   24.30
   5   2   0  489.65   24.70
   5   2   0  495.15   25.60
   5   2   0  475.95   29.40
   5   2   0  477.85   24.30
   5   2   0  436.96   25.60
  -6  -2   0  251.97   15.70
  -6  -2   0  224.08   13.90
  -6  -2   0  210.68   13.60
  -6  -2   0  206.18   15.00
  -6  -2   0  212.08   15.10
  -6  -2   0  204.48   13.70
  -6  -2   0  210.18   14.80
  -6  -2   0  210.68   14.00
  -6  -2   0  214.28   13.80
  -6  -2   0  201.98   11.20
   6   2   0  189.18   13.40
   6   2   0  222.18   14.90
   6   2   0  200.88   15.10
   6   2   0  212.08   15.20
   6   2   0  245.78   15.60
   6   2   0  186.18   11.10
   6   2   0  214.28   13.40
   6   2   0  206.98   13.80
   6   2   0  215.28   13.50
  -7  -2   0   -4.70    3.10
  -7  -2   0    0.30    3.50
  -7  -2   0    2.10    2.90
  -7  -2   0    3.10    3.40
  -7  -2   0   -5.20    3.70
  -7  -2   0    1.90    1.70
  -7  -2   0   -3.70    3.40
  -7  -2   0   -3.20    3.20
  -7  -2   0   -0.30    3.10
  -7  -2   0   -2.10    4.30
  -7  -2   0   -1.30    3.30
   7   2   0    4.00    3.20
   7   2   0    3.00    4.00
   7   2   0   -0.20    2.50
   7   2   0    1.50    4.30
   7   2   0    0.90    4.10
   7   2   0   -2.10    3.40
   7   2   0   -3.50    3.20
   7   2   0   -1.70    2.60
  -8  -2   0   19.90    6.10
  -8  -2   0   18.50    7.40
  -8  -2   0   12.10    5.10
  -8  -2   0   10.40    4.10
  -8  -2   0   14.20    4.90
  -8  -2   0   18.10    5.60
  -8  -2   0   16.80    4.00
  -8  -2   0    7.30    5.10
   8   2   0   14.20    5.50
   8   2   0    6.90    3.80
   8   2   0    6.10    4.80
   8   2   0   10.80    6.00
   8   2   0    7.10    3.50
   8   2   0    7.00    4.50
   8   2   0    7.10    5.30
  -9  -2   0    5.80    5.40
  -9  -2   0    3.00    5.80
  -9  -2   0    5.60    4.90
  -9  -2   0   -3.60    4.30
   9   2   0    5.70    5.20
   9   2   0   -3.10    4.20
   9   2   0    1.50    4.70
   9   2   0    5.50    5.40
 -10  -2   0    1.50    5.80
 -10  -2   0    5.00    6.70
 -10  -2   0    9.60    6.50
 -10  -2   0   -3.90    4.30
  10   2   0    1.10    5.80
  10   2   0    0.50    5.30
  10   2   0    0.70    4.80
  10   2   0    6.40    6.50
 -11  -2   0   11.80    7.60
 -11  -2   0   15.30    8.10
 -11  -2   0   16.80    8.50
 -11  -2   0   25.30    8.10
  11   2   0   19.00    8.90
  11   2   0    1.20    5.90
  11   2   0   13.40    7.60
  11   2   0   12.60    8.20
  12  -3   0   -2.30    5.00
  12  -3   0    0.10    5.20
  12  -3   0    0.80    5.90
 -12   3   0    3.50    6.40
 -12   3   0    7.60    6.30
  11  -3   0   -4.30    4.20
  11  -3   0    8.40    5.70
  11  -3   0   -1.60    4.90
  11  -3   0   -0.50    4.30
 -11   3   0   -0.10    4.70
 -11   3   0   12.00    6.10
 -11   3   0    1.20    5.50
  10  -3   0   13.80    5.90
  10  -3   0   30.90    7.50
  10  -3   0   29.60    6.80
  10  -3   0   43.20    7.20
  10  -3   0   28.50    7.60
  10  -3   0   24.50    6.30
 -10   3   0   19.10    8.40
 -10   3   0   32.50    7.60
 -10   3   0   18.70    5.90
 -10   3   0   20.00    6.30
 -10   3   0   23.00    5.90
 -10   3   0   27.40    6.80
   9  -3   0  162.88   11.70
   9  -3   0  149.59   12.40
   9  -3   0  150.08   13.10
   9  -3   0  167.08   14.10
   9  -3   0  140.49   13.30
   9  -3   0  127.79   12.10
  -9   3   0  164.18   13.50
  -9   3   0  136.19   12.30
  -9   3   0  138.09   13.10
  -9   3   0  145.89   13.90
  -9   3   0  167.68   13.80
  -9   3   0  154.58   12.60
  -9   3   0  134.09   12.30
   8  -3   0    4.70    3.90
   8  -3   0   -0.80    3.50
   8  -3   0    6.30    3.90
   8  -3   0   -2.40    3.20
   8  -3   0    5.70    3.60
   8  -3   0   -0.40    3.50
   8  -3   0    3.30    3.50
   8  -3   0    0.80    3.70
   8  -3   0    0.90    3.20
  -8   3   0    2.20    3.40
  -8   3   0   -0.50    3.80
  -8   3   0    4.50    3.60
  -8   3   0    0.10    3.40
  -8   3   0    4.70    3.70
  -8   3   0    0.70    3.40
  -8   3   0    5.20    3.40
   7  -3   0    1.50    3.30
   7  -3   0    6.80    3.40
   7  -3   0    1.80    3.20
   7  -3   0   -4.40    2.70
   7  -3   0   -4.00    2.40
   7  -3   0    3.50    3.00
   7  -3   0    2.50    3.60
   7  -3   0   -1.30    3.70
   7  -3   0    1.90    3.00
  -7   3   0   -5.20    2.20
  -7   3   0    2.70    3.30
  -7   3   0    3.40    3.40
  -7   3   0   -2.20    2.30
  -7   3   0   -1.60    2.50
  -7   3   0    7.60    3.70
   6  -3   0  450.75   25.60
   6  -3   0  483.05   25.90
   6  -3   0  467.25   24.80
   6  -3   0  493.55   25.60
   6  -3   0  459.95   25.60
   6  -3   0  518.65   26.10
   6  -3   0  430.96   25.50
   6  -3   0  462.35   25.60
  -6   3   0  475.15   25.40
  -6   3   0  541.75   26.20
  -6   3   0  428.56   25.20
  -6   3   0  481.45   25.80
  -6   3   0  473.35   25.80
  -6   3   0  482.85   25.90
  -6   3   0  478.75   25.90
   5  -3   0    1.10    2.20
   5  -3   0   -1.00    1.80
   5  -3   0    2.30    2.50
   5  -3   0    1.60    2.30
   5  -3   0   -2.80    2.20
   5  -3   0    2.60    2.80
   5  -3   0    1.10    2.30
   5  -3   0   -0.10    2.40
  -5   3   0    1.10    2.20
  -5   3   0    0.90    2.30
  -5   3   0    0.90    2.20
  -5   3   0   -2.10    2.00
  -5   3   0    2.60    2.50
  -5   3   0    1.60    2.40
  -5   3   0   -1.30    2.30
   4  -3   0  886.41   44.80
   4  -3   0  807.42   43.80
   4  -3   0  886.71   43.60
   4  -3   0  890.21   43.50
   4  -3   0  895.51   44.80
   4  -3   0  901.11   42.30
   4  -3   0  930.71   43.70
   4  -3   0  923.71   44.30
   4  -3   0  898.21   44.00
   4  -3   0  862.01   43.60
   4  -3   0  888.41   43.80
  -4   3   0  804.42   43.50
  -4   3   0  949.11   43.70
  -4   3   0  965.20   44.40
  -4   3   0  861.61   43.80
  -4   3   0  895.71   43.70
  -4   3   0  936.71   43.80
  -4   3   0  869.91   43.60
   3  -3   0  167.48    9.00
   3  -3   0  145.39    8.70
   3  -3   0  162.98    9.90
   3  -3   0  163.38    9.90
   3  -3   0  159.48    9.60
   3  -3   0  152.88    8.90
   3  -3   0  167.08    9.30
   3  -3   0  173.68   10.00
   3  -3   0  175.78   10.20
   3  -3   0  137.39    9.70
   3  -3   0  153.58    9.60
  -3   3   0  158.18    9.00
  -3   3   0  162.38    9.00
  -3   3   0  170.68   10.00
  -3   3   0  165.78   10.00
  -3   3   0  168.58    9.60
  -3   3   0  167.18   10.20
  -3   3   0  159.08    9.90
  -3   3   0  164.08    9.30
  -3   3   0  172.48    9.70
   2  -3   0 1513.55   80.19
   2  -3   0 1788.02   80.09
   2  -3   0 1734.73   79.79
   2  -3   0 1668.53   80.09
   2  -3   0 1805.12   80.09
   2  -3   0 1566.34   79.49
   2  -3   0 1743.33   80.29
   2  -3   0 1719.43   80.39
   2  -3   0 1729.13   80.09
  -2   3   0 1649.44   79.89
  -2   3   0 1590.64   79.89
  -2   3   0 1797.52   80.49
  -2   3   0 1713.83   79.39
  -2   3   0 1664.63   79.59
  -2   3   0 1820.52   80.39
  -2   3   0 1744.13   79.99
  -2   3   0 1705.93   79.59
  -2   3   0 1838.72   81.09
  -2   3   0 1594.84   79.69
  -2   3   0 1525.95   79.89
   1  -3   0 2050.39   94.19
   1  -3   0 2035.70   94.09
   1  -3   0 2042.90   94.19
   1  -3   0 1909.61   94.39
   1  -3   0 2129.59   94.49
   1  -3   0 1840.92   93.99
   1  -3   0 1998.80   94.09
   1  -3   0 2109.39   94.59
   1  -3   0 1968.50   94.69
   1  -3   0 2081.59   94.49
   1  -3   0 1928.01   93.19
  -1   3   0 1834.72   93.89
  -1   3   0 1914.11   94.09
  -1   3   0 2009.80   94.09
  -1   3   0 1968.60   93.19
  -1   3   0 2026.00   94.19
  -1   3   0 2088.39   94.49
  -1   3   0 1994.90   94.09
  -1   3   0 2078.49   93.19
  -1   3   0 1930.11   94.49
  -1   3   0 2135.99   94.59
  -1   3   0 1993.70   94.19
   0  -3   0  146.79    8.70
   0  -3   0  134.49    8.80
   0  -3   0  124.49    7.70
   0  -3   0  141.49    8.50
   0  -3   0  156.28    9.10
   0  -3   0  145.99    8.50
   0  -3   0  132.39    8.60
   0  -3   0  130.99    8.80
   0  -3   0  143.39    7.60
   0   3   0  146.09    8.90
   0   3   0  133.59    8.40
   0   3   0  139.99    9.40
   0   3   0  137.29    8.50
   0   3   0  130.49    8.80
   0   3   0  144.39    7.80
   0   3   0  134.79    8.50
   0   3   0  137.19    8.90
  -1  -3   0  518.05   25.80
  -1  -3   0  477.15   25.70
  -1  -3   0  510.15   25.10
  -1  -3   0  480.85   23.80
  -1  -3   0  508.45   25.10
  -1  -3   0  504.95   25.70
  -1  -3   0  515.25   25.60
  -1  -3   0  524.45   24.80
  -1  -3   0  528.15   25.70
   1   3   0  471.45   25.70
   1   3   0  483.45   24.70
   1   3   0  468.25   25.50
   1   3   0  536.65   25.20
   1   3   0  498.25   25.60
   1   3   0  471.85   25.60
   1   3   0  538.25   25.90
   1   3   0  487.15   23.80
   1   3   0  508.45   25.70
  -2  -3   0   27.40    4.10
  -2  -3   0   27.40    4.10
  -2  -3   0   30.60    4.50
  -2  -3   0   30.50    4.60
  -2  -3   0   45.70    6.50
  -2  -3   0   28.70    4.80
  -2  -3   0   24.80    4.10
  -2  -3   0   35.50    4.60
   2   3   0   32.90    4.70
   2   3   0   27.00    4.40
   2   3   0   27.40    4.00
   2   3   0   27.50    4.70
   2   3   0   28.40    4.60
   2   3   0   26.60    4.70
   2   3   0   22.40    4.00
   2   3   0   31.70    5.00
  -3  -3   0    4.90    2.50
  -3  -3   0    2.20    2.50
  -3  -3   0    0.20    1.80
  -3  -3   0   -3.20    1.80
  -3  -3   0    1.90    2.70
  -3  -3   0    0.90    2.20
  -3  -3   0   -1.90    2.20
  -3  -3   0    4.40    2.90
  -3  -3   0   -1.10    1.80
   3   3   0    1.70    1.50
   3   3   0    3.30    3.20
   3   3   0    3.80    2.50
   3   3   0    1.40    2.50
   3   3   0    0.30    2.10
   3   3   0    0.20    2.30
   3   3   0    2.30    2.40
   3   3   0    3.00    3.20
  -4  -3   0    1.30    2.50
  -4  -3   0    1.10    2.30
  -4  -3   0    4.30    3.40
  -4  -3   0   -0.90    2.00
  -4  -3   0    4.20    3.70
  -4  -3   0   -1.20    2.40
  -4  -3   0   -0.90    2.40
  -4  -3   0   -2.30    2.00
  -4  -3   0    2.30    2.60
   4   3   0   -1.30    2.90
   4   3   0   -1.20    2.50
   4   3   0    2.00    2.50
   4   3   0   -1.60    2.20
   4   3   0   -0.60    1.90
   4   3   0    1.20    2.90
   4   3   0    1.70    2.60
   4   3   0   -2.30    2.10
  -5  -3   0  252.37   15.60
  -5  -3   0  226.38   15.10
  -5  -3   0  234.78   14.10
  -5  -3   0  252.77   16.40
  -5  -3   0  244.68   14.90
  -5  -3   0  226.28   15.00
  -5  -3   0  264.27   16.50
  -5  -3   0  209.88   16.40
  -5  -3   0  244.98   15.70
   5   3   0  243.08   16.20
   5   3   0  232.38   14.60
   5   3   0  245.08   15.40
   5   3   0  247.48   16.50
   5   3   0  232.28   15.40
   5   3   0  253.07   17.40
   5   3   0  230.88   14.90
   5   3   0  253.57   15.20
  -6  -3   0  249.28   16.00
  -6  -3   0  233.18   16.00
  -6  -3   0  219.28   15.20
  -6  -3   0  240.78   17.00
  -6  -3   0  243.98   16.60
  -6  -3   0  244.68   17.10
  -6  -3   0  244.28   14.90
  -6  -3   0  235.28   15.60
  -6  -3   0  245.58   18.00
  -6  -3   0  213.08   16.20
   6   3   0  253.27   15.70
   6   3   0  246.48   16.40
   6   3   0  250.87   15.70
   6   3   0  213.28   14.90
   6   3   0  243.18   17.00
   6   3   0  225.68   17.10
   6   3   0  252.27   15.50
   6   3   0  252.37   17.00
  -7  -3   0    4.30    4.20
  -7  -3   0   14.70    4.70
  -7  -3   0   13.10    6.10
  -7  -3   0   21.60    5.90
  -7  -3   0   -1.80    4.00
  -7  -3   0    6.90    7.80
  -7  -3   0    8.30    4.30
  -7  -3   0   10.00    4.50
  -7  -3   0    2.70    3.90
   7   3   0   10.30    5.10
   7   3   0    5.90    5.30
   7   3   0    0.70    3.20
   7   3   0   11.30    5.10
   7   3   0    6.10    3.70
   7   3   0   16.80    5.80
   7   3   0   17.80    6.10
  -8  -3   0    9.00    5.80
  -8  -3   0   10.70    4.80
  -8  -3   0    9.40    5.50
  -8  -3   0    8.40    4.90
  -8  -3   0   12.80    6.20
  -8  -3   0   18.20    5.20
  -8  -3   0   16.50    6.10
  -8  -3   0    8.10    4.90
   8   3   0   10.70    6.20
   8   3   0    6.20    4.40
   8   3   0   -1.20    4.00
   8   3   0    6.60    5.60
   8   3   0    5.40    4.90
  -9  -3   0    2.80    5.10
  -9  -3   0   -4.60    4.40
  -9  -3   0   -0.90    4.70
  -9  -3   0    9.10    6.70
   9   3   0   -2.80    4.60
   9   3   0    4.80    5.50
   9   3   0    0.80    4.60
   9   3   0   -5.40    4.10
 -10  -3   0   37.60    7.70
 -10  -3   0   60.79   11.80
 -10  -3   0   23.90   10.40
 -10  -3   0   42.40   15.30
  10   3   0   41.50    8.50
  10   3   0   42.60   11.90
  10   3   0   35.50    9.00
  10   3   0   34.80    8.80
  13  -4   0   -3.00    6.00
  13  -4   0   -2.20    5.50
  13  -4   0    3.70    6.90
 -13   4   0    5.20    9.10
 -13   4   0    9.30    7.70
  12  -4   0   33.50    9.60
  12  -4   0   29.70    8.70
  12  -4   0   22.60    7.00
 -12   4   0   36.90   10.50
 -12   4   0   24.30    7.30
  11  -4   0   39.60    7.90
  11  -4   0   37.90    8.20
  11  -4   0   45.70    9.70
 -11   4   0   51.69    9.30
 -11   4   0   29.70    8.20
 -11   4   0   44.50    9.30
 -11   4   0   46.00    9.20
 -11   4   0   68.29   10.40
  10  -4   0  233.18   18.20
  10  -4   0  237.58   17.50
  10  -4   0  209.18   16.10
  10  -4   0  221.38   16.80
  10  -4   0  213.88   14.70
  10  -4   0  208.28   16.90
 -10   4   0  226.98   17.00
 -10   4   0  223.48   16.70
 -10   4   0  193.18   17.20
 -10   4   0  250.17   18.00
 -10   4   0  191.78   16.40
 -10   4   0  185.88   16.60
   9  -4   0  275.67   19.40
   9  -4   0  300.37   18.00
   9  -4   0  316.47   19.70
   9  -4   0  336.47   20.50
   9  -4   0  300.27   20.20
   9  -4   0  315.77   21.00
   9  -4   0  332.57   20.80
   9  -4   0  294.77   20.00
  -9   4   0  284.77   19.50
  -9   4   0  276.77   19.30
  -9   4   0  307.17   20.40
  -9   4   0  292.97   19.60
  -9   4   0  273.97   19.70
  -9   4   0  314.37   20.40
  -9   4   0  277.57   19.80
   8  -4   0   69.89    8.40
   8  -4   0   63.59    7.00
   8  -4   0   61.09    8.10
   8  -4   0   70.79    8.10
   8  -4   0   47.70    7.90
   8  -4   0   76.39    8.80
   8  -4   0   76.29    8.30
   8  -4   0   51.99    7.90
   8  -4   0   63.19    8.30
  -8   4   0   50.59    8.00
  -8   4   0   73.39    8.50
  -8   4   0   62.49    8.50
  -8   4   0   72.09    8.40
  -8   4   0   69.39    8.60
  -8   4   0   74.09    8.60
  -8   4   0   73.79    8.80
   7  -4   0   27.70    5.40
   7  -4   0   27.30    5.20
   7  -4   0   29.80    5.20
   7  -4   0   30.90    5.10
   7  -4   0   25.70    5.30
   7  -4   0   35.20    5.70
   7  -4   0   35.70    6.10
   7  -4   0   24.20    5.40
  -7   4   0   31.20    5.70
  -7   4   0   30.50    5.30
  -7   4   0   26.90    5.30
  -7   4   0   29.00    5.20
  -7   4   0   40.30    6.40
  -7   4   0   21.70    8.60
  -7   4   0   38.00    6.30
   6  -4   0   79.39    8.00
   6  -4   0   94.19    7.80
   6  -4   0   96.59    6.90
   6  -4   0   84.99    7.90
   6  -4   0   93.39    8.20
   6  -4   0   82.99    7.70
   6  -4   0   82.19    8.00
   6  -4   0   91.99    8.20
   6  -4   0   84.09    8.10
  -6   4   0   85.09    8.00
  -6   4   0   98.09    8.50
  -6   4   0   93.89    8.40
  -6   4   0   97.49    8.30
  -6   4   0   88.59    8.00
  -6   4   0   86.59    7.80
  -6   4   0   96.69    8.00
   5  -4   0   11.60    3.80
   5  -4   0   12.50    2.30
   5  -4   0   12.80    3.10
   5  -4   0   12.10    3.40
   5  -4   0    9.80    3.80
   5  -4   0   13.80    3.70
   5  -4   0   16.40    3.70
   5  -4   0   16.20    3.00
   5  -4   0   17.00    2.80
   5  -4   0   14.60    3.40
   5  -4   0   18.90    3.80
  -5   4   0   12.20    3.60
  -5   4   0   18.50    3.90
  -5   4   0    8.00    3.00
  -5   4   0    8.10    3.10
  -5   4   0    8.70    3.20
  -5   4   0   18.30    3.90
  -5   4   0   29.60    6.20
   4  -4   0   25.00    4.60
   4  -4   0   24.80    4.10
   4  -4   0   28.10    4.90
   4  -4   0   22.00    3.60
   4  -4   0   29.40    3.40
   4  -4   0   29.50    4.30
   4  -4   0   30.10    4.90
   4  -4   0   30.10    4.60
   4  -4   0   28.30    4.40
   4  -4   0   25.20    3.60
  -4   4   0   26.10    3.50
  -4   4   0   30.90    4.50
  -4   4   0   35.70    4.90
  -4   4   0   34.20    5.10
  -4   4   0   27.20    4.00
  -4   4   0   28.40    4.70
  -4   4   0   22.10    3.70
  -4   4   0   33.80    4.80
  -4   4   0   26.40    3.60
   3  -4   0 1474.95   67.99
   3  -4   0 1447.96   68.69
   3  -4   0 1457.65   68.39
   3  -4   0 1409.06   68.09
   3  -4   0 1440.86   67.89
   3  -4   0 1387.96   68.59
   3  -4   0 1409.96   67.89
   3  -4   0 1503.65   68.69
   3  -4   0 1306.67   68.09
  -3   4   0 1466.55   67.99
  -3   4   0 1402.46   68.19
  -3   4   0 1477.05   68.39
  -3   4   0 1366.86   68.09
  -3   4   0 1419.66   67.99
  -3   4   0 1498.35   68.89
  -3   4   0 1384.46   67.69
  -3   4   0 1287.77   68.19
  -3   4   0 1508.25   67.49
   2  -4   0  177.08   10.80
   2  -4   0  179.18   10.30
   2  -4   0  187.08   10.70
   2  -4   0  166.68   10.50
   2  -4   0  171.58   10.60
   2  -4   0  183.68   10.90
   2  -4   0  188.98   10.60
   2  -4   0  187.28   10.70
   2  -4   0  179.78   10.60
  -2   4   0  175.98   10.20
  -2   4   0  169.78   10.60
  -2   4   0  160.88   10.50
  -2   4   0  165.98   10.50
  -2   4   0  185.38   11.60
  -2   4   0  167.18   10.50
  -2   4   0  181.68   10.40
  -2   4   0  161.58   10.00
  -2   4   0  172.78   10.70
   1  -4   0  247.18   13.90
   1  -4   0  259.27   13.90
   1  -4   0  211.28   13.10
   1  -4   0  245.18   13.80
   1  -4   0  260.97   13.60
   1  -4   0  236.18   13.90
   1  -4   0  259.67   13.50
   1  -4   0  230.38   13.30
   1  -4   0  231.08   12.00
   1  -4   0  223.48   13.00
  -1   4   0  235.68   13.90
  -1   4   0  254.47   13.90
  -1   4   0  217.38   13.20
  -1   4   0  249.58   12.00
  -1   4   0  255.77   13.20
  -1   4   0  230.18   13.30
  -1   4   0  228.08   13.70
  -1   4   0  241.08   13.40
   0  -4   0  919.11   47.60
   0  -4   0 1000.00   47.70
   0  -4   0 1003.50   46.90
   0  -4   0  939.71   46.20
   0  -4   0  970.20   46.00
   0  -4   0 1004.80   47.70
   0  -4   0 1010.00   47.30
   0  -4   0  889.31   46.70
   0   4   0  939.81   47.70
   0   4   0  922.51   47.20
   0   4   0  979.40   47.70
   0   4   0  941.61   45.90
   0   4   0 1012.30   47.60
   0   4   0  966.50   46.20
   0   4   0 1012.90   47.00
   0   4   0  978.20   46.90
  -1  -4   0  916.41   44.90
  -1  -4   0  934.61   44.60
  -1  -4   0  910.81   43.10
  -1  -4   0  859.81   43.50
  -1  -4   0  838.02   44.10
  -1  -4   0  928.01   43.60
  -1  -4   0  857.71   44.50
  -1  -4   0  836.42   44.10
   1   4   0  860.81   44.40
   1   4   0  982.80   43.90
   1   4   0  929.51   44.50
   1   4   0  851.01   43.00
   1   4   0  925.61   44.50
   1   4   0  877.41   44.30
   1   4   0  940.91   46.40
   1   4   0  849.32   42.10
  -2  -4   0  190.68   11.70
  -2  -4   0  202.78   12.70
  -2  -4   0  179.38   11.30
  -2  -4   0  196.68   12.50
  -2  -4   0  182.78   11.50
  -2  -4   0  176.58   12.10
  -2  -4   0  202.38   12.40
  -2  -4   0  187.08   12.50
   2   4   0  193.18   12.50
   2   4   0  195.88   11.70
   2   4   0  182.18   12.20
   2   4   0  183.28   12.30
   2   4   0  185.48   12.20
   2   4   0  173.48   11.10
   2   4   0  189.18   12.40
   2   4   0  178.58   12.30
  -3  -4   0 1149.19   56.89
  -3  -4   0 1189.18   57.19
  -3  -4   0 1109.99   57.19
  -3  -4   0 1194.68   57.19
  -3  -4   0 1108.99   56.59
  -3  -4   0 1106.19   55.79
  -3  -4   0 1139.09   55.79
  -3  -4   0 1218.68   56.19
   3   4   0 1164.78   56.89
   3   4   0 1045.20   55.49
   3   4   0 1182.78   57.29
   3   4   0 1100.59   55.69
   3   4   0 1123.39   55.99
   3   4   0 1170.68   56.99
   3   4   0 1143.19   56.99
   3   4   0 1151.28   56.69
   3   4   0 1142.99   57.09
  -4  -4   0   76.49    8.50
  -4  -4   0   72.59    8.10
  -4  -4   0   92.49    8.90
  -4  -4   0   61.79    7.40
  -4  -4   0   77.49    8.90
  -4  -4   0   68.39    7.60
  -4  -4   0   83.59    8.30
  -4  -4   0   69.89    6.00
  -4  -4   0   77.29    7.50
   4   4   0   86.29    7.70
   4   4   0   93.29    8.00
   4   4   0   68.39    8.50
   4   4   0   73.59    8.70
   4   4   0   68.59    6.90
   4   4   0   91.29    8.60
   4   4   0   76.79    7.90
   4   4   0   77.69    8.50
  -5  -4   0   65.79    8.70
  -5  -4   0   73.49    7.90
  -5  -4   0   86.39    8.30
  -5  -4   0   70.49    9.10
  -5  -4   0   82.49    6.90
  -5  -4   0   46.30    8.40
  -5  -4   0   77.29    9.00
  -5  -4   0   58.69    7.70
   5   4   0   63.39    7.40
   5   4   0   74.79    8.30
   5   4   0   74.59    8.20
   5   4   0   79.69    8.40
   5   4   0   83.69    8.40
   5   4   0   72.69    9.10
   5   4   0   69.79    9.00
   5   4   0   62.79    9.10
  -6  -4   0    0.60    4.00
  -6  -4   0   -4.50    3.50
  -6  -4   0    0.10    3.70
  -6  -4   0   -6.10    3.80
  -6  -4   0    8.80    4.40
  -6  -4   0    0.30    3.00
  -6  -4   0    3.60    4.80
  -6  -4   0   -2.50    3.60
  -6  -4   0    1.20    3.30
   6   4   0   -4.50    3.10
   6   4   0   -2.00    4.10
   6   4   0   -3.60    4.00
   6   4   0   -5.50    2.80
   6   4   0    4.50    4.20
   6   4   0   -1.00    3.20
   6   4   0    1.20    3.00
   6   4   0    1.40    3.30
  -7  -4   0   88.59   11.40
  -7  -4   0   84.59   10.90
  -7  -4   0   96.49   11.10
  -7  -4   0  117.69    9.70
  -7  -4   0   95.29   11.90
  -7  -4   0  110.59   12.30
  -7  -4   0   83.49   10.40
  -7  -4   0   83.69   10.90
  -7  -4   0  107.09   13.00
   7   4   0  112.49   12.00
   7   4   0  107.59   10.50
   7   4   0  111.19   12.10
   7   4   0   84.09   11.40
   7   4   0   95.39    9.90
   7   4   0   93.39   10.40
   7   4   0  105.59   12.10
  -8  -4   0   14.50    8.00
  -8  -4   0    2.10    4.20
  -8  -4   0    9.20    5.80
  -8  -4   0   16.60    5.40
   8   4   0   12.40    9.50
   8   4   0    7.70    5.30
   8   4   0    3.10    5.20
   8   4   0   13.20    6.40
   8   4   0    8.40    6.00
  -9  -4   0    2.50    5.70
  -9  -4   0   12.00    6.50
  -9  -4   0    1.20    4.60
  -9  -4   0    0.10    6.80
   9   4   0   -2.70    5.40
   9   4   0    1.60    6.70
   9   4   0   -0.60    5.00
   9   4   0   19.00    8.00
 -10  -4   0    0.50    5.80
 -10  -4   0    2.10    6.70
 -10  -4   0    3.50    7.40
  10   4   0    4.30    6.30
  10   4   0    0.90    9.80
  10   4   0   -5.90    5.70
  13  -5   0   10.50    7.20
  13  -5   0   17.80    8.10
  13  -5   0   -0.20    6.10
 -13   5   0   14.00    8.00
 -13   5   0    7.50    7.20
  12  -5   0   44.40    9.10
  12  -5   0   32.80    8.60
  12  -5   0   54.89   11.10
 -12   5   0   75.99   12.30
 -12   5   0   59.19   10.60
 -12   5   0   50.09    9.80
  11  -5   0   32.00    7.90
  11  -5   0   23.60    7.70
  11  -5   0   41.00    9.80
  11  -5   0   18.20    6.30
  11  -5   0   30.30    7.80
 -11   5   0   16.60    7.10
 -11   5   0   18.30    7.00
 -11   5   0   12.90    6.50
 -11   5   0   25.90    7.30
 -11   5   0   25.40    7.20
  10  -5   0  147.29   13.60
  10  -5   0  139.19   11.20
  10  -5   0  133.99   13.20
  10  -5   0  132.19   13.10
  10  -5   0  171.38   15.40
  10  -5   0  137.39   13.70
  10  -5   0  143.69   13.60
  10  -5   0  139.19   14.00
 -10   5   0  124.79   13.20
 -10   5   0  140.29   14.00
 -10   5   0  111.19   16.20
 -10   5   0  147.29   14.80
 -10   5   0  115.59   12.70
 -10   5   0  168.48   14.10
   9  -5   0  197.38   15.30
   9  -5   0  176.18   12.80
   9  -5   0  191.18   15.30
   9  -5   0  216.18   15.50
   9  -5   0  205.48   15.00
   9  -5   0  211.28   15.40
   9  -5   0  194.28   15.90
   9  -5   0  194.38   15.10
  -9   5   0  198.48   15.40
  -9   5   0  182.48   14.80
  -9   5   0  176.48   14.80
  -9   5   0  188.28   14.90
  -9   5   0  200.08   15.40
  -9   5   0  207.38   15.80
  -9   5   0  201.08   15.00
   8  -5   0   76.49    9.00
   8  -5   0   80.29    8.90
   8  -5   0   85.89    8.90
   8  -5   0   79.69    8.90
   8  -5   0   73.09    7.20
   8  -5   0   69.79    8.00
   8  -5   0   74.79    8.50
   8  -5   0   55.29    8.00
   8  -5   0   58.19    8.10
  -8   5   0   79.99    9.50
  -8   5   0   68.99    8.90
  -8   5   0   72.99    8.80
  -8   5   0   58.49    8.50
  -8   5   0   74.89    8.50
  -8   5   0   80.59    9.00
  -8   5   0   72.29    8.70
   7  -5   0   35.20    4.70
   7  -5   0   25.70    5.40
   7  -5   0   25.80    5.10
   7  -5   0   28.10    5.50
   7  -5   0   35.30    6.10
   7  -5   0   16.30    4.80
   7  -5   0   21.60    5.30
   7  -5   0   26.10    5.10
   7  -5   0   27.30    5.60
  -7   5   0   26.80    5.00
  -7   5   0   35.70    6.00
  -7   5   0   26.20    5.50
  -7   5   0   27.20    6.90
  -7   5   0   36.60    6.20
  -7   5   0   23.20    4.90
  -7   5   0   24.10    5.20
   6  -5   0   51.99    4.50
   6  -5   0   49.20    4.70
   6  -5   0   59.19    6.60
   6  -5   0   50.89    6.90
   6  -5   0   47.60    6.00
   6  -5   0   59.69    7.00
   6  -5   0   57.09    5.00
   6  -5   0   56.59    7.00
   6  -5   0   52.19    6.30
  -6   5   0   48.40    6.60
  -6   5   0   50.39    6.10
  -6   5   0   60.29    7.30
  -6   5   0   48.60    6.70
  -6   5   0   50.49    6.80
  -6   5   0   50.89    6.50
  -6   5   0   46.40    6.00
   5  -5   0 1541.55   78.59
   5  -5   0 1593.44   77.29
   5  -5   0 1607.24   78.39
   5  -5   0 1613.04   77.49
   5  -5   0 1697.63   77.69
   5  -5   0 1573.54   78.79
   5  -5   0 1698.53   79.69
   5  -5   0 1705.23   78.79
   5  -5   0 1610.54   79.09
   5  -5   0 1671.13   79.59
  -5   5   0 1732.33   79.89
  -5   5   0 1603.84   77.69
  -5   5   0 1697.43   78.29
  -5   5   0 1567.94   77.59
  -5   5   0 1584.74   78.79
  -5   5   0 1593.94   78.49
  -5   5   0 1612.74   78.79
  -5   5   0 1669.93   79.19
   4  -5   0    2.70    2.80
   4  -5   0    1.60    2.50
   4  -5   0    3.20    2.20
   4  -5   0    2.70    2.60
   4  -5   0    0.00    2.10
   4  -5   0   -0.60    2.30
   4  -5   0    3.90    2.90
   4  -5   0   -0.20    2.30
   4  -5   0   -1.30    2.40
  -4   5   0    2.20    2.40
  -4   5   0    1.60    2.00
  -4   5   0    2.10    2.10
  -4   5   0   -3.40    2.40
  -4   5   0    0.10    2.00
  -4   5   0    0.80    2.80
  -4   5   0    0.90    2.50
  -4   5   0    5.70    3.00
  -4   5   0    0.80    2.70
   3  -5   0 1314.17   62.19
   3  -5   0 1256.97   61.69
   3  -5   0 1362.76   61.79
   3  -5   0 1247.98   61.29
   3  -5   0 1220.78   62.09
   3  -5   0 1284.27   61.59
   3  -5   0 1262.87   61.69
   3  -5   0 1345.17   61.89
  -3   5   0 1320.77   61.89
  -3   5   0 1325.97   62.29
  -3   5   0 1296.37   62.99
  -3   5   0 1209.08   60.69
  -3   5   0 1164.08   61.29
  -3   5   0 1250.67   60.39
  -3   5   0 1198.58   61.69
  -3   5   0 1276.07   61.99
  -3   5   0 1281.57   60.39
  -3   5   0 1301.57   61.79
  -3   5   0 1298.37   61.19
   2  -5   0 1617.14   73.79
   2  -5   0 1589.14   74.29
   2  -5   0 1563.54   73.39
   2  -5   0 1476.05   73.69
   2  -5   0 1491.65   73.09
   2  -5   0 1508.25   73.79
   2  -5   0 1584.14   73.39
   2  -5   0 1562.14   73.29
   2  -5   0 1364.26   73.09
  -2   5   0 1430.06   72.99
  -2   5   0 1552.44   73.69
  -2   5   0 1691.63   73.99
  -2   5   0 1446.56   71.89
  -2   5   0 1590.44   73.59
  -2   5   0 1581.94   73.79
  -2   5   0 1453.85   73.09
  -2   5   0 1513.45   73.29
  -2   5   0 1629.74   73.59
  -2   5   0 1412.26   73.59
   1  -5   0   64.59    4.50
   1  -5   0   76.19    6.70
   1  -5   0   73.89    6.80
   1  -5   0   75.09    6.50
   1  -5   0   61.09    6.40
   1  -5   0   74.79    6.60
   1  -5   0   72.79    6.30
   1  -5   0   68.59    7.20
   1  -5   0   70.99    6.40
   1  -5   0   63.89    5.70
  -1   5   0   66.19    4.50
  -1   5   0   59.19    5.90
  -1   5   0   63.19    6.90
  -1   5   0   79.89    6.60
  -1   5   0   67.29    6.40
  -1   5   0   74.09    6.80
  -1   5   0   65.49    5.70
  -1   5   0   67.29    6.60
   0  -5   0   92.29    7.90
   0  -5   0   87.89    6.00
   0  -5   0   71.49    7.00
   0  -5   0   91.29    7.70
   0  -5   0   97.19    8.10
   0  -5   0   98.99    8.40
   0  -5   0   84.99    6.30
   0  -5   0   97.19    7.80
   0  -5   0   97.49    7.70
   0   5   0   82.29    5.80
   0   5   0   99.99    8.30
   0   5   0   91.79    7.70
   0   5   0   96.19    8.20
   0   5   0   91.19    7.50
   0   5   0   75.79    7.10
   0   5   0   88.59    6.20
   0   5   0  106.69    7.70
  -1  -5   0 1183.08   57.49
  -1  -5   0 1186.78   57.29
  -1  -5   0 1159.58   56.99
  -1  -5   0 1186.58   57.29
  -1  -5   0 1179.08   56.19
  -1  -5   0 1235.38   56.39
  -1  -5   0 1155.68   56.99
  -1  -5   0 1170.98   55.49
  -1  -5   0 1140.79   54.59
   1   5   0 1118.59   55.29
   1   5   0 1138.79   56.99
   1   5   0 1113.49   56.09
   1   5   0 1125.99   57.39
   1   5   0 1087.29   54.49
   1   5   0 1127.09   56.99
   1   5   0 1156.28   57.29
  -2  -5   0  422.26   21.90
  -2  -5   0  441.76   22.80
  -2  -5   0  338.27   22.10
  -2  -5   0  391.76   22.80
  -2  -5   0  396.46   22.80
  -2  -5   0  365.16   22.20
  -2  -5   0  404.86   22.90
  -2  -5   0  396.46   21.60
   2   5   0  420.06   23.20
   2   5   0  377.56   22.50
   2   5   0  394.86   21.60
   2   5   0  399.36   22.70
   2   5   0  389.06   21.20
   2   5   0  384.36   22.50
   2   5   0  409.36   22.90
   2   5   0  444.86   23.30
  -3  -5   0    8.90    4.70
  -3  -5   0   -0.80    4.70
  -3  -5   0    1.80    2.90
  -3  -5   0   -0.40    3.00
  -3  -5   0    6.00    2.90
  -3  -5   0    2.40    3.00
  -3  -5   0    0.90    3.10
  -3  -5   0   12.50    4.20
   3   5   0    3.70    3.20
   3   5   0    5.80    3.40
   3   5   0    1.60    3.50
   3   5   0    1.60    3.00
   3   5   0    8.60    3.40
   3   5   0    4.50    3.90
   3   5   0    6.40    3.50
   3   5   0    2.60    2.50
   3   5   0    0.60    3.90
  -4  -5   0  304.27   18.90
  -4  -5   0  318.27   20.40
  -4  -5   0  341.57   19.30
  -4  -5   0  301.47   18.70
  -4  -5   0  332.37   20.30
  -4  -5   0  340.67   20.60
  -4  -5   0  311.27   20.70
  -4  -5   0  327.97   20.10
   4   5   0  311.17   19.90
   4   5   0  326.57   20.60
   4   5   0  361.36   20.30
   4   5   0  280.87   18.40
   4   5   0  346.27   20.80
   4   5   0  326.17   20.60
   4   5   0  298.87   18.90
   4   5   0  295.87   18.60
  -5  -5   0   -0.20    4.00
  -5  -5   0    0.90    2.70
  -5  -5   0   -0.70    3.20
  -5  -5   0   -0.10    3.20
  -5  -5   0    5.20    3.90
  -5  -5   0    1.70    4.00
  -5  -5   0   -1.30    2.90
  -5  -5   0    4.60    4.30
  -5  -5   0    4.50    5.30
   5   5   0    3.00    4.00
   5   5   0   -0.40    4.70
   5   5   0   -1.60    3.30
   5   5   0    0.30    3.40
   5   5   0    2.40    2.90
   5   5   0    0.50    3.50
   5   5   0   10.50    5.30
   5   5   0    3.30    3.50
  -6  -5   0    3.40    4.80
  -6  -5   0   -6.30    3.90
  -6  -5   0   -3.00    4.70
  -6  -5   0   -1.90    3.00
  -6  -5   0   -7.20    3.70
  -6  -5   0    3.90    4.50
  -6  -5   0   -5.30    4.10
  -6  -5   0   -4.50    3.20
   6   5   0    1.70    3.60
   6   5   0    3.60    4.30
   6   5   0    0.90    4.70
   6   5   0    1.10    3.80
   6   5   0    5.70    4.60
   6   5   0    0.80    5.00
   6   5   0    1.60    3.90
  -7  -5   0    6.90    5.90
  -7  -5   0   13.70    4.60
  -7  -5   0   11.20    7.20
  -7  -5   0   14.80    6.00
  -7  -5   0    3.90    5.10
  -7  -5   0    5.60    5.40
   7   5   0    7.80    5.40
   7   5   0   10.80    4.80
   7   5   0   22.70    7.50
   7   5   0    5.10    6.30
   7   5   0   11.30    5.00
   7   5   0   12.80    5.80
   7   5   0   11.40    5.40
  -8  -5   0   15.10    6.90
  -8  -5   0   18.40    6.80
  -8  -5   0   40.60   10.40
   8   5   0    7.90    6.00
   8   5   0   34.20    9.60
   8   5   0   33.60    9.00
   8   5   0   16.40    5.90
  -9  -5   0   20.20   12.20
  -9  -5   0   10.20    7.10
  -9  -5   0    6.50    7.60
   9   5   0    4.10    6.80
   9   5   0   18.10    8.20
   9   5   0    2.60    5.70
  13  -6   0   -3.10    6.20
  13  -6   0   10.30    7.30
  13  -6   0    5.20    6.60
 -13   6   0   20.70    8.10
 -13   6   0  -10.30    7.50
 -13   6   0    5.90    5.90
  12  -6   0   20.90    7.50
  12  -6   0   10.70    7.10
  12  -6   0   17.00    7.70
  12  -6   0   11.90    6.60
 -12   6   0   15.00    6.50
 -12   6   0   18.20    7.00
 -12   6   0   15.60    7.20
  11  -6   0  157.08   15.20
  11  -6   0  187.68   16.10
  11  -6   0  170.08   15.80
  11  -6   0  184.18   16.40
  11  -6   0  185.18   15.90
  11  -6   0  184.98   16.70
 -11   6   0  160.58   15.80
 -11   6   0  176.88   20.50
 -11   6   0  170.38   15.60
 -11   6   0  174.28   16.00
 -11   6   0  175.58   16.30
 -11   6   0  180.98   16.30
  10  -6   0    7.80    5.30
  10  -6   0   10.50    7.30
  10  -6   0    9.00    5.10
  10  -6   0   12.50    7.00
  10  -6   0   10.20    5.60
  10  -6   0    2.10    4.80
 -10   6   0    4.40    5.10
 -10   6   0    7.70    5.30
 -10   6   0   14.40    6.20
 -10   6   0    2.80    4.50
 -10   6   0    0.60    4.40
   9  -6   0    7.30    4.60
   9  -6   0   -4.60    3.40
   9  -6   0   -1.40    4.30
   9  -6   0   -2.30    3.70
   9  -6   0    1.80    3.70
   9  -6   0    3.90    4.00
   9  -6   0   -0.20    3.80
  -9   6   0    5.10    4.60
  -9   6   0    3.60    4.40
  -9   6   0   -0.60    3.60
  -9   6   0   -2.80    3.70
  -9   6   0    1.30    3.90
  -9   6   0   -4.70    3.20
  -9   6   0    2.10    4.00
   8  -6   0   86.59    9.20
   8  -6   0   86.19    9.30
   8  -6   0   86.19    9.70
   8  -6   0   82.69    9.60
   8  -6   0   77.39    9.10
   8  -6   0   90.79    9.70
   8  -6   0   87.89    9.10
   8  -6   0   81.39    7.60
  -8   6   0   93.59    9.90
  -8   6   0   99.49    9.60
  -8   6   0   92.99   10.20
  -8   6   0   76.99    9.30
  -8   6   0   74.69    9.30
  -8   6   0   88.79    9.20
  -8   6   0   80.99    9.60
   7  -6   0   68.89    8.10
   7  -6   0   51.49    7.30
   7  -6   0   52.49    6.80
   7  -6   0   59.39    5.50
   7  -6   0   58.99    8.00
   7  -6   0   53.59    5.20
   7  -6   0   58.59    7.70
   7  -6   0   44.80    4.90
   7  -6   0   50.59    7.20
   7  -6   0   52.79    6.80
  -7   6   0   65.49    7.30
  -7   6   0   60.69    8.00
  -7   6   0   47.90    7.20
  -7   6   0   77.59    7.40
  -7   6   0   54.69    7.50
  -7   6   0   51.49    7.70
  -7   6   0   47.80    7.20
   6  -6   0   31.20    5.50
   6  -6   0   30.30    5.20
   6  -6   0   28.50    5.00
   6  -6   0   26.60    5.10
   6  -6   0   29.10    4.40
   6  -6   0   30.50    5.70
   6  -6   0   25.90    4.20
   6  -6   0   35.80    6.40
   6  -6   0   31.20    4.40
   6  -6   0   25.00    5.10
  -6   6   0   37.10    5.10
  -6   6   0   28.20    5.10
  -6   6   0   27.40    4.20
  -6   6   0   35.90    5.90
  -6   6   0   25.20    6.80
  -6   6   0   36.50    6.50
  -6   6   0   30.80    6.10
   5  -6   0 2067.39   96.59
   5  -6   0 1985.40   96.79
   5  -6   0 1977.00   96.69
   5  -6   0 2061.99   97.59
   5  -6   0 2061.19   95.99
   5  -6   0 1897.91   95.59
   5  -6   0 2133.19   99.69
   5  -6   0 2014.60   96.29
   5  -6   0 1933.41   96.99
  -5   6   0 2030.00   96.79
  -5   6   0 1915.21   96.69
  -5   6   0 2110.59   97.29
  -5   6   0 2021.10   95.99
  -5   6   0 1931.31   96.19
  -5   6   0 2033.20   95.99
  -5   6   0 1964.60   96.49
  -5   6   0 2102.29   95.59
  -5   6   0 1953.70   97.49
   4  -6   0 1557.34   77.19
   4  -6   0 1579.54   76.79
   4  -6   0 1693.43   77.99
   4  -6   0 1657.03   77.19
   4  -6   0 1542.25   76.69
   4  -6   0 1568.94   77.29
   4  -6   0 1585.64   77.69
   4  -6   0 1646.44   77.19
   4  -6   0 1645.54   78.09
  -4   6   0 1600.84   75.69
  -4   6   0 1604.04   77.69
  -4   6   0 1416.56   76.69
  -4   6   0 1566.14   76.29
  -4   6   0 1561.34   77.19
  -4   6   0 1562.94   75.79
  -4   6   0 1648.44   78.79
  -4   6   0 1616.84   76.49
  -4   6   0 1619.64   77.99
  -4   6   0 1643.54   77.09
  -4   6   0 1616.34   77.39
   3  -6   0  526.65   27.00
   3  -6   0  544.05   26.80
   3  -6   0  484.85   26.50
   3  -6   0  480.75   26.00
   3  -6   0  515.85   26.80
   3  -6   0  468.65   26.80
   3  -6   0  527.65   27.30
   3  -6   0  454.65   26.50
   3  -6   0  502.65   26.50
  -3   6   0  527.65   27.00
  -3   6   0  480.35   24.60
  -3   6   0  521.75   26.90
  -3   6   0  479.55   26.80
  -3   6   0  538.75   26.30
  -3   6   0  516.15   27.00
  -3   6   0  508.55   26.60
  -3   6   0  479.85   24.60
  -3   6   0  492.35   26.30
  -3   6   0  497.15   25.20
  -3   6   0  515.75   26.80
   2  -6   0   27.40    4.60
   2  -6   0   13.00    4.00
   2  -6   0   21.50    4.80
   2  -6   0   13.80    3.50
   2  -6   0   11.90    3.80
   2  -6   0   17.50    3.70
   2  -6   0   12.20    3.30
   2  -6   0   13.80    3.70
   2  -6   0   14.00    3.90
  -2   6   0   12.60    3.30
  -2   6   0   21.80    4.20
  -2   6   0   15.80    2.10
  -2   6   0   22.80    4.60
  -2   6   0   11.10    3.50
  -2   6   0    3.30    5.00
  -2   6   0   16.40    6.60
  -2   6   0   15.40    4.10
   1  -6   0  677.73   33.20
   1  -6   0  645.94   33.00
   1  -6   0  726.63   34.40
   1  -6   0  681.43   34.10
   1  -6   0  694.53   34.30
   1  -6   0  616.74   32.50
   1  -6   0  642.64   33.40
   1  -6   0  624.04   34.00
   1  -6   0  691.83   33.70
   1  -6   0  626.54   31.30
  -1   6   0  599.14   32.90
  -1   6   0  610.34   31.10
  -1   6   0  639.24   32.60
  -1   6   0  663.03   33.20
  -1   6   0  676.53   34.00
  -1   6   0  597.64   33.70
  -1   6   0  640.14   33.50
  -1   6   0  643.14   34.20
   0  -6   0  121.29    9.10
   0  -6   0  102.19    7.40
   0  -6   0  106.29    9.30
   0  -6   0  119.69    9.10
   0  -6   0  120.79    9.70
   0  -6   0  111.39    8.70
   0  -6   0  110.79    7.20
   0  -6   0  110.29    8.90
   0  -6   0  131.99    9.90
   0  -6   0  107.69    9.10
   0   6   0  114.79    7.60
   0   6   0   99.79    8.80
   0   6   0  102.29    9.30
   0   6   0  123.49    9.50
   0   6   0  103.59    6.90
   0   6   0  111.29    8.80
   0   6   0  114.79    9.00
   0   6   0  125.89   10.00
  -1  -6   0  573.64   29.50
  -1  -6   0  567.04   30.60
  -1  -6   0  566.64   30.80
  -1  -6   0  597.94   30.60
  -1  -6   0  570.94   30.80
  -1  -6   0  568.74   27.70
  -1  -6   0  535.65   28.40
  -1  -6   0  586.94   29.80
   1   6   0  518.75   27.50
   1   6   0  565.54   31.10
   1   6   0  568.74   30.90
   1   6   0  568.14   29.60
   1   6   0  531.35   28.30
   1   6   0  599.64   30.90
   1   6   0  566.64   31.20
  -2  -6   0 1233.58   61.79
  -2  -6   0 1306.87   63.69
  -2  -6   0 1259.27   62.39
  -2  -6   0 1234.08   63.79
  -2  -6   0 1292.47   64.09
  -2  -6   0 1317.87   64.39
  -2  -6   0 1277.07   62.59
  -2  -6   0 1158.08   63.49
   2   6   0 1286.47   62.49
   2   6   0 1301.87   63.89
   2   6   0 1274.57   63.99
   2   6   0 1313.17   64.39
   2   6   0 1364.36   62.69
   2   6   0 1256.17   63.69
   2   6   0 1219.48   63.89
  -3  -6   0   47.70    7.60
  -3  -6   0   50.39    6.40
  -3  -6   0   49.30    7.50
  -3  -6   0   57.69    7.20
  -3  -6   0   56.89    8.30
  -3  -6   0   65.09    8.70
  -3  -6   0   50.89    8.50
  -3  -6   0   60.09    8.10
   3   6   0   46.50    6.20
   3   6   0   44.10    7.80
   3   6   0   49.00    7.90
   3   6   0   46.20    7.20
   3   6   0   57.79    8.30
   3   6   0   45.90    7.00
   3   6   0   61.49    8.60
   3   6   0   55.29    8.20
  -4  -6   0  144.39   13.00
  -4  -6   0  135.39   13.20
  -4  -6   0  157.78   13.30
  -4  -6   0  143.69   11.60
  -4  -6   0  145.79   11.80
  -4  -6   0  155.98   13.50
  -4  -6   0  143.89   11.60
  -4  -6   0  153.38   13.20
   4   6   0  149.09   12.80
   4   6   0  149.88   11.50
   4   6   0  160.98   13.30
   4   6   0  150.68   11.90
   4   6   0  154.08   13.40
   4   6   0  140.29   11.40
   4   6   0  148.29   13.50
   4   6   0  164.48   14.00
  -5  -6   0  231.18   18.40
  -5  -6   0  212.68   16.60
  -5  -6   0  222.08   15.90
  -5  -6   0  191.58   23.50
  -5  -6   0  222.18   17.30
  -5  -6   0  218.98   17.30
  -5  -6   0  240.68   17.70
   5   6   0  212.28   15.70
   5   6   0  225.98   17.00
   5   6   0  251.47   17.40
   5   6   0  218.98   15.60
   5   6   0  239.18   18.10
   5   6   0  216.08   17.20
   5   6   0  238.98   17.90
  -6  -6   0   99.89   12.40
  -6  -6   0   65.89   11.70
  -6  -6   0   82.19   10.60
  -6  -6   0   78.09   11.90
  -6  -6   0   87.59   12.80
  -6  -6   0   79.29   10.50
   6   6   0   88.39   11.10
   6   6   0   94.29   11.00
   6   6   0  101.89   12.20
   6   6   0   94.39   12.60
   6   6   0   91.49   10.50
   6   6   0   81.79   11.40
   6   6   0   96.39   10.80
  -7  -6   0    7.20    5.90
  -7  -6   0    0.40    7.00
  -7  -6   0  -11.40    4.90
  -7  -6   0   -3.60    4.80
   7   6   0   -3.70    3.80
   7   6   0    0.10    5.60
   7   6   0    2.90    5.10
   7   6   0    1.10    5.20
   7   6   0    3.40    5.40
   7   6   0   -1.50    4.20
   7   6   0  -10.30    4.40
  -8  -6   0   35.60    8.70
  -8  -6   0   31.00   11.40
  -8  -6   0   12.90    7.40
   8   6   0   11.90    6.10
   8   6   0   19.50    8.40
   8   6   0   13.60    7.60
   8   6   0    8.00    7.10
  13  -7   0    6.40    6.90
  13  -7   0    0.00    6.50
  13  -7   0   -1.90    6.30
 -13   7   0   11.40    6.90
 -13   7   0    3.30    7.00
  12  -7   0   84.19   12.70
  12  -7   0   99.79   13.50
  12  -7   0  107.19   13.90
  12  -7   0  130.79   14.50
 -12   7   0  111.99   14.10
 -12   7   0   88.09   13.00
 -12   7   0   96.89   13.20
  11  -7   0   57.89    9.80
  11  -7   0   41.90    8.60
  11  -7   0   38.10    8.40
  11  -7   0   46.90    8.70
  11  -7   0   30.70    8.60
 -11   7   0   29.90    7.10
 -11   7   0   28.30    9.20
 -11   7   0   31.70    7.70
 -11   7   0   22.40    7.10
 -11   7   0   29.80    7.90
 -11   7   0   51.79    9.60
  10  -7   0   23.70    6.70
  10  -7   0   22.50    6.80
  10  -7   0   23.30    6.60
  10  -7   0   16.10    6.50
  10  -7   0   30.30    7.40
  10  -7   0   13.40    5.40
 -10   7   0   15.40    5.70
 -10   7   0   23.30    7.10
 -10   7   0   18.10   11.30
 -10   7   0   19.50    6.80
 -10   7   0   15.00    6.60
   9  -7   0    4.70    4.70
   9  -7   0   16.40    5.20
   9  -7   0   17.40    5.00
   9  -7   0    4.90    3.70
   9  -7   0    8.30    5.20
   9  -7   0   12.70    4.80
   9  -7   0    7.80    4.70
  -9   7   0   11.00    5.40
  -9   7   0    5.10    4.90
  -9   7   0    1.70    4.00
  -9   7   0    7.80    4.60
  -9   7   0    2.00    4.20
  -9   7   0    3.80    4.30
  -9   7   0    8.40    5.00
   8  -7   0   80.99    6.60
   8  -7   0   69.39    9.20
   8  -7   0  103.89   10.50
   8  -7   0   87.69    9.70
   8  -7   0   73.39    6.40
   8  -7   0   81.29    6.70
   8  -7   0   84.99    9.10
   8  -7   0  103.29   10.00
   8  -7   0   87.59    9.20
   8  -7   0   88.49   10.10
   8  -7   0   91.19    7.40
  -8   7   0   78.29   10.00
  -8   7   0   84.39    9.70
  -8   7   0   88.19    8.80
  -8   7   0   82.59    9.70
  -8   7   0   82.59    9.30
  -8   7   0   97.89   10.60
  -8   7   0   81.99    9.80
   7  -7   0  287.17   16.30
   7  -7   0  287.87   18.70
   7  -7   0  297.87   17.90
   7  -7   0  304.67   18.70
   7  -7   0  289.17   18.20
   7  -7   0  306.27   19.70
   7  -7   0  286.37   19.20
   7  -7   0  279.27   16.40
   7  -7   0  290.57   16.50
   7  -7   0  263.97   18.20
  -7   7   0  289.27   18.60
  -7   7   0  294.97   19.50
  -7   7   0  282.27   18.70
  -7   7   0  292.97   17.50
  -7   7   0  296.87   18.30
  -7   7   0  304.77   18.40
   6  -7   0   12.20    4.30
   6  -7   0    3.60    3.50
   6  -7   0   13.30    4.10
   6  -7   0    8.60    4.00
   6  -7   0    9.20    3.50
   6  -7   0    5.30    2.60
   6  -7   0   10.20    3.80
   6  -7   0   15.30    4.50
   6  -7   0    8.60    3.20
   6  -7   0   10.60    3.30
  -6   7   0    8.30    3.10
  -6   7   0    8.70    4.00
  -6   7   0   10.00    3.50
  -6   7   0    7.30    4.20
  -6   7   0   11.20    3.90
  -6   7   0   10.40    4.40
  -6   7   0    7.50    3.90
  -6   7   0    5.70    3.20
   5  -7   0   13.40    4.10
   5  -7   0   16.50    4.00
   5  -7   0   17.60    4.40
   5  -7   0   15.70    4.60
   5  -7   0   15.20    3.90
   5  -7   0   14.20    3.60
   5  -7   0    3.10    3.10
   5  -7   0   14.60    4.00
   5  -7   0    7.90    4.20
  -5   7   0   11.80    3.00
  -5   7   0    7.70    3.10
  -5   7   0   11.50    2.90
  -5   7   0   18.10    7.00
  -5   7   0    2.70    3.20
  -5   7   0    9.10    3.70
  -5   7   0   15.10    3.90
  -5   7   0   13.60    4.60
  -5   7   0   14.80    3.80
   4  -7   0  130.29    9.70
   4  -7   0  121.29    9.90
   4  -7   0  130.09    9.50
   4  -7   0  131.59    9.80
   4  -7   0  135.99   10.20
   4  -7   0  110.89    8.90
   4  -7   0  134.89   10.80
   4  -7   0  109.19    9.70
   4  -7   0  129.09    9.80
  -4   7   0  118.99    9.60
  -4   7   0  118.69   10.00
  -4   7   0  128.79    9.50
  -4   7   0  143.79   10.40
  -4   7   0  114.69    9.90
  -4   7   0  113.49    9.50
  -4   7   0  120.09    7.70
  -4   7   0  113.19    8.40
  -4   7   0  115.49    8.70
  -4   7   0  115.59    7.60
  -4   7   0  125.99    9.90
   3  -7   0  371.16   21.90
   3  -7   0  419.36   22.00
   3  -7   0  370.36   22.10
   3  -7   0  384.66   21.50
   3  -7   0  415.06   21.70
   3  -7   0  385.16   21.90
   3  -7   0  362.06   20.90
   3  -7   0  358.36   21.40
   3  -7   0  382.46   21.40
  -3   7   0  389.46   21.70
  -3   7   0  390.86   21.20
  -3   7   0  376.66   19.00
  -3   7   0  400.26   21.40
  -3   7   0  375.56   21.50
  -3   7   0  386.56   22.10
  -3   7   0  372.36   21.80
  -3   7   0  358.36   19.60
  -3   7   0  410.86   21.80
  -3   7   0  343.87   18.90
  -3   7   0  392.56   22.10
   2  -7   0  103.39    9.00
   2  -7   0   91.39    8.40
   2  -7   0   84.09    8.60
   2  -7   0   78.79    5.50
   2  -7   0  111.79    9.30
   2  -7   0  106.59    8.50
   2  -7   0   96.79    8.70
   2  -7   0   76.19    7.70
   2  -7   0   78.09    7.40
   2  -7   0   79.59    7.80
  -2   7   0  102.89    8.00
  -2   7   0   83.79    8.50
  -2   7   0  104.09    8.80
  -2   7   0   94.29    8.50
  -2   7   0  105.69    9.00
  -2   7   0  100.89    8.80
  -2   7   0   83.79    5.40
  -2   7   0  100.69    8.20
   1  -7   0 1127.69   55.29
   1  -7   0 1031.00   55.39
   1  -7   0 1003.10   54.39
   1  -7   0 1168.78   56.59
   1  -7   0 1063.89   53.09
   1  -7   0 1189.98   57.19
   1  -7   0 1228.78   56.89
   1  -7   0 1106.29   55.69
   1  -7   0 1182.58   55.59
   1  -7   0 1160.38   56.59
   1  -7   0 1140.09   55.89
  -1   7   0 1157.48   56.99
  -1   7   0 1104.19   56.49
  -1   7   0 1013.00   52.89
  -1   7   0 1159.18   58.59
  -1   7   0 1081.09   55.79
  -1   7   0 1147.09   55.49
   0  -7   0  287.07   18.30
   0  -7   0  300.97   19.10
   0  -7   0  359.56   22.10
   0  -7   0  285.47   16.30
   0  -7   0  312.87   19.00
   0  -7   0  316.77   17.80
   0  -7   0  325.27   18.60
   0  -7   0  319.47   21.20
   0  -7   0  284.67   18.50
   0  -7   0  262.07   15.80
   0   7   0  281.17   18.30
   0   7   0  286.77   18.50
   0   7   0  292.47   15.80
   0   7   0  296.57   17.80
   0   7   0  307.97   19.30
   0   7   0  296.87   16.40
   0   7   0  290.77   18.80
   0   7   0  314.17   18.00
  -1  -7   0  125.49   11.50
  -1  -7   0  125.59   10.60
  -1  -7   0  136.09    8.20
  -1  -7   0  123.09   10.70
  -1  -7   0  123.89   11.20
  -1  -7   0  113.09   10.90
  -1  -7   0  129.89   10.20
  -1  -7   0  118.39   11.10
  -1  -7   0  129.19    8.90
   1   7   0  135.59   10.50
   1   7   0  145.39   13.70
   1   7   0  133.49   11.60
   1   7   0  119.79   10.90
   1   7   0  109.39    7.70
   1   7   0  143.79   11.80
   1   7   0  125.39    8.70
  -2  -7   0  225.58   15.20
  -2  -7   0  238.38   16.60
  -2  -7   0  219.18   15.70
  -2  -7   0  212.28   16.10
  -2  -7   0  231.58   14.90
  -2  -7   0  228.28   16.40
  -2  -7   0  228.78   14.10
  -2  -7   0  210.98   16.20
   2   7   0  220.98   13.80
   2   7   0  215.78   16.30
   2   7   0  210.18   15.90
   2   7   0  230.98   16.30
   2   7   0  222.78   16.10
   2   7   0  219.38   14.90
  -3  -7   0   43.90    7.30
  -3  -7   0   42.70    8.00
  -3  -7   0   38.20    8.20
  -3  -7   0   42.80    8.00
  -3  -7   0   38.50    6.40
  -3  -7   0   51.39    8.00
  -3  -7   0   52.49    8.60
  -3  -7   0   58.49    6.90
   3   7   0   61.69    8.90
   3   7   0   29.00    5.80
   3   7   0   42.10    7.80
   3   7   0   57.39    8.60
   3   7   0   43.30    7.20
   3   7   0   62.49    9.80
   3   7   0   45.10    8.10
   3   7   0   53.89    9.10
  -4  -7   0    0.20    3.60
  -4  -7   0   -1.00    4.70
  -4  -7   0    0.20    4.20
  -4  -7   0   -4.70    3.80
  -4  -7   0    4.80    5.00
  -4  -7   0   -5.90    3.50
  -4  -7   0   -6.20    3.40
  -4  -7   0   -1.80    4.40
   4   7   0    1.40    3.40
   4   7   0    5.60    5.40
   4   7   0   -4.00    4.50
   4   7   0   -2.90    3.40
   4   7   0    1.80    3.80
   4   7   0    4.60    4.20
  -5  -7   0   15.60    6.50
  -5  -7   0    7.30    6.10
  -5  -7   0    7.20    5.60
  -5  -7   0   12.60    5.30
  -5  -7   0    6.30    4.60
  -5  -7   0   12.10    6.90
  -5  -7   0    6.30    5.60
   5   7   0    9.80    5.10
   5   7   0   14.10    6.50
   5   7   0   18.60    7.30
   5   7   0    6.80    5.10
   5   7   0   13.80    5.90
   5   7   0   13.10    4.90
  -6  -7   0   72.89   12.40
  -6  -7   0   79.19   12.20
  -6  -7   0   52.99   10.90
  -6  -7   0   52.69   10.70
  -6  -7   0   61.09    9.90
   6   7   0   62.39   11.40
   6   7   0   71.99   11.10
   6   7   0   70.59   11.60
   6   7   0   71.29   10.30
   6   7   0   77.89   11.90
   6   7   0   67.49   10.70
  -7  -7   0   42.50   11.00
  -7  -7   0   30.80    8.50
  -7  -7   0   79.19   13.70
   7   7   0   43.50   10.50
   7   7   0   30.90   12.80
   7   7   0   41.80   10.60
  -8  -7   0    6.60    8.90
  -8  -7   0   13.80    8.60
  -8  -7   0   -1.30    8.30
   8   7   0   12.30    8.30
   8   7   0   23.00    8.80
   8   7   0   19.50   12.00
   8   7   0    7.80    8.30
  13  -8   0    0.30    6.00
  13  -8   0    3.20    6.20
  13  -8   0    6.60    6.50
  13  -8   0    3.40    7.50
 -13   8   0   -1.30    5.80
 -13   8   0    1.70    7.30
 -13   8   0   -2.20    5.90
  12  -8   0   15.60    7.30
  12  -8   0    4.90    5.70
  12  -8   0   -1.00    5.50
  12  -8   0    4.20    6.30
  12  -8   0   -1.90    5.20
 -12   8   0    3.90    6.10
 -12   8   0   10.80    6.80
 -12   8   0    7.50    6.10
  11  -8   0   82.09   11.80
  11  -8   0   41.90    9.10
  11  -8   0   50.79    9.20
  11  -8   0   61.09    9.90
  11  -8   0   62.99   12.20
 -11   8   0   59.89    9.50
 -11   8   0   48.60    9.80
 -11   8   0   32.90    8.50
  10  -8   0   22.90    6.90
  10  -8   0   49.60    8.80
  10  -8   0   38.80    7.80
  10  -8   0   43.50    8.00
  10  -8   0   29.10    7.00
  10  -8   0   24.70    7.80
 -10   8   0   37.80    8.10
 -10   8   0   27.80    7.10
 -10   8   0   43.00    9.10
 -10   8   0   32.60    7.50
 -10   8   0   40.60    8.70
 -10   8   0   46.90    8.40
   9  -8   0   77.89   15.00
   9  -8   0   68.89    9.10
   9  -8   0   91.99   10.90
   9  -8   0   66.99   10.20
   9  -8   0   92.49    9.80
   9  -8   0   85.59   10.60
  -9   8   0   83.69   10.60
  -9   8   0   85.19   10.60
  -9   8   0   93.39   11.00
  -9   8   0   83.89    9.80
  -9   8   0   76.89   10.20
  -9   8   0   75.29   10.40
  -9   8   0   84.99    9.50
   8  -8   0   49.90    7.40
   8  -8   0   46.90    8.10
   8  -8   0   46.90    7.90
   8  -8   0   51.39    8.70
   8  -8   0   50.49    5.70
   8  -8   0   54.39    7.60
   8  -8   0   54.19    6.20
   8  -8   0   55.29    8.60
   8  -8   0   40.10    5.60
   8  -8   0   56.79    8.80
  -8   8   0   64.99    9.00
  -8   8   0   48.30    7.90
  -8   8   0   59.39    8.10
  -8   8   0   46.50    6.90
  -8   8   0   52.79    9.10
  -8   8   0   57.89    8.00
  -8   8   0   58.09   12.20
   7  -8   0    8.10    3.50
   7  -8   0    4.50    3.70
   7  -8   0    4.10    4.20
   7  -8   0   -1.10    3.60
   7  -8   0    0.30    3.50
   7  -8   0    0.30    2.60
   7  -8   0    0.30    2.70
   7  -8   0    1.00    3.70
   7  -8   0   -0.50    2.70
   7  -8   0   -1.30    3.70
  -7   8   0    2.50    3.60
  -7   8   0   -1.60    2.50
  -7   8   0    0.30    2.90
  -7   8   0   -2.60    3.40
  -7   8   0    3.60    6.50
  -7   8   0   -2.60    2.60
  -7   8   0   -3.40    2.80
  -7   8   0    1.40    4.00
  -7   8   0    2.90    3.50
   6  -8   0   59.59    7.20
   6  -8   0   61.19    7.50
   6  -8   0   57.39    7.90
   6  -8   0   66.89    8.40
   6  -8   0   61.69    7.20
   6  -8   0   63.39    7.40
   6  -8   0   56.89    8.50
   6  -8   0   80.89    8.90
   6  -8   0   64.19    8.40
  -6   8   0   59.89    7.20
  -6   8   0   66.69    8.70
  -6   8   0   54.89    7.10
  -6   8   0   69.69    8.60
  -6   8   0   62.29    7.10
  -6   8   0   69.79    8.70
  -6   8   0   63.69    6.40
  -6   8   0   75.69    8.60
  -6   8   0   53.49    7.10
  -6   8   0   71.19    6.40
   5  -8   0  109.89    9.60
   5  -8   0  113.19    9.60
   5  -8   0  119.49    9.30
   5  -8   0  121.59    9.90
   5  -8   0  110.29   10.00
   5  -8   0  124.89   10.40
   5  -8   0  113.39   10.60
   5  -8   0  102.99   10.20
   5  -8   0  121.29   10.50
  -5   8   0  113.99    7.80
  -5   8   0  128.79   11.50
  -5   8   0  112.09   10.30
  -5   8   0  108.79   10.10
  -5   8   0  105.19   10.30
  -5   8   0   93.89    8.60
  -5   8   0  120.49    9.10
  -5   8   0  112.89    7.70
  -5   8   0  113.89   10.30
  -5   8   0  117.99    9.90
  -5   8   0  108.29    9.70
   4  -8   0   45.30    6.50
   4  -8   0   45.20    6.30
   4  -8   0   44.30    6.50
   4  -8   0   45.30    6.90
   4  -8   0   48.70    7.40
   4  -8   0   42.50    6.60
   4  -8   0   67.99   13.10
   4  -8   0   54.59    7.50
  -4   8   0   57.09    7.50
  -4   8   0   44.90    6.60
  -4   8   0   40.40    7.00
  -4   8   0   48.30    4.50
  -4   8   0   44.40    6.90
  -4   8   0   36.10    6.50
  -4   8   0   50.79    7.00
  -4   8   0   48.70    5.20
  -4   8   0   43.60    4.20
  -4   8   0   46.50    5.90
  -4   8   0   50.59    6.40
   3  -8   0   -0.50    3.00
   3  -8   0   -0.50    2.70
   3  -8   0    1.70    2.90
   3  -8   0    1.90    3.30
   3  -8   0    9.50    3.50
   3  -8   0    4.60    3.80
   3  -8   0    0.30    3.20
   3  -8   0    2.00    2.70
   3  -8   0   -1.40    2.90
  -3   8   0    3.50    3.20
  -3   8   0    3.70    3.50
  -3   8   0    7.20    3.40
  -3   8   0    2.70    1.40
  -3   8   0    4.90    2.30
  -3   8   0    3.50    3.40
  -3   8   0    6.40    3.20
  -3   8   0   -1.30    2.80
  -3   8   0    0.20    3.00
  -3   8   0    3.50    1.50
   2  -8   0   89.79    9.00
   2  -8   0  124.59   11.20
   2  -8   0   91.09   13.60
   2  -8   0  110.19    9.10
   2  -8   0  100.59    9.60
   2  -8   0   84.79    8.50
   2  -8   0  104.89    9.80
   2  -8   0   87.09    5.90
   2  -8   0   96.09    8.20
   2  -8   0   90.49    9.60
  -2   8   0  106.39    8.70
  -2   8   0  107.69   10.00
  -2   8   0   95.39    9.30
  -2   8   0  104.49    9.10
  -2   8   0   86.39    9.30
  -2   8   0  112.09    9.30
  -2   8   0   92.09    9.10
  -2   8   0   86.39    5.70
   1  -8   0   83.69    9.40
   1  -8   0   91.59    9.00
   1  -8   0   86.79   11.90
   1  -8   0   81.99    7.40
   1  -8   0  106.19    9.60
   1  -8   0   83.29    9.50
   1  -8   0   95.09    8.70
   1  -8   0   85.69    9.30
   1  -8   0   72.09    8.40
   1  -8   0   94.49    9.10
   1  -8   0   82.79    6.00
  -1   8   0   83.59    8.60
  -1   8   0   90.59    9.20
  -1   8   0  109.99    9.40
  -1   8   0   82.59    9.20
  -1   8   0   78.59    5.70
  -1   8   0   78.29    9.20
  -1   8   0   79.59    7.50
  -1   8   0   91.29    9.60
   0  -8   0   92.59   10.10
   0  -8   0   75.59    7.00
   0  -8   0   72.79    8.90
   0  -8   0   96.39   10.00
   0  -8   0  103.59   10.40
   0  -8   0   82.19    9.70
   0  -8   0   91.19    9.40
   0  -8   0   95.99    9.00
   0  -8   0   97.09    9.40
   0  -8   0   85.39    6.70
   0   8   0  100.39    9.80
   0   8   0  106.49   10.60
   0   8   0   75.19    8.70
   0   8   0   79.39    6.90
   0   8   0   77.39    8.80
   0   8   0   79.49    6.30
   0   8   0   90.09   10.00
   0   8   0   94.09    9.70
  -1  -8   0    3.30    3.80
  -1  -8   0    1.00    2.90
  -1  -8   0    2.90    4.20
  -1  -8   0   -1.50    3.30
  -1  -8   0    6.30    4.00
  -1  -8   0    2.40    3.70
  -1  -8   0   -0.10    3.50
  -1  -8   0    0.00    4.30
  -1  -8   0    0.90    2.10
   1   8   0    3.70    4.00
   1   8   0    4.80    2.70
   1   8   0    0.40    3.20
   1   8   0    0.40    3.70
   1   8   0   -2.50    3.00
   1   8   0    2.70    2.20
   1   8   0    1.00    3.80
  -2  -8   0    6.70    5.70
  -2  -8   0    0.10    4.10
  -2  -8   0    4.70    4.60
  -2  -8   0   -2.70    3.00
  -2  -8   0    3.90    4.30
  -2  -8   0    1.80    3.90
  -2  -8   0   -0.60    2.70
  -2  -8   0    8.40    3.90
   2   8   0    5.50    4.40
   2   8   0    3.20    4.40
   2   8   0    2.90    2.80
   2   8   0    7.80    4.50
   2   8   0    3.20    4.20
   2   8   0    6.60    4.10
   2   8   0    0.00    1.80
  -3  -8   0   51.19    9.00
  -3  -8   0   55.99    9.40
  -3  -8   0   66.99   10.70
  -3  -8   0   28.30    6.60
  -3  -8   0   49.50    9.10
  -3  -8   0   52.89    7.30
  -3  -8   0   62.59   10.00
   3   8   0   52.69    9.30
   3   8   0   58.09    9.80
   3   8   0   58.29    7.30
   3   8   0   34.70    8.00
   3   8   0   48.90    8.20
   3   8   0   54.69   12.50
  -4  -8   0   16.00    5.90
  -4  -8   0   13.70    6.30
  -4  -8   0   25.50    7.70
  -4  -8   0   10.70    5.90
  -4  -8   0   19.30    5.50
  -4  -8   0   24.90    7.20
   4   8   0   22.10    6.40
   4   8   0   20.60    6.80
   4   8   0   28.50    7.80
   4   8   0   22.80    7.30
   4   8   0   19.50    5.70
  -5  -8   0    7.10    7.10
  -5  -8   0   23.00    8.60
  -5  -8   0   15.60    7.80
  -5  -8   0   22.70    7.60
  -5  -8   0   12.40    6.90
   5   8   0    8.80    5.10
   5   8   0    8.00    5.80
   5   8   0   16.20    6.70
   5   8   0   16.20    7.60
   5   8   0    9.80    5.60
  -6  -8   0   -0.80    5.90
  -6  -8   0  -11.40    6.40
  -6  -8   0    7.60    5.70
  -6  -8   0    5.00    6.20
   6   8   0    5.20    8.10
   6   8   0    7.60    6.10
   6   8   0    1.40    5.20
   6   8   0    1.30    6.40
   6   8   0   -4.10    4.20
  -7  -8   0   50.29   12.80
  -7  -8   0   19.10    8.80
   7   8   0   36.30   11.30
   7   8   0   12.00    7.30
   7   8   0   24.00    7.40
  12  -9   0   36.70    9.00
  12  -9   0   22.50   10.50
  12  -9   0   25.40    8.60
  12  -9   0   26.00    8.10
  12  -9   0   39.40    8.60
 -12   9   0   32.60    8.60
 -12   9   0   39.10   11.90
 -12   9   0   20.60   14.70
  11  -9   0    0.50    4.50
  11  -9   0    5.40    5.50
  11  -9   0    1.50    5.00
  11  -9   0   -1.10    4.80
  11  -9   0    4.00    5.50
 -11   9   0    1.40    5.60
 -11   9   0   -8.50    4.90
 -11   9   0   -3.10    3.70
  10  -9   0    8.70    5.00
  10  -9   0    1.90    5.00
  10  -9   0   -4.30    3.80
  10  -9   0    2.80    5.00
  10  -9   0    8.70    5.10
 -10   9   0    2.80    5.00
 -10   9   0    9.10    5.80
 -10   9   0    3.10    5.40
 -10   9   0   -2.80    4.00
 -10   9   0   -1.80    4.50
   9  -9   0   98.89   11.40
   9  -9   0   70.39    9.50
   9  -9   0   76.69   10.80
   9  -9   0   77.49    9.70
   9  -9   0   68.09   10.60
   9  -9   0   83.79   10.70
  -9   9   0   82.89   10.40
  -9   9   0   97.09    9.30
  -9   9   0   92.49   11.50
  -9   9   0   86.79   10.20
  -9   9   0   89.39   14.70
  -9   9   0   75.59   11.10
  -9   9   0   76.89   10.70
  -9   9   0   58.29   10.40
   8  -9   0   72.39    7.70
   8  -9   0   87.99    9.40
   8  -9   0   78.69   10.20
   8  -9   0   78.49    8.90
   8  -9   0   65.49   13.40
   8  -9   0   79.49   10.40
   8  -9   0   66.89    7.00
   8  -9   0   85.09   10.10
   8  -9   0   56.69   10.00
  -8   9   0   65.09    8.70
  -8   9   0   73.29    8.10
  -8   9   0   80.79    8.30
  -8   9   0   90.69    9.90
  -8   9   0   66.09   10.10
  -8   9   0   69.39   10.30
   7  -9   0   34.50    7.20
   7  -9   0   21.90    5.20
   7  -9   0   23.60    6.20
   7  -9   0   38.00    6.50
   7  -9   0   23.90    6.50
   7  -9   0   32.70    7.00
   7  -9   0   35.80    6.20
   7  -9   0   29.80    6.70
   7  -9   0   17.40    5.40
  -7   9   0   27.00    5.60
  -7   9   0   25.30    5.60
  -7   9   0   22.00    6.40
  -7   9   0   23.50    4.70
  -7   9   0   18.40    4.80
  -7   9   0   31.60    5.10
  -7   9   0   19.00    5.30
  -7   9   0   33.50    6.70
  -7   9   0   29.00    6.30
  -7   9   0   33.60    7.10
   6  -9   0   65.99    7.90
   6  -9   0   56.49    9.00
   6  -9   0   75.89    7.70
   6  -9   0   60.99    8.80
   6  -9   0   61.29    8.40
   6  -9   0   54.59    8.50
   6  -9   0   72.39    9.20
   6  -9   0   67.09    7.90
   6  -9   0   57.59    8.40
  -6   9   0   62.99    9.00
  -6   9   0   79.69    9.40
  -6   9   0   51.39    8.50
  -6   9   0   52.69    7.60
  -6   9   0   41.80    8.00
  -6   9   0   65.49    9.30
  -6   9   0   81.29    8.30
  -6   9   0   54.39    6.10
  -6   9   0   52.59    7.90
   5  -9   0   24.00    5.40
   5  -9   0   22.20    5.60
   5  -9   0   27.20    6.00
   5  -9   0   26.20    6.80
   5  -9   0   39.50    6.70
   5  -9   0   24.80    6.00
   5  -9   0   27.70    5.50
   5  -9   0   26.10    6.10
   5  -9   0   28.90    6.20
  -5   9   0   16.20    4.90
  -5   9   0   23.60    6.00
  -5   9   0   23.80    4.70
  -5   9   0   21.20    5.50
  -5   9   0   24.00    5.60
  -5   9   0   20.10    5.00
  -5   9   0   24.70    6.10
  -5   9   0   23.10    3.60
  -5   9   0   23.90    3.80
  -5   9   0   27.90    6.40
  -5   9   0   23.50    5.20
   4  -9   0   77.69    9.60
   4  -9   0   71.49    8.80
   4  -9   0   77.59    8.20
   4  -9   0   78.39    8.80
   4  -9   0   87.79   10.00
   4  -9   0   74.89    9.50
   4  -9   0   81.59    9.30
   4  -9   0   71.69    8.00
   4  -9   0   67.79    8.30
  -4   9   0   80.99    9.20
  -4   9   0   76.69    8.60
  -4   9   0   61.59    5.10
  -4   9   0   67.99    8.70
  -4   9   0   70.19    6.60
  -4   9   0   68.19    8.70
  -4   9   0   72.89    8.60
  -4   9   0   59.19    5.00
  -4   9   0   63.09    7.50
  -4   9   0   77.39    9.60
   3  -9   0  171.48   13.70
   3  -9   0  178.08   14.30
   3  -9   0  197.78   13.90
   3  -9   0  177.08   12.90
   3  -9   0  172.18   13.10
   3  -9   0  172.28   13.30
   3  -9   0  177.68   13.70
   3  -9   0  159.68   13.70
   3  -9   0  181.38   13.30
  -3   9   0  171.68   13.00
  -3   9   0  179.68   12.90
  -3   9   0  193.28   13.70
  -3   9   0  186.28   14.40
  -3   9   0  151.38   13.10
  -3   9   0  159.68   13.70
  -3   9   0  184.38   14.10
   2  -9   0    0.30    3.50
   2  -9   0    3.50    3.50
   2  -9   0   -4.00    2.80
   2  -9   0    0.10    3.80
   2  -9   0    3.90    3.50
   2  -9   0    2.00    4.60
   2  -9   0    2.20    3.50
   2  -9   0    0.20    3.80
   2  -9   0    2.20    3.50
   2  -9   0   -1.30    3.00
  -2   9   0    0.60    3.40
  -2   9   0   -3.90    2.70
  -2   9   0   10.00    4.00
  -2   9   0   -2.90    3.30
  -2   9   0    0.50    3.60
  -2   9   0   -7.00    3.10
   1  -9   0    5.70    4.60
   1  -9   0    1.70    3.30
   1  -9   0    7.70    5.20
   1  -9   0    3.80    4.20
   1  -9   0    9.20    5.10
   1  -9   0    1.50    2.20
   1  -9   0    9.10    4.00
   1  -9   0    9.20    4.30
   1  -9   0    3.50    3.30
   1  -9   0   -1.30    4.30
   1  -9   0    7.10    4.10
  -1   9   0    4.80    5.10
  -1   9   0   11.50    4.30
  -1   9   0    9.00    4.70
  -1   9   0    2.60    4.00
  -1   9   0    4.80    4.50
  -1   9   0    7.20    4.00
  -1   9   0    3.40    2.10
  -1   9   0    2.90    2.90
   0  -9   0  148.69   12.40
   0  -9   0  153.58   10.70
   0  -9   0  140.69   13.30
   0  -9   0  150.48   14.00
   0  -9   0  178.18   14.50
   0  -9   0  151.48   12.80
   0  -9   0  157.58   13.80
   0  -9   0  151.88   10.00
   0  -9   0  163.48   13.80
   0  -9   0  181.98   13.50
   0  -9   0  142.69   12.60
   0   9   0  140.99    9.60
   0   9   0  141.79   12.40
   0   9   0  149.09   10.40
   0   9   0  158.28   14.10
   0   9   0  198.08   14.40
   0   9   0  169.58   14.50
   0   9   0  144.49   13.30
   0   9   0  136.09   12.30
  -1  -9   0  189.48   15.10
  -1  -9   0  192.58   12.20
  -1  -9   0  203.38   16.50
  -1  -9   0  228.78   16.70
  -1  -9   0  182.38   15.60
  -1  -9   0  186.88   14.00
  -1  -9   0  194.98   11.20
  -1  -9   0  182.28   15.60
  -1  -9   0  180.28   14.50
  -1  -9   0  201.98   15.10
   1   9   0  185.08   15.80
   1   9   0  161.48   11.60
   1   9   0  154.18   10.70
   1   9   0  210.58   14.60
   1   9   0  172.48   15.00
   1   9   0  194.88   20.10
   1   9   0  192.58   15.70
  -2  -9   0   -4.70    4.10
  -2  -9   0    1.60    3.40
  -2  -9   0    0.90    5.00
  -2  -9   0   -0.40    4.80
  -2  -9   0   -4.50    4.40
  -2  -9   0    2.40    5.60
  -2  -9   0    1.90    4.30
   2   9   0   -4.10    3.80
   2   9   0   -5.70    3.90
   2   9   0    0.70    4.50
   2   9   0   -1.60    3.60
   2   9   0    0.90    4.00
  -3  -9   0   46.90    7.80
  -3  -9   0   71.09   11.30
  -3  -9   0   56.99    9.70
  -3  -9   0   63.09    8.00
  -3  -9   0   68.99   11.30
  -3  -9   0   62.19   11.00
   3   9   0   69.49   10.80
   3   9   0   57.79   10.60
   3   9   0   76.09    9.90
   3   9   0   43.70    9.00
  -4  -9   0   -4.80    5.50
  -4  -9   0    4.70    4.30
  -4  -9   0   -0.30    5.20
  -4  -9   0   -0.40    5.70
   4   9   0    0.20    5.30
   4   9   0    6.40    5.60
   4   9   0   -5.70    4.30
   4   9   0   -0.50    4.40
  -5  -9   0    1.10    7.10
  -5  -9   0    5.90    7.00
   5   9   0    7.30    6.20
   5   9   0    0.40    5.40
   5   9   0   -1.80    5.70
   5   9   0   -3.80    4.50
  -6  -9   0   -5.10    5.90
  -6  -9   0    8.90    8.10
   6   9   0    7.40    5.90
   6   9   0    1.70    6.30
   6   9   0    7.90    6.50
  12 -10   0    1.50    5.50
  12 -10   0    1.90    6.00
  12 -10   0    5.50    5.70
  12 -10   0    4.80    5.50
 -12  10   0    3.10    6.90
 -12  10   0   -6.70    5.70
  11 -10   0   47.90   10.50
  11 -10   0   64.39    9.90
  11 -10   0   55.39   10.40
  11 -10   0   43.10    8.80
  11 -10   0   58.99   10.60
 -11  10   0   62.29   11.50
 -11  10   0   47.30   10.10
  10 -10   0    4.30    5.60
  10 -10   0    6.70    6.70
  10 -10   0    8.90    5.30
  10 -10   0    4.60    5.30
  10 -10   0   10.10    5.10
 -10  10   0   -4.30    4.70
 -10  10   0    8.60    6.30
 -10  10   0    0.30    4.80
   9 -10   0    3.30    3.80
   9 -10   0    2.10    4.70
   9 -10   0    3.40    4.60
   9 -10   0    4.40    4.70
   9 -10   0    4.10    4.90
  -9  10   0   -3.30    4.30
  -9  10   0   -0.70    4.30
  -9  10   0   -1.30    4.60
  -9  10   0    7.10    5.70
  -9  10   0   10.30    5.50
  -9  10   0    0.60    5.40
   8 -10   0  268.47   17.80
   8 -10   0  221.48   18.60
   8 -10   0  262.47   17.40
   8 -10   0  227.58   18.00
   8 -10   0  271.07   19.80
   8 -10   0  279.77   19.10
   8 -10   0  237.38   18.40
  -8  10   0  179.78   19.90
  -8  10   0  249.97   17.40
  -8  10   0  243.88   15.60
  -8  10   0  255.17   17.80
  -8  10   0  240.38   16.60
  -8  10   0  247.68   19.30
   7 -10   0   51.39    7.90
   7 -10   0   74.99   14.00
   7 -10   0   58.49   10.50
   7 -10   0   60.49    8.50
   7 -10   0   63.29    8.20
   7 -10   0   57.69    9.60
   7 -10   0   76.29   15.50
   7 -10   0   53.79    8.20
   7 -10   0   59.79    9.20
  -7  10   0   56.79    9.50
  -7  10   0   59.29    8.60
  -7  10   0   57.79    8.10
  -7  10   0   49.40    6.20
  -7  10   0   61.69   13.50
  -7  10   0   73.39   10.10
  -7  10   0   63.39    8.80
  -7  10   0   60.39    8.50
  -7  10   0   58.89    9.70
   6 -10   0   11.00    4.60
   6 -10   0   16.70    5.50
   6 -10   0    3.60    4.80
   6 -10   0   19.30    5.70
   6 -10   0   13.80    4.90
   6 -10   0   17.10    5.20
   6 -10   0    6.30    4.30
   6 -10   0   17.30    5.30
   6 -10   0    8.10    4.80
  -6  10   0   13.70    3.20
  -6  10   0   12.90    4.20
  -6  10   0   14.10    5.90
  -6  10   0    9.50    5.00
  -6  10   0   11.40    4.60
  -6  10   0    8.60    4.60
  -6  10   0    7.40    4.70
  -6  10   0    9.20    5.00
  -6  10   0   14.60    5.80
   5 -10   0  162.48   13.70
   5 -10   0  163.98   13.60
   5 -10   0  161.68   13.30
   5 -10   0  187.88   14.60
   5 -10   0  176.58   14.00
   5 -10   0  184.68   14.30
   5 -10   0  164.48   13.60
   5 -10   0  181.28   13.10
   5 -10   0  166.98   14.70
  -5  10   0  176.88   13.50
  -5  10   0  157.18   11.40
  -5  10   0  170.38   11.00
  -5  10   0  161.28   14.30
  -5  10   0  166.18   13.90
  -5  10   0  185.28   14.40
  -5  10   0  187.38   13.20
  -5  10   0  186.98   14.60
  -5  10   0  181.38   14.40
  -5  10   0  155.88    9.80
  -5  10   0  159.48   13.70
   4 -10   0   10.70    4.50
   4 -10   0   13.40    5.60
   4 -10   0   19.10    6.20
   4 -10   0    4.20    3.90
   4 -10   0    3.80    4.20
   4 -10   0    1.70    3.90
   4 -10   0    8.10    4.70
   4 -10   0   14.40    5.10
   4 -10   0    3.20    3.80
  -4  10   0    9.50    3.20
  -4  10   0    4.60    4.20
  -4  10   0   14.90    5.40
  -4  10   0   13.40    5.00
  -4  10   0   12.50    5.40
  -4  10   0    3.50    4.00
  -4  10   0    3.20    4.00
  -4  10   0    9.00    4.70
   3 -10   0   50.89    9.10
   3 -10   0   45.30    8.20
   3 -10   0   53.29    8.70
   3 -10   0   55.59    8.80
   3 -10   0   54.59    8.20
   3 -10   0   51.99    9.10
   3 -10   0   48.70    7.80
   3 -10   0   45.60    8.00
   3 -10   0   42.10    7.30
  -3  10   0   43.60    7.40
  -3  10   0   48.50    8.50
  -3  10   0   48.70    8.30
  -3  10   0   52.49    8.60
  -3  10   0   48.30    7.40
  -3  10   0   57.09    8.90
  -3  10   0   49.99    8.40
   2 -10   0   90.09   11.40
   2 -10   0   69.69    9.20
   2 -10   0   88.09   11.00
   2 -10   0   96.29   10.20
   2 -10   0   97.19   10.10
   2 -10   0   84.69   10.10
   2 -10   0   63.49   10.30
   2 -10   0   80.59   10.60
   2 -10   0   73.09    8.40
  -2  10   0   90.79   10.20
  -2  10   0   79.99   10.00
  -2  10   0   89.79   10.90
  -2  10   0   83.69   10.50
  -2  10   0   86.69    8.90
  -2  10   0   79.79   10.30
   1 -10   0  111.69   12.40
   1 -10   0  144.59   13.50
   1 -10   0  126.29   12.00
   1 -10   0  140.29   12.60
   1 -10   0  131.39   13.50
   1 -10   0  121.09   12.20
   1 -10   0  116.99    7.90
   1 -10   0  138.69   12.30
   1 -10   0  133.69   10.60
   1 -10   0  122.59   13.10
   1 -10   0  121.19   11.50
  -1  10   0  131.29   10.20
  -1  10   0  119.89   12.90
  -1  10   0  145.99   12.10
  -1  10   0  121.79   12.50
  -1  10   0  112.99   12.20
  -1  10   0  122.99   12.90
   0 -10   0   23.60    6.60
   0 -10   0   21.80    6.40
   0 -10   0   21.30    6.60
   0 -10   0   22.40    7.30
   0 -10   0   24.50    7.60
   0 -10   0   32.70    6.60
   0 -10   0   29.60    4.70
   0 -10   0   30.40    5.20
   0 -10   0   29.70    7.60
   0 -10   0   27.20    7.50
   0  10   0   16.60    6.40
   0  10   0   25.60    6.30
   0  10   0   24.00    6.60
   0  10   0   22.50    6.40
   0  10   0   17.00    7.00
   0  10   0   23.30    4.30
  -1 -10   0   -3.50    3.90
  -1 -10   0    0.90    4.40
  -1 -10   0    3.10    3.10
  -1 -10   0   -2.30    3.90
  -1 -10   0   -6.30    7.70
  -1 -10   0    6.10    5.60
  -1 -10   0    2.90    4.80
  -1 -10   0   -5.10    4.40
   1  10   0   -1.40    4.60
   1  10   0    6.60    5.50
   1  10   0   -1.60    3.80
   1  10   0   -2.30    4.50
   1  10   0   -5.40    3.90
  -2 -10   0   -6.60    4.00
  -2 -10   0   -7.00    4.40
  -2 -10   0   -2.60    4.50
  -2 -10   0    1.30    5.80
  -2 -10   0   -4.00    5.50
  -2 -10   0   -6.70    6.90
   2  10   0   -0.60    4.60
   2  10   0   -1.90    4.60
   2  10   0   -5.80    4.20
   2  10   0   -4.70    4.30
  -3 -10   0   -2.50    6.80
  -3 -10   0    0.50    6.20
  -3 -10   0    1.90    5.30
   3  10   0    2.90    6.10
   3  10   0   -4.90    4.60
   3  10   0   -1.80    4.50
   3  10   0   -4.40    4.30
  -4 -10   0    2.10    6.70
   4  10   0    1.90    5.50
   4  10   0    0.90    5.60
   4  10   0    3.90    6.40
   4  10   0   -2.40    5.80
  -5 -10   0   13.10    7.90
  -5 -10   0    3.40    7.10
   5  10   0   18.60    6.90
   5  10   0   13.60    8.10
   5  10   0    8.10    7.70
   5  10   0    3.00   12.20
  12 -11   0   11.80    7.40
  12 -11   0   -3.20    4.40
 -12  11   0   -0.70    7.20
 -12  11   0    6.00    6.70
  11 -11   0    0.80    4.60
  11 -11   0    2.30    5.00
  11 -11   0    7.50    6.50
 -11  11   0    3.20    5.60
 -11  11   0    7.90    7.30
  10 -11   0  116.99   12.40
  10 -11   0  120.29   14.30
  10 -11   0  153.28   15.60
  10 -11   0  140.99   13.30
 -10  11   0  138.19   14.00
 -10  11   0  144.39   16.20
 -10  11   0   89.19   17.50
   9 -11   0    8.10    5.00
   9 -11   0    1.50    4.80
   9 -11   0   13.60    6.70
   9 -11   0    2.40    4.80
   9 -11   0   -0.20    5.30
  -9  11   0   -0.70    5.00
  -9  11   0   -0.90    7.20
  -9  11   0    2.30    4.60
  -9  11   0    4.00    6.10
   8 -11   0   72.49   10.00
   8 -11   0   88.79   11.50
   8 -11   0   91.39   10.00
   8 -11   0   66.49   11.10
   8 -11   0   84.69   12.00
  -8  11   0   71.39   11.60
  -8  11   0   90.69   12.30
  -8  11   0   86.59   10.20
  -8  11   0   85.39   10.00
  -8  11   0   68.39    9.60
  -8  11   0   79.29   10.40
  -8  11   0   81.59   11.70
   7 -11   0  412.86   26.60
   7 -11   0  413.66   26.10
   7 -11   0  404.76   25.20
   7 -11   0  410.56   24.60
   7 -11   0  380.56   23.90
   7 -11   0  371.06   24.10
   7 -11   0  397.66   25.60
   7 -11   0  349.37   23.70
  -7  11   0  368.46   24.20
  -7  11   0  405.06   25.30
  -7  11   0  412.36   26.10
  -7  11   0  420.36   25.20
  -7  11   0  324.07   24.80
  -7  11   0  380.36   24.40
  -7  11   0  383.86   23.00
   6 -11   0   77.59    9.20
   6 -11   0   88.79   11.80
   6 -11   0   99.89   11.90
   6 -11   0   78.09   10.80
   6 -11   0   93.49   11.30
   6 -11   0   81.99   11.60
   6 -11   0   99.29   10.60
   6 -11   0   79.89   10.50
   6 -11   0  101.69   11.00
  -6  11   0   92.69   11.00
  -6  11   0   83.99   10.20
  -6  11   0   96.29   11.40
  -6  11   0   96.39   19.90
  -6  11   0  100.89   11.50
  -6  11   0   92.59    8.70
  -6  11   0   97.49   11.10
   5 -11   0   62.19   10.00
   5 -11   0   84.59   10.40
   5 -11   0   94.99   11.40
   5 -11   0  101.89   10.40
   5 -11   0   96.79   10.90
   5 -11   0   78.89    9.30
   5 -11   0   70.29   10.90
   5 -11   0  102.39   11.80
  -5  11   0   56.09   11.50
  -5  11   0  106.19   10.90
  -5  11   0   91.39   11.20
  -5  11   0   90.59    7.80
  -5  11   0   59.79    8.60
  -5  11   0   78.19   10.90
  -5  11   0   86.09   10.60
   4 -11   0  194.38   16.80
   4 -11   0  194.38   16.20
   4 -11   0  198.68   15.70
   4 -11   0  195.58   15.30
   4 -11   0  200.48   16.30
   4 -11   0  208.88   15.60
   4 -11   0  173.18   15.60
   4 -11   0  207.88   17.00
  -4  11   0  202.78   15.20
  -4  11   0  170.78   19.10
  -4  11   0  212.88   16.30
  -4  11   0  197.58   15.20
  -4  11   0  195.78   17.60
  -4  11   0  205.98   16.60
   3 -11   0  519.55   32.40
   3 -11   0  518.55   31.30
   3 -11   0  570.24   31.80
   3 -11   0  531.65   31.40
   3 -11   0  585.34   42.30
   3 -11   0  504.55   30.50
   3 -11   0  559.44   31.80
   3 -11   0  532.95   31.40
   3 -11   0  549.25   33.30
   3 -11   0  564.94   33.00
  -3  11   0  548.05   34.60
  -3  11   0  528.05   31.50
  -3  11   0  560.54   31.60
  -3  11   0  514.15   32.50
  -3  11   0  546.15   30.90
  -3  11   0  554.84   33.20
   2 -11   0   23.90    7.20
   2 -11   0   18.20    6.30
   2 -11   0   12.50    5.80
   2 -11   0   16.20    6.90
   2 -11   0   10.50    6.80
   2 -11   0   19.50    5.70
   2 -11   0   21.80    6.30
   2 -11   0   20.00    7.00
   2 -11   0   18.10    5.60
  -2  11   0   10.10    6.80
  -2  11   0   10.30    5.60
  -2  11   0   21.80    7.40
  -2  11   0   25.40    6.00
  -2  11   0   11.60    5.90
  -2  11   0    6.00    5.10
   1 -11   0  148.59   14.40
   1 -11   0  138.09   14.00
   1 -11   0  127.59   13.10
   1 -11   0  121.89   14.00
   1 -11   0  113.39   15.00
   1 -11   0  130.39   14.00
   1 -11   0  137.49   14.40
   1 -11   0  127.09   13.10
  -1  11   0  115.59   11.10
  -1  11   0  123.89   14.10
  -1  11   0  135.59   13.40
  -1  11   0  122.89   13.50
  -1  11   0  122.39   12.60
  -1  11   0  118.09   13.70
   0 -11   0   80.89   11.40
   0 -11   0  112.79   11.90
   0 -11   0   75.09   11.10
   0 -11   0   66.39   11.70
   0 -11   0   78.29   11.70
   0 -11   0  108.09   13.00
   0 -11   0   89.19   11.90
   0  11   0   85.99   12.70
   0  11   0   77.59   11.40
   0  11   0   81.99   10.80
   0  11   0   93.19   12.40
  -1 -11   0   -4.80    5.70
  -1 -11   0   -2.00    4.30
  -1 -11   0   -1.90    6.10
  -1 -11   0   -4.90    4.70
  -1 -11   0   -3.30    5.20
   1  11   0   -0.80    5.30
   1  11   0   -0.60    5.00
   1  11   0   -5.10    4.70
   1  11   0   -6.80    4.00
  -2 -11   0   11.50    6.90
  -2 -11   0   18.40    8.30
  -2 -11   0   16.90    6.90
   2  11   0   -0.60    7.20
   2  11   0    7.10    6.30
   2  11   0   25.10    8.20
   2  11   0    9.90    5.60
  -3 -11   0  111.59   15.00
  -3 -11   0   94.39   13.70
  -3 -11   0  114.29   15.10
   3  11   0   85.69   14.40
   3  11   0   73.59   12.80
   3  11   0   57.39   13.10
   3  11   0   92.09   14.50
  -4 -11   0   22.80    9.00
  -4 -11   0   34.30   12.30
  -4 -11   0   20.80   10.10
   4  11   0   29.60    7.90
   4  11   0   19.10    8.80
   4  11   0   25.80    9.30
  11 -12   0    2.10   10.30
  11 -12   0    4.10    5.80
 -11  12   0   -7.00    5.60
 -11  12   0   -3.20    5.10
  10 -12   0   72.69   10.90
  10 -12   0   86.29   13.30
  10 -12   0   66.19   12.00
 -10  12   0   66.59   13.50
 -10  12   0   73.49   11.20
   9 -12   0   83.79   12.40
   9 -12   0   58.19    9.20
   9 -12   0   77.89   11.80
   9 -12   0   56.19    9.50
  -9  12   0   67.29   11.90
  -9  12   0   62.09    9.70
   8 -12   0   -0.80    4.90
   8 -12   0   -1.50    4.40
   8 -12   0    0.10    4.50
   8 -12   0    4.00    4.30
  -8  12   0    3.00    4.70
  -8  12   0    2.60    5.10
  -8  12   0    0.70    4.80
  -8  12   0    6.30    4.70
  -8  12   0   -7.20    5.10
  -8  12   0    2.70    5.20
   7 -12   0    0.10    4.20
   7 -12   0   -2.10    5.30
   7 -12   0    8.40    4.70
   7 -12   0   -1.80    4.70
   7 -12   0   -0.10    4.60
  -7  12   0   -0.20    4.90
  -7  12   0   -4.50    3.80
  -7  12   0   -2.90    3.90
  -7  12   0   -2.80    3.70
  -7  12   0    1.40    4.90
  -7  12   0   -0.80    7.80
  -7  12   0   -2.30    4.80
   6 -12   0    2.50    4.70
   6 -12   0    4.00    4.50
   6 -12   0   -1.30    4.00
   6 -12   0    0.10    5.40
   6 -12   0   13.90    6.90
   6 -12   0    2.00    5.10
   6 -12   0    5.80    4.50
  -6  12   0   -6.20    3.50
  -6  12   0    4.80    5.50
  -6  12   0    5.10    4.70
  -6  12   0    4.30    5.40
  -6  12   0    5.10    4.80
  -6  12   0    0.80    5.20
   5 -12   0   -0.90    4.40
   5 -12   0    0.70    4.40
   5 -12   0    0.10    5.60
   5 -12   0   -2.40    3.50
   5 -12   0   -4.40    4.40
   5 -12   0   -9.10    4.70
   5 -12   0   -0.70    4.40
   5 -12   0   -1.90    4.60
  -5  12   0   -4.00    3.70
  -5  12   0    3.00    5.10
  -5  12   0   -1.90    4.50
  -5  12   0    3.50    5.00
  -5  12   0    1.00    5.10
   4 -12   0   46.70    8.50
   4 -12   0   35.40    9.20
   4 -12   0   60.59   10.50
   4 -12   0   50.39    8.90
   4 -12   0   49.00    9.00
   4 -12   0   56.09   14.50
   4 -12   0   65.79    9.70
   4 -12   0   31.90    7.80
  -4  12   0   58.39   10.10
  -4  12   0   50.49   11.80
  -4  12   0   40.90    9.00
  -4  12   0   51.79    9.00
  -4  12   0   56.79    8.90
  -4  12   0   33.00    8.40
   3 -12   0  350.86   23.90
   3 -12   0  329.27   31.40
   3 -12   0  343.57   25.20
   3 -12   0  350.76   25.40
   3 -12   0  378.26   28.10
   3 -12   0  359.96   24.20
   3 -12   0  395.56   24.60
   3 -12   0  342.07   23.20
   3 -12   0  382.36   26.10
  -3  12   0  363.36   23.00
  -3  12   0  371.86   24.30
  -3  12   0  376.46   25.80
  -3  12   0  410.36   24.70
  -3  12   0  353.16   25.50
   2 -12   0  130.29   14.00
   2 -12   0  153.18   15.60
   2 -12   0  145.89   13.90
   2 -12   0  132.89   15.30
   2 -12   0  144.59   14.60
   2 -12   0  123.79   14.80
   2 -12   0  146.69   14.50
  -2  12   0  153.38   14.50
  -2  12   0  122.69   14.90
  -2  12   0  145.29   15.50
  -2  12   0  138.69   14.00
   1 -12   0    6.40    5.70
   1 -12   0    1.40    6.20
   1 -12   0    3.90    5.50
   1 -12   0   -0.20    5.40
   1 -12   0   -8.50    8.40
   1 -12   0    4.10    4.90
  -1  12   0    2.30    6.20
  -1  12   0    0.30    4.80
  -1  12   0    0.10    5.30
  -1  12   0    1.00    5.40
   0 -12   0   49.50   10.20
   0 -12   0   44.70    9.90
   0 -12   0   44.10   10.10
   0 -12   0   38.60    8.80
   0  12   0   41.70    9.70
   0  12   0   22.70    8.10
   0  12   0   28.50    9.30
   0  12   0   31.10    7.60
  -1 -12   0   34.60   10.50
  -1 -12   0   38.60   10.10
  -1 -12   0   42.10   10.40
  -1 -12   0   35.00    8.60
   1  12   0   22.80    8.30
   1  12   0   24.60    8.80
   1  12   0   19.20    7.10
   1  12   0   26.10    8.80
  -2 -12   0   23.00    9.20
  -2 -12   0   19.40    9.20
   2  12   0   21.00   10.60
   2  12   0   17.20    7.10
   2  12   0   33.40   10.10
  -3 -12   0   72.29   14.80
  -3 -12   0  105.39   14.80
   3  12   0   47.80   11.80
   3  12   0  104.49   15.10
  10 -13   0    7.60    7.30
  10 -13   0   16.00    7.70
 -10  13   0   18.90    7.30
 -10  13   0    6.60    7.30
   9 -13   0   12.20    9.30
   9 -13   0    8.90    6.50
  -9  13   0    9.60    7.20
  -9  13   0    8.70    5.50
   8 -13   0   73.29   12.30
   8 -13   0   31.10    7.70
   8 -13   0   40.20    9.50
  -8  13   0   38.00    8.50
  -8  13   0   50.19    8.30
  -8  13   0   32.40    9.10
  -8  13   0   20.90    8.10
   7 -13   0   -2.60    3.70
   7 -13   0    0.80    4.90
   7 -13   0    4.50    5.10
   7 -13   0    4.20    6.30
  -7  13   0   -0.50    5.20
  -7  13   0    3.30    5.90
  -7  13   0    3.00    5.20
  -7  13   0    1.00    4.70
   6 -13   0    4.50    6.30
   6 -13   0    8.40    5.50
   6 -13   0   -0.40    5.70
   6 -13   0   14.60    6.70
   6 -13   0    2.90    4.40
  -6  13   0   11.30    6.40
  -6  13   0   11.30    6.50
  -6  13   0    5.40    4.70
  -6  13   0    9.90    6.40
  -6  13   0    9.90    6.30
   5 -13   0   15.20    6.70
   5 -13   0   17.10    5.90
   5 -13   0   14.80    7.20
   5 -13   0   18.30    8.10
   5 -13   0   28.20    8.00
   5 -13   0   27.20    7.40
  -5  13   0   23.00    7.70
  -5  13   0   18.50    6.60
  -5  13   0   19.60    6.90
  -5  13   0   29.10    7.90
  -5  13   0   14.10    6.50
   4 -13   0   28.30    8.30
   4 -13   0   28.70    8.70
   4 -13   0   37.20    8.40
   4 -13   0   47.80   10.90
   4 -13   0   33.00    9.40
   4 -13   0   37.20    8.60
  -4  13   0   28.00    7.60
  -4  13   0   25.40    7.70
  -4  13   0   30.70    7.40
  -4  13   0   35.70    9.20
  -4  13   0   23.20    7.10
   3 -13   0   22.60    8.10
   3 -13   0   28.20    9.60
   3 -13   0   12.10    7.40
   3 -13   0   17.30    6.70
   3 -13   0   29.40    8.00
  -3  13   0    9.20    6.80
  -3  13   0   28.00    8.10
  -3  13   0   19.10    6.80
  -3  13   0    4.40    8.00
   2 -13   0    0.30    5.80
   2 -13   0    0.90    5.00
   2 -13   0    0.20    5.60
   2 -13   0    1.00    6.20
  -2  13   0   -1.50    5.00
  -2  13   0    2.10    5.60
  -2  13   0    1.50    5.30
  -2  13   0    1.50    5.40
   1 -13   0   -3.80    5.50
   1 -13   0   -2.50    5.70
   1 -13   0    7.90    7.70
   1 -13   0   -1.30    4.90
  -1  13   0   -4.70    4.90
  -1  13   0   -2.60    5.50
  -1  13   0   -3.70    6.80
  -1  13   0    3.30    5.50
   0 -13   0    7.40    6.80
   0 -13   0    2.80    6.80
   0 -13   0    8.00    7.10
   0 -13   0   10.00    7.20
   0  13   0    2.10    6.30
   0  13   0   -4.40    8.00
   0  13   0    0.20    7.00
  -1 -13   0   -0.40    6.20
  -1 -13   0   -4.90    5.30
  -1 -13   0   12.00    8.70
  -1 -13   0   -3.50    6.70
   1  13   0    4.10    6.90
   1  13   0   -3.20    6.10
   1  13   0   -6.30    5.70
   9 -14   0  -11.80    4.80
   9 -14   0   -5.40    5.60
  -9  14   0   -1.90    6.50
   8 -14   0    0.50    6.60
   8 -14   0    8.60    6.20
  -8  14   0   -2.80    6.60
  -7  14   0   25.40    8.10
  -7  14   0    6.80    6.20
  -7  14   0   14.90    7.20
  -7  14   0   26.30    8.20
   6 -14   0    8.60    7.40
   6 -14   0    9.10    6.10
   6 -14   0   18.90    8.80
   6 -14   0   15.00    7.80
  -6  14   0   20.40    7.80
  -6  14   0   21.20    8.00
  -6  14   0   15.60    8.50
  -6  14   0   15.40    7.30
  -6  14   0   12.20    6.50
   5 -14   0   -0.30    5.00
   5 -14   0   -2.50    5.10
   5 -14   0    7.00    6.50
   5 -14   0   -0.70    4.70
  -5  14   0   -2.20    6.00
  -5  14   0   -2.80    5.40
  -5  14   0   -3.70    5.00
  -5  14   0    6.00    5.60
  -5  14   0    3.70    6.00
   4 -14   0   16.00    8.00
   4 -14   0    6.20    5.70
   4 -14   0    3.30    5.80
   4 -14   0    2.30   11.70
  -4  14   0   10.80    6.40
  -4  14   0    5.60    6.20
  -4  14   0    4.10    6.80
  -4  14   0    1.50    6.10
   3 -14   0    3.90    6.50
   3 -14   0   -0.40    5.90
   3 -14   0    5.50    5.90
   3 -14   0    8.70    8.40
  -3  14   0    0.60    6.60
  -3  14   0   -4.30    4.90
  -3  14   0   -0.10    5.80
  -3  14   0   10.00    6.90
   2 -14   0    4.10    7.30
   2 -14   0    8.70    6.40
   2 -14   0    8.90    8.10
   2 -14   0    9.80    6.30
  -2  14   0   25.80   11.50
  -2  14   0    1.60    6.70
  -2  14   0    9.90    6.80
   1 -14   0   -5.40    6.10
   1 -14   0   -4.70    6.80
   1 -14   0   -6.10    6.60
   1 -14   0    5.40    6.90
  -1  14   0    1.30    8.10
  -1  14   0    6.70    7.20
  -1  14   0   -9.70    5.60
   7 -15   0    5.80    7.30
  -7  15   0   13.90    8.40
  -7  15   0   11.80    8.20
   6 -15   0    3.70    6.30
   6 -15   0    9.10    7.70
  -6  15   0   -0.70    6.20
  -6  15   0   -1.00    5.30
  -6  15   0    5.00    7.00
   5 -15   0    2.10    6.10
   5 -15   0   14.50    8.20
  -5  15   0  -10.10    5.00
  -5  15   0    3.20    9.10
  -5  15   0   -1.00    7.00
   4 -15   0   30.80    9.90
   4 -15   0   44.20   10.60
  -4  15   0   20.10    7.90
  -4  15   0   35.50    9.70
  -4  15   0   26.90    9.70
  -3  15  -1    0.60    6.30
  -3  15  -1    6.10   12.00
  -3  15  -1    0.20    9.20
   3 -15   1   -3.80    6.70
   3 -15   1    0.50    7.60
   3 -15   1   -1.40    6.60
   3 -15   1   -6.90    5.70
  -4  15  -1    3.10    6.70
  -4  15  -1    8.00    7.70
  -4  15  -1    9.50    6.80
   4 -15   1    8.40    8.10
   4 -15   1   11.40   10.40
   4 -15   1    5.90    7.30
  -5  15  -1   30.50    9.90
  -5  15  -1   21.60    8.10
   5 -15   1   18.00    7.70
   5 -15   1   15.40    8.90
   5 -15   1   20.50    8.30
  -6  15  -1    6.70    7.80
  -6  15  -1    8.00    7.30
  -6  15  -1    2.10    5.30
  -6  15  -1    6.90    6.80
  -6  15  -1    0.00    6.50
   6 -15   1    4.80    6.90
   6 -15   1    4.70    6.60
  -7  15  -1   -2.60    6.40
  -7  15  -1   -4.80    5.50
   7 -15   1    0.10    7.00
   7 -15   1    6.60    6.90
   0  14  -1   11.30    8.30
   0  14  -1    3.40    6.80
   0 -14   1   -1.40    6.00
   0 -14   1   -3.70    5.60
   0 -14   1    6.30    6.70
  -1  14  -1   41.30    9.20
  -1  14  -1   74.99   19.20
  -1  14  -1   30.10   10.20
   1 -14   1   66.79   19.30
   1 -14   1   43.40   10.20
   1 -14   1   52.19   11.70
   1 -14   1   56.29   11.40
  -2  14  -1   27.70    9.30
  -2  14  -1   31.30   15.00
  -2  14  -1   19.30    7.80
   2 -14   1    5.00    7.20
   2 -14   1   18.80    7.70
   2 -14   1   17.40    7.30
  -3  14  -1   -8.90    8.70
  -3  14  -1   -2.20    6.10
  -3  14  -1    8.80    6.70
  -3  14  -1   -2.70    5.20
   3 -14   1   -1.70    6.20
   3 -14   1   12.60   10.40
   3 -14   1    4.20    5.70
  -4  14  -1   21.10    8.30
  -4  14  -1   32.70    9.50
  -4  14  -1   29.60    8.40
  -4  14  -1   18.20    7.00
   4 -14   1   36.30    9.60
   4 -14   1   28.10    7.80
   4 -14   1   22.00    7.70
   4 -14   1   22.10    8.10
  -5  14  -1   10.90    6.80
  -5  14  -1   21.00    7.60
  -5  14  -1   22.40    7.80
  -5  14  -1   22.30    7.30
  -5  14  -1   20.50    7.20
   5 -14   1   27.30    7.60
   5 -14   1   11.80    8.10
   5 -14   1   11.90    6.70
  -6  14  -1   -2.50    5.00
  -6  14  -1    2.80    5.80
  -6  14  -1   -2.10    4.90
  -6  14  -1    4.80    5.10
  -6  14  -1    4.80    6.30
   6 -14   1    4.60    5.70
   6 -14   1    1.90    5.80
   6 -14   1    5.80    5.80
  -7  14  -1    6.70    6.10
  -7  14  -1   28.30    8.30
  -7  14  -1   19.40    8.00
  -7  14  -1    7.50    7.00
   7 -14   1   14.80    6.80
   7 -14   1   15.50    6.60
   7 -14   1   18.10    8.90
  -8  14  -1    8.60    7.90
  -8  14  -1    1.40    5.40
   8 -14   1    4.50    5.50
   8 -14   1    5.80    6.40
   8 -14   1    5.80    6.30
  -9  14  -1    5.90    7.30
   9 -14   1   10.40    8.20
   9 -14   1    4.00    6.90
   1  13  -1    4.20    6.00
   1  13  -1    7.20    7.20
   1  13  -1    8.50    7.00
  -1 -13   1   11.60    7.90
  -1 -13   1   15.10    7.50
  -1 -13   1   22.80    8.20
  -1 -13   1   10.10    7.50
   0  13  -1    6.30    6.80
   0  13  -1   -5.80    5.60
   0  13  -1    7.80    6.70
   0  13  -1    5.60    8.10
   0 -13   1    4.40    7.60
   0 -13   1    3.70    6.70
   0 -13   1    0.40    5.50
   0 -13   1   -3.70    5.10
  -1  13  -1   33.70    9.20
  -1  13  -1   29.80    7.50
  -1  13  -1   29.80    9.00
  -1  13  -1   31.70    8.80
   1 -13   1   34.70    9.00
   1 -13   1   32.30    9.20
   1 -13   1   53.09   11.00
   1 -13   1   22.50    7.80
  -2  13  -1   68.79   11.80
  -2  13  -1   73.69   11.20
  -2  13  -1   47.20    9.90
  -2  13  -1   49.60   14.10
   2 -13   1   72.59   12.60
   2 -13   1   46.00   10.80
   2 -13   1   53.89   10.20
   2 -13   1   50.79    9.50
  -3  13  -1  169.88   16.00
  -3  13  -1  185.48   16.30
  -3  13  -1  198.68   18.40
  -3  13  -1  182.28   18.00
   3 -13   1  189.18   15.90
   3 -13   1  184.88   20.80
   3 -13   1  200.18   18.10
   3 -13   1  170.08   16.20
   3 -13   1  196.68   18.10
  -4  13  -1   -0.90    4.40
  -4  13  -1    4.50    5.20
  -4  13  -1   -5.60    4.50
  -4  13  -1   -6.60    3.70
  -4  13  -1   -3.30    4.90
   4 -13   1   10.10    6.40
   4 -13   1    0.10    5.10
   4 -13   1    5.20    6.30
   4 -13   1   -4.10    5.10
   4 -13   1    5.90    5.50
   4 -13   1    9.60    5.70
   4 -13   1    0.90    5.30
   4 -13   1    0.40    4.40
  -5  13  -1   41.60    9.30
  -5  13  -1   54.09   10.40
  -5  13  -1   47.50    9.00
  -5  13  -1   41.90    8.80
  -5  13  -1   54.49    9.00
   5 -13   1   38.10    8.80
   5 -13   1   31.30    8.40
   5 -13   1   65.19   11.00
   5 -13   1   54.79    8.50
   5 -13   1   55.79    9.50
   5 -13   1   62.79   10.60
   5 -13   1   54.29   10.80
  -6  13  -1   -5.60    4.80
  -6  13  -1    2.00    5.10
  -6  13  -1    2.70    4.80
  -6  13  -1   -7.00    4.30
  -6  13  -1    4.20    5.30
   6 -13   1    0.90    4.00
   6 -13   1   -0.10    5.30
   6 -13   1    7.00    5.20
   6 -13   1   -1.60    4.60
   6 -13   1   -6.20    4.50
   6 -13   1    5.30    4.90
  -7  13  -1   21.00    7.50
  -7  13  -1   24.80    7.60
  -7  13  -1   18.10    7.80
  -7  13  -1   27.20    8.30
   7 -13   1   40.60    9.20
   7 -13   1   17.50    6.20
   7 -13   1   25.10    8.10
  -8  13  -1   30.60    8.60
  -8  13  -1   19.60    6.10
  -8  13  -1   14.60    7.40
  -8  13  -1   43.30    9.00
   8 -13   1   23.30    8.00
   8 -13   1   40.00    9.90
   8 -13   1   28.50    7.60
  -9  13  -1  148.09   26.30
  -9  13  -1  134.19   13.30
   9 -13   1  142.49   14.70
   9 -13   1  182.88   18.20
   9 -13   1  150.98   16.30
 -10  13  -1    3.30    5.90
 -10  13  -1    2.90    6.90
  10 -13   1   -1.90    4.70
  10 -13   1    0.40    5.90
  10 -13   1    1.20    5.60
   3  12  -1   44.10   11.10
   3  12  -1   40.80    8.40
   3  12  -1   26.50    9.20
  -3 -12   1   22.30    9.10
  -3 -12   1   43.70   11.90
  -3 -12   1   31.60    9.30
   2  12  -1    4.70    7.40
   2  12  -1    5.60    6.40
   2  12  -1   -0.10    5.30
   2  12  -1    5.20    6.90
  -2 -12   1   14.50    7.30
  -2 -12   1    0.70    6.90
  -2 -12   1    2.60    6.70
  -2 -12   1   -6.10    6.60
   1  12  -1   47.30   10.40
   1  12  -1   40.30    7.90
   1  12  -1   52.99   10.70
   1  12  -1   58.89   11.20
  -1 -12   1   44.70   10.50
  -1 -12   1   64.49   11.70
  -1 -12   1   37.10    9.60
  -1 -12   1   40.60    9.20
   0  12  -1    3.50    5.50
   0  12  -1   14.00    5.40
   0  12  -1    3.70    5.70
   0  12  -1   17.90    7.30
   0 -12   1   12.40    6.00
   0 -12   1    4.50    6.10
   0 -12   1   14.90    7.30
   0 -12   1   25.80    8.90
  -1  12  -1  103.69   13.60
  -1  12  -1  123.59   13.40
  -1  12  -1  122.09   14.30
   1 -12   1  119.39   13.80
   1 -12   1   90.49   12.30
   1 -12   1  112.79   14.10
   1 -12   1  125.09   13.20
   1 -12   1  118.79   14.20
   1 -12   1  110.19   13.10
  -2  12  -1   75.69   11.00
  -2  12  -1   68.79   11.80
  -2  12  -1   77.29   10.80
  -2  12  -1   60.99   11.50
  -2  12  -1   60.89   12.10
  -2  12  -1   67.19    9.10
   2 -12   1   71.79   11.70
   2 -12   1   95.19   11.30
   2 -12   1   67.19   11.20
   2 -12   1   77.59   10.80
   2 -12   1   71.89   11.90
   2 -12   1   85.99   12.50
   2 -12   1   93.39   11.40
  -3  12  -1   59.09   10.90
  -3  12  -1   66.29    9.40
  -3  12  -1   46.30    8.40
  -3  12  -1   62.79   10.30
  -3  12  -1   69.79    9.70
  -3  12  -1   59.99   11.10
   3 -12   1   83.19   10.20
   3 -12   1   50.49    9.60
   3 -12   1   71.29   11.30
   3 -12   1   68.69   11.30
   3 -12   1   82.19   12.70
   3 -12   1   54.49    9.00
   3 -12   1   56.19    9.60
   3 -12   1   61.09   11.10
   3 -12   1   70.59   10.20
  -4  12  -1   37.30    8.30
  -4  12  -1   35.10    7.70
  -4  12  -1   25.20    6.90
  -4  12  -1   27.60    7.90
  -4  12  -1   20.30    6.80
  -4  12  -1   29.80    7.20
   4 -12   1   20.80    7.00
   4 -12   1   16.50    6.30
   4 -12   1   35.10    9.10
   4 -12   1   33.10    8.10
   4 -12   1   21.60    7.30
   4 -12   1   30.40    7.10
   4 -12   1   30.20    7.40
   4 -12   1   45.70    8.50
  -5  12  -1  106.99   11.00
  -5  12  -1   93.09   11.80
  -5  12  -1   94.39   11.50
  -5  12  -1   80.49   11.50
  -5  12  -1   71.09   11.20
   5 -12   1  100.39   12.00
   5 -12   1  112.29   11.60
   5 -12   1  108.99   12.60
   5 -12   1   88.09   11.80
   5 -12   1   97.69   12.10
   5 -12   1   99.09    9.90
   5 -12   1   84.69   11.60
   5 -12   1   94.89   11.40
  -6  12  -1   -1.90    4.60
  -6  12  -1    1.40    5.40
  -6  12  -1   -1.30    4.00
  -6  12  -1    3.90    4.70
  -6  12  -1    1.50    3.60
  -6  12  -1    2.60    4.70
  -6  12  -1    3.90    4.40
   6 -12   1   -0.20    4.00
   6 -12   1   -3.00    4.70
   6 -12   1   -0.40    3.70
   6 -12   1   -0.50    4.40
   6 -12   1    3.50    5.30
   6 -12   1    3.00    4.90
   6 -12   1    7.40    5.00
   6 -12   1   -5.60    4.70
  -7  12  -1   95.29   13.80
  -7  12  -1  118.59   13.30
  -7  12  -1  101.39   10.10
  -7  12  -1   98.09   11.90
  -7  12  -1  100.69   13.20
  -7  12  -1  103.29   12.50
  -7  12  -1  106.79   12.20
   7 -12   1  110.89   10.50
   7 -12   1  128.29   13.10
   7 -12   1  108.29   11.80
   7 -12   1  121.59   13.20
   7 -12   1   73.59   11.10
   7 -12   1  102.79   13.20
  -8  12  -1   29.80    7.30
  -8  12  -1   11.90    6.70
  -8  12  -1   28.10    7.80
  -8  12  -1   23.80    7.10
  -8  12  -1   15.30    5.70
   8 -12   1   36.00    9.20
   8 -12   1   34.00    8.10
   8 -12   1   31.30    7.40
  -9  12  -1   41.40   10.50
  -9  12  -1   54.89    9.60
   9 -12   1   60.59   11.80
   9 -12   1   47.70    9.20
   9 -12   1   58.99   10.60
 -10  12  -1  136.89   23.30
 -10  12  -1  120.59   13.40
  10 -12   1   92.79   12.30
  10 -12   1  115.39   14.00
  10 -12   1  111.99   14.60
 -11  12  -1    4.30    7.90
 -11  12  -1   12.60    6.50
  11 -12   1   -1.40    4.70
  11 -12   1   13.30    7.50
  11 -12   1    1.40    5.60
   4  11  -1    6.90    5.70
   4  11  -1   -1.90    5.90
   4  11  -1    8.80    6.70
   4  11  -1    3.10    6.00
  -4 -11   1    4.60    6.70
  -4 -11   1   -2.30    6.90
  -4 -11   1   -3.10    6.80
   3  11  -1   14.50    6.70
   3  11  -1    2.10    6.10
   3  11  -1   -0.20    5.70
   3  11  -1   12.20    7.40
  -3 -11   1    6.00    7.00
  -3 -11   1    7.30    5.80
   2  11  -1   -5.00    3.80
   2  11  -1   -0.70    4.40
   2  11  -1    7.40    6.20
   2  11  -1   -1.80    5.10
  -2 -11   1    0.90    5.00
  -2 -11   1   -3.30    4.90
  -2 -11   1   -5.50    4.00
   1  11  -1   -8.30    4.60
   1  11  -1   -1.80    4.00
   1  11  -1    0.40    4.60
   1  11  -1   -2.80    4.50
  -1 -11   1    3.10    6.00
  -1 -11   1   -3.70    4.70
  -1 -11   1   -0.80    4.80
  -1 -11   1    0.00    4.90
  -1 -11   1    5.90    5.00
  -1 -11   1   -9.80    4.30
   0  11  -1  243.68   19.00
   0  11  -1  190.18   17.90
   0  11  -1  254.87   19.90
   0  11  -1  230.28   19.30
   0  11  -1  241.08   17.20
   0 -11   1  210.98   17.20
   0 -11   1  238.28   18.50
   0 -11   1  250.27   20.60
   0 -11   1  231.88   19.20
   0 -11   1  248.88   18.70
   0 -11   1  208.18   19.20
   0 -11   1  247.38   19.50
   0 -11   1  271.57   19.00
  -1  11  -1  552.44   34.00
  -1  11  -1  567.04   33.50
  -1  11  -1  569.74   30.10
  -1  11  -1  542.25   33.80
  -1  11  -1  525.35   32.80
   1 -11   1  499.45   36.70
   1 -11   1  565.44   32.80
   1 -11   1  542.95   30.20
   1 -11   1  540.95   32.40
   1 -11   1  543.95   34.00
   1 -11   1  580.74   33.70
   1 -11   1  558.24   33.70
   1 -11   1  548.75   33.90
   1 -11   1  593.44   34.70
  -2  11  -1  111.29   18.80
  -2  11  -1   83.49   10.60
  -2  11  -1   86.29   11.60
  -2  11  -1   50.59   12.70
  -2  11  -1   88.29   11.60
  -2  11  -1   94.49    9.50
   2 -11   1   79.59    9.10
   2 -11   1   79.69   10.30
   2 -11   1  101.79   11.00
   2 -11   1   77.59   10.80
   2 -11   1  106.79   12.40
   2 -11   1   88.79   10.50
   2 -11   1   87.99   11.60
   2 -11   1   78.09   10.90
   2 -11   1   85.99   11.60
  -3  11  -1  202.28   15.70
  -3  11  -1  202.38   14.90
  -3  11  -1  221.58   16.10
  -3  11  -1  196.18   16.50
  -3  11  -1  180.28   16.20
  -3  11  -1  187.58   16.40
   3 -11   1  181.98   16.00
   3 -11   1  210.88   16.80
   3 -11   1  214.08   17.10
   3 -11   1  192.08   15.50
   3 -11   1  188.78   14.70
   3 -11   1  186.58   16.40
   3 -11   1  221.38   15.60
   3 -11   1  192.78   15.10
   3 -11   1  198.78   15.80
  -4  11  -1   60.09    9.70
  -4  11  -1   64.99    9.70
  -4  11  -1   48.50    8.70
  -4  11  -1   70.79    9.30
  -4  11  -1   54.89    9.60
  -4  11  -1   52.69    8.90
   4 -11   1   66.19   10.00
   4 -11   1   63.19   15.10
   4 -11   1   48.30    9.50
   4 -11   1   62.59    8.20
   4 -11   1   55.19    9.40
   4 -11   1   51.99    8.40
   4 -11   1   60.59    8.90
   4 -11   1   47.70    8.30
   4 -11   1   57.79    9.20
  -5  11  -1  119.49   12.80
  -5  11  -1  124.49    9.70
  -5  11  -1  108.79   12.00
  -5  11  -1  127.69   12.60
  -5  11  -1  141.99   13.10
  -5  11  -1  140.69   12.00
  -5  11  -1  122.29   12.90
   5 -11   1  144.99   13.00
   5 -11   1  132.69   11.10
   5 -11   1  152.28   14.20
   5 -11   1  146.29   13.30
   5 -11   1  126.49   12.20
   5 -11   1  140.79   12.70
   5 -11   1  123.09   12.30
   5 -11   1  139.09   13.30
  -6  11  -1    1.30    3.30
  -6  11  -1    8.80    4.70
  -6  11  -1   -2.90    4.60
  -6  11  -1    1.00    4.10
  -6  11  -1    2.70    4.90
  -6  11  -1    0.20    3.90
  -6  11  -1   -2.10    3.50
   6 -11   1   -2.70    3.50
   6 -11   1   -0.30    4.10
   6 -11   1    2.00    3.80
   6 -11   1   -0.60    3.90
   6 -11   1   -1.00    4.80
   6 -11   1    6.10    4.90
   6 -11   1    7.30    4.20
   6 -11   1   -2.20    3.60
  -7  11  -1  271.17   19.90
  -7  11  -1  260.07   17.10
  -7  11  -1  226.28   17.70
  -7  11  -1  256.77   20.90
  -7  11  -1  264.37   18.70
  -7  11  -1  248.38   18.30
  -7  11  -1  255.87   18.80
   7 -11   1  274.77   19.60
   7 -11   1  246.28   16.50
   7 -11   1  288.77   21.90
   7 -11   1  267.77   19.00
   7 -11   1  239.18   19.40
   7 -11   1  236.88   18.90
   7 -11   1  272.27   19.20
   7 -11   1  235.88   17.70
   7 -11   1  239.28   17.70
  -8  11  -1  179.98   16.90
  -8  11  -1  207.68   15.70
  -8  11  -1  178.58   20.00
  -8  11  -1  216.08   18.00
   8 -11   1  222.88   18.10
   8 -11   1  182.18   16.40
   8 -11   1  228.88   16.50
   8 -11   1  190.68   14.40
   8 -11   1  218.88   17.20
  -9  11  -1   -0.70    4.80
  -9  11  -1   -0.20    5.00
  -9  11  -1    3.00    4.60
  -9  11  -1    5.30    6.20
  -9  11  -1    6.40    5.50
   9 -11   1   -2.90    4.60
   9 -11   1    7.20    5.10
   9 -11   1   -1.30    4.70
   9 -11   1    0.60    4.60
   9 -11   1    0.60    4.00
 -10  11  -1   34.40    8.40
 -10  11  -1   31.00    9.20
  10 -11   1   24.30    7.10
  10 -11   1   21.10    7.60
  10 -11   1   39.90    8.10
  10 -11   1   32.20    9.10
 -11  11  -1    9.30    7.50
 -11  11  -1   -1.30    5.20
  11 -11   1   12.10    6.60
  11 -11   1    4.70    5.80
 -12  11  -1    9.60    7.60
 -12  11  -1    1.60    6.70
  12 -11   1    2.10    5.90
   5  10  -1   84.09   14.20
   5  10  -1   86.09   12.10
   5  10  -1   93.69   14.60
   5  10  -1   72.39   12.90
  -5 -10   1  105.19   15.50
  -5 -10   1   87.69   14.90
   4  10  -1    3.60    5.00
   4  10  -1   12.60    7.00
   4  10  -1    2.40    6.00
   4  10  -1   -2.60    5.10
  -4 -10   1    6.80    7.00
  -4 -10   1   15.70    9.40
   3  10  -1   10.90    5.40
   3  10  -1   21.10    7.00
   3  10  -1    7.80    6.50
   3  10  -1   10.40    5.70
  -3 -10   1   -0.40    5.20
  -3 -10   1   12.70    7.80
  -3 -10   1   18.80    7.50
   2  10  -1   13.50    6.60
   2  10  -1   13.20    6.50
   2  10  -1   14.80    6.20
   2  10  -1   14.80    5.60
  -2 -10   1   20.90    7.60
  -2 -10   1   19.60    6.60
  -2 -10   1   19.40    7.00
  -2 -10   1   20.50    6.10
  -2 -10   1   14.00    6.00
  -2 -10   1    8.60    6.00
  -2 -10   1   20.30    6.40
  -2 -10   1   10.20    5.40
   1  10  -1   61.19   10.20
   1  10  -1   80.59   11.10
   1  10  -1   83.69   11.60
   1  10  -1   75.49    9.50
   1  10  -1   67.89   10.80
  -1 -10   1   72.19   10.80
  -1 -10   1   47.10    8.00
  -1 -10   1   63.09    6.80
  -1 -10   1   63.19   10.00
  -1 -10   1   67.69   10.30
  -1 -10   1   70.39   10.90
  -1 -10   1   62.69   11.80
  -1 -10   1   66.19   10.30
   0  10  -1   70.09   10.10
   0  10  -1   69.39   10.70
   0  10  -1   72.39    7.10
   0  10  -1   78.89   10.20
   0  10  -1   74.19   10.70
   0 -10   1   74.09    9.60
   0 -10   1   62.39   10.70
   0 -10   1   64.19    7.10
   0 -10   1   84.49   10.10
   0 -10   1   70.99    9.00
   0 -10   1   84.69   10.40
   0 -10   1   69.09    5.80
   0 -10   1   77.39   10.40
   0 -10   1   67.19   10.50
   0 -10   1   63.79   10.20
  -1  10  -1  112.99   11.20
  -1  10  -1  112.29   12.00
  -1  10  -1  133.39   12.20
  -1  10  -1  103.59    9.50
  -1  10  -1  113.59   17.00
  -1  10  -1   92.59   11.10
   1 -10   1  108.19   10.40
   1 -10   1  112.69    9.50
   1 -10   1  114.89   12.30
   1 -10   1  119.09   12.10
   1 -10   1  122.69   11.70
   1 -10   1  131.29   14.90
   1 -10   1  107.89   11.10
   1 -10   1  121.19   12.30
   1 -10   1  113.79   12.50
   1 -10   1   92.19   11.00
  -2  10  -1  435.16   25.70
  -2  10  -1  445.16   25.00
  -2  10  -1  407.26   26.30
  -2  10  -1  454.15   26.70
  -2  10  -1  428.36   27.10
  -2  10  -1  466.55   25.80
  -2  10  -1  431.56   27.30
   2 -10   1  428.26   25.50
   2 -10   1  471.35   27.70
   2 -10   1  427.46   26.20
   2 -10   1  403.56   25.70
   2 -10   1  451.35   25.20
   2 -10   1  459.25   27.20
   2 -10   1  445.06   27.30
   2 -10   1  422.86   26.90
   2 -10   1  473.55   26.70
   2 -10   1  436.06   25.80
  -3  10  -1   21.70    5.70
  -3  10  -1    2.10    3.80
  -3  10  -1   25.60    6.60
  -3  10  -1   11.30    4.70
  -3  10  -1   17.10    5.30
  -3  10  -1   11.00    4.70
  -3  10  -1    9.20    7.70
   3 -10   1   13.90    4.50
   3 -10   1   14.40    5.40
   3 -10   1   12.60    5.00
   3 -10   1    6.00    4.60
   3 -10   1    9.30    4.40
   3 -10   1   25.00    6.80
   3 -10   1   17.00    5.70
   3 -10   1   11.30    4.40
   3 -10   1   10.00    4.80
  -4  10  -1   33.30    6.80
  -4  10  -1   41.90    7.90
  -4  10  -1   36.30    7.30
  -4  10  -1   55.39    8.40
  -4  10  -1   31.80    5.00
  -4  10  -1   42.20    7.60
  -4  10  -1   37.10    6.80
   4 -10   1   46.30    8.40
   4 -10   1   38.40    7.30
   4 -10   1   52.39    8.30
   4 -10   1   51.39    8.90
   4 -10   1   56.79    8.10
   4 -10   1   41.40    7.40
   4 -10   1   38.80    6.80
   4 -10   1   41.20    7.60
   4 -10   1   42.50    7.20
  -5  10  -1  632.44   35.10
  -5  10  -1  639.64   34.60
  -5  10  -1  594.64   34.70
  -5  10  -1  628.24   35.00
  -5  10  -1  593.34   34.20
  -5  10  -1  649.83   34.70
  -5  10  -1  664.73   34.30
  -5  10  -1  603.14   32.20
  -5  10  -1  604.44   34.70
   5 -10   1  615.84   35.70
   5 -10   1  618.34   34.40
   5 -10   1  605.34   34.70
   5 -10   1  647.84   35.10
   5 -10   1  605.34   34.40
   5 -10   1  642.44   34.70
   5 -10   1  590.44   34.40
   5 -10   1  627.74   33.20
   5 -10   1  630.44   35.20
  -6  10  -1    4.10    3.70
  -6  10  -1    7.10    2.60
  -6  10  -1    8.90    4.60
  -6  10  -1   15.70    5.50
  -6  10  -1    8.40    5.10
  -6  10  -1   11.50    5.30
  -6  10  -1    3.30    4.40
  -6  10  -1    7.50    4.50
  -6  10  -1   16.10    5.20
   6 -10   1    9.90    4.90
   6 -10   1   15.80    5.20
   6 -10   1   19.90    5.50
   6 -10   1   29.40    6.20
   6 -10   1   13.80    4.70
   6 -10   1   15.20    5.10
   6 -10   1   14.40    5.00
   6 -10   1    6.40    4.70
   6 -10   1    7.20    4.80
  -7  10  -1   47.70    7.40
  -7  10  -1   34.80    5.10
  -7  10  -1   27.80    7.30
  -7  10  -1   41.10    8.00
  -7  10  -1   27.90    6.30
  -7  10  -1   38.10    7.50
  -7  10  -1   46.10    7.40
  -7  10  -1   45.30    7.90
   7 -10   1   45.30    9.10
   7 -10   1   29.40    6.60
   7 -10   1   40.00    8.10
   7 -10   1   34.90    6.50
   7 -10   1   37.90    6.80
   7 -10   1   31.90    6.70
   7 -10   1   48.90    8.20
   7 -10   1   39.00    7.10
   7 -10   1   41.60   13.20
  -8  10  -1  312.37   19.90
  -8  10  -1  281.07   17.50
  -8  10  -1  304.67   21.60
  -8  10  -1  280.57   20.60
  -8  10  -1  291.67   20.10
   8 -10   1  316.27   20.30
   8 -10   1  277.77   18.30
   8 -10   1  279.07   21.30
   8 -10   1  307.07   21.40
   8 -10   1  319.57   27.80
   8 -10   1  305.17   22.00
   8 -10   1  284.27   20.40
   8 -10   1  303.67   18.10
  -9  10  -1    5.70    5.70
  -9  10  -1    0.80    4.40
  -9  10  -1    0.50    3.50
  -9  10  -1    1.40    5.50
  -9  10  -1   11.20    5.80
  -9  10  -1    7.80    5.70
   9 -10   1    6.20    4.10
   9 -10   1    1.30    4.90
   9 -10   1   -1.40    4.40
   9 -10   1    3.30    6.40
   9 -10   1    2.70    5.00
 -10  10  -1    7.20    5.60
 -10  10  -1    6.30    6.30
 -10  10  -1   14.20    6.60
 -10  10  -1    7.30    5.90
  10 -10   1    4.10    4.60
  10 -10   1    0.90    4.70
  10 -10   1   -0.30    4.30
  10 -10   1    4.10    4.80
  10 -10   1    7.90    6.40
 -11  10  -1   77.09   11.90
 -11  10  -1   59.89   11.60
  11 -10   1  103.99   13.10
  11 -10   1   64.29   10.40
  11 -10   1   82.19   13.10
  11 -10   1   72.89   11.00
  11 -10   1   90.79   12.40
 -12  10  -1   39.90   10.60
 -12  10  -1   12.40    8.80
  12 -10   1   31.40    8.70
  12 -10   1   30.00    8.10
  12 -10   1   21.20    8.20
  12 -10   1   26.30    8.40
   6   9  -1    2.20   11.70
   6   9  -1   -2.10    5.90
   6   9  -1    7.50    5.80
   6   9  -1   -0.80    5.70
  -6  -9   1   -2.20   12.90
  -6  -9   1   -1.00    6.50
   5   9  -1   61.09    9.60
   5   9  -1   33.30    8.30
   5   9  -1   43.70    8.90
   5   9  -1   32.80    9.10
  -5  -9   1   70.29   14.30
  -5  -9   1   67.49   12.00
  -5  -9   1   67.29   12.60
  -5  -9   1   36.90    9.70
   4   9  -1  122.59   13.50
   4   9  -1  122.79   13.80
   4   9  -1  128.49   12.10
   4   9  -1  133.69   14.60
  -4  -9   1  139.19   11.90
  -4  -9   1  112.39   14.10
  -4  -9   1  125.29   15.10
  -4  -9   1  110.29   14.20
  -4  -9   1   96.89   14.20
   3   9  -1   -2.90    4.20
   3   9  -1    6.70    5.20
   3   9  -1    1.20    4.60
   3   9  -1   -2.80    4.00
   3   9  -1   -2.50    4.60
  -3  -9   1    0.70    4.20
  -3  -9   1   -0.20    5.10
  -3  -9   1    3.60    4.30
  -3  -9   1    1.00    5.20
  -3  -9   1   -0.30    3.90
  -3  -9   1   -3.50    3.10
  -3  -9   1   -2.00    4.80
   2   9  -1    7.00    5.40
   2   9  -1    1.20    4.10
   2   9  -1    1.00    3.70
   2   9  -1    5.60    4.90
   2   9  -1    0.80    4.80
  -2  -9   1    3.20    7.00
  -2  -9   1    1.50    3.00
  -2  -9   1    6.50    5.60
  -2  -9   1    7.30    5.10
  -2  -9   1    2.40    4.70
  -2  -9   1    8.10    5.20
  -2  -9   1    2.50    4.60
   1   9  -1   10.30    5.20
   1   9  -1   13.30    5.30
   1   9  -1   14.70    4.60
   1   9  -1   18.30    3.50
   1   9  -1   19.10    7.10
   1   9  -1   18.40    6.60
   1   9  -1   15.80    5.00
   1   9  -1   12.10    3.30
  -1  -9   1   23.00    6.60
  -1  -9   1   27.20    6.50
  -1  -9   1   10.20    4.70
  -1  -9   1   16.30    4.70
  -1  -9   1   27.10    7.50
  -1  -9   1   10.80    5.00
  -1  -9   1   24.20    6.80
  -1  -9   1   17.40    5.60
  -1  -9   1   21.10    3.90
   0   9  -1  312.77   22.20
   0   9  -1  311.77   20.80
   0   9  -1  290.57   17.50
   0   9  -1  285.17   16.30
   0   9  -1  292.57   20.30
   0   9  -1  302.07   19.20
   0   9  -1  341.47   21.80
   0  -9   1  341.47   21.50
   0  -9   1  339.87   20.80
   0  -9   1  288.97   16.60
   0  -9   1  312.77   21.10
   0  -9   1  332.07   21.30
   0  -9   1  319.97   20.90
   0  -9   1  315.07   21.00
   0  -9   1  335.57   19.80
   0  -9   1  325.67   18.00
   0  -9   1  324.47   19.30
   0  -9   1  331.17   20.90
  -1   9  -1   71.39    7.10
  -1   9  -1   69.89    9.10
  -1   9  -1   51.59    8.40
  -1   9  -1   56.29    8.20
  -1   9  -1   59.09    8.40
  -1   9  -1   77.49    8.40
  -1   9  -1   53.29    7.50
   1  -9   1   67.09    8.40
   1  -9   1   54.29    8.70
   1  -9   1   54.89    7.90
   1  -9   1   62.69    8.60
   1  -9   1   68.59    8.50
   1  -9   1   70.59    8.00
   1  -9   1   63.29    9.20
   1  -9   1   68.99    8.70
   1  -9   1   62.79    6.70
   1  -9   1   71.69    9.40
  -2   9  -1  881.61   50.79
  -2   9  -1  869.61   43.40
  -2   9  -1  863.21   45.00
  -2   9  -1  878.21   43.40
  -2   9  -1  836.52   42.90
  -2   9  -1  819.22   44.90
  -2   9  -1  794.62   44.10
   2  -9   1  801.02   42.90
   2  -9   1  882.21   43.40
   2  -9   1  850.81   44.10
   2  -9   1  866.21   43.40
   2  -9   1  793.72   43.30
   2  -9   1  777.62   44.20
   2  -9   1  831.92   44.90
   2  -9   1  812.22   44.70
   2  -9   1  836.92   44.70
  -3   9  -1  253.57   16.60
  -3   9  -1  217.08   16.60
  -3   9  -1  262.97   16.70
  -3   9  -1  234.58   16.60
  -3   9  -1  264.67   16.40
  -3   9  -1  239.28   16.90
  -3   9  -1  252.37   16.40
   3  -9   1  233.58   16.80
   3  -9   1  251.17   15.80
   3  -9   1  210.88   15.60
   3  -9   1  262.17   16.60
   3  -9   1  240.68   17.60
   3  -9   1  242.08   17.00
   3  -9   1  257.07   16.30
   3  -9   1  246.08   16.60
   3  -9   1  254.77   17.10
  -4   9  -1  600.34   33.70
  -4   9  -1  595.74   33.90
  -4   9  -1  593.54   33.10
  -4   9  -1  625.14   33.40
  -4   9  -1  600.74   33.40
  -4   9  -1  654.73   34.30
  -4   9  -1  595.24   31.00
  -4   9  -1  631.24   33.20
  -4   9  -1  626.34   33.40
   4  -9   1  629.84   34.60
   4  -9   1  606.54   32.30
   4  -9   1  595.24   33.40
   4  -9   1  595.54   33.20
   4  -9   1  569.54   34.20
   4  -9   1  630.14   34.10
   4  -9   1  607.64   33.20
   4  -9   1  643.84   34.10
   4  -9   1  635.34   33.60
  -5   9  -1   68.79    8.80
  -5   9  -1   65.69    8.10
  -5   9  -1   57.19    8.20
  -5   9  -1   51.49    8.20
  -5   9  -1   55.19    5.00
  -5   9  -1   63.69    5.10
  -5   9  -1   76.59    8.50
  -5   9  -1   56.39    7.00
  -5   9  -1   66.59    8.10
  -5   9  -1   60.89    8.20
  -5   9  -1   53.49    6.60
   5  -9   1   69.19    7.00
   5  -9   1   61.29    7.90
   5  -9   1   68.49    7.90
   5  -9   1   71.89   13.40
   5  -9   1   58.39    8.60
   5  -9   1   59.59    8.00
   5  -9   1   59.29    8.20
   5  -9   1   72.69    8.20
   5  -9   1   52.89    7.90
  -6   9  -1 1373.06   71.39
  -6   9  -1 1382.06   70.59
  -6   9  -1 1463.55   70.49
  -6   9  -1 1429.66   70.59
  -6   9  -1 1344.07   67.79
  -6   9  -1 1403.76   70.69
  -6   9  -1 1369.16   70.79
  -6   9  -1 1332.57   67.59
  -6   9  -1 1421.26   70.39
  -6   9  -1 1421.06   69.59
   6  -9   1 1404.06   71.09
   6  -9   1 1400.96   70.69
   6  -9   1 1432.66   71.89
   6  -9   1 1406.46   69.89
   6  -9   1 1437.96   70.79
   6  -9   1 1455.35   70.69
   6  -9   1 1452.35   70.29
   6  -9   1 1450.45   69.29
   6  -9   1 1433.46   71.69
  -7   9  -1   75.59    8.70
  -7   9  -1   59.89    6.60
  -7   9  -1   47.10    8.70
  -7   9  -1   58.99    8.90
  -7   9  -1   68.69    7.90
  -7   9  -1   62.59    8.90
  -7   9  -1   54.89    6.40
  -7   9  -1   77.39    8.70
   7  -9   1   42.00    7.10
   7  -9   1   69.69    9.30
   7  -9   1   61.49    7.30
   7  -9   1   68.49    7.10
   7  -9   1   51.39    8.50
   7  -9   1   68.19    9.50
   7  -9   1   60.19    8.70
   7  -9   1   67.79    7.60
   7  -9   1   63.59    8.30
   7  -9   1   60.79    8.60
  -8   9  -1   62.49    8.60
  -8   9  -1   94.29   12.10
  -8   9  -1   71.99    9.40
  -8   9  -1   82.39   10.20
  -8   9  -1   73.59    7.70
  -8   9  -1   77.09   10.40
  -8   9  -1   64.39   10.00
   8  -9   1   64.99   10.10
   8  -9   1   65.79    9.80
   8  -9   1   79.79   10.20
   8  -9   1   65.49    8.10
   8  -9   1   62.79    7.90
   8  -9   1   37.10   12.40
   8  -9   1   67.99    7.30
   8  -9   1   71.29    7.80
   8  -9   1   68.09    9.00
   8  -9   1   74.29    9.40
  -9   9  -1   -5.70    4.00
  -9   9  -1    0.10    3.10
  -9   9  -1   -3.80    4.00
  -9   9  -1   -3.50    4.00
  -9   9  -1   -2.60    4.20
  -9   9  -1    1.20    4.00
  -9   9  -1   -4.30    6.00
   9  -9   1   -3.60    4.30
   9  -9   1   -2.20    4.20
   9  -9   1    3.00    4.70
   9  -9   1    2.40    4.00
   9  -9   1   -0.10    3.70
   9  -9   1    7.40    3.80
   9  -9   1   -0.30    4.50
 -10   9  -1    7.60    4.90
 -10   9  -1   12.50    6.80
 -10   9  -1    7.20    5.80
 -10   9  -1    4.00    5.50
 -10   9  -1    5.10    5.50
  10  -9   1   11.70    5.70
  10  -9   1    1.10    4.90
  10  -9   1    5.00    4.90
  10  -9   1   11.00    5.20
  10  -9   1   19.00    7.20
 -11   9  -1   -4.20    3.90
 -11   9  -1    3.50    5.70
 -11   9  -1    5.80    6.50
  11  -9   1    5.00    5.30
  11  -9   1    0.00    5.50
  11  -9   1   -2.80    4.70
  11  -9   1   -5.90    4.60
  11  -9   1   -3.50    4.40
 -12   9  -1   16.40   11.50
 -12   9  -1   10.40    7.10
  12  -9   1   23.80    7.40
  12  -9   1    8.60    6.80
  12  -9   1   19.80    8.80
  12  -9   1   11.60    6.60
  12  -9   1   23.60    7.60
   7   8  -1   21.10    9.10
   7   8  -1   14.50    7.50
   7   8  -1    9.40    5.80
  -7  -8   1   23.30   10.00
  -7  -8   1    5.00    7.20
  -7  -8   1    8.10    6.40
   6   8  -1    1.50    4.80
   6   8  -1   -0.60    5.60
   6   8  -1   -2.50    4.90
   6   8  -1   -2.50    4.10
   6   8  -1    8.20    7.00
  -6  -8   1   -2.90    6.70
  -6  -8   1    7.40    6.90
  -6  -8   1   -1.00    4.70
  -6  -8   1   -0.50    6.00
   5   8  -1   12.90    5.00
   5   8  -1   23.60    7.60
   5   8  -1    9.70    6.90
   5   8  -1   20.70    6.80
   5   8  -1   11.40    6.30
  -5  -8   1   18.90    8.30
  -5  -8   1   16.80    5.70
  -5  -8   1   11.50    6.10
  -5  -8   1    8.00    6.30
  -5  -8   1   14.20    6.40
   4   8  -1    3.50    4.00
   4   8  -1   -9.50    3.30
   4   8  -1   -2.50    4.80
   4   8  -1    7.10    5.40
   4   8  -1    0.70    4.20
   4   8  -1    2.10    4.50
  -4  -8   1   -2.40    5.20
  -4  -8   1    5.40    8.10
  -4  -8   1    3.20    4.90
  -4  -8   1    0.80    5.00
  -4  -8   1    1.30    4.10
  -4  -8   1    2.90    3.90
  -4  -8   1   -0.20    4.50
   3   8  -1  266.77   17.30
   3   8  -1  283.77   19.70
   3   8  -1  280.67   20.10
   3   8  -1  280.37   18.50
   3   8  -1  236.48   20.20
   3   8  -1  298.77   20.10
  -3  -8   1  271.57   19.70
  -3  -8   1  228.68   17.30
  -3  -8   1  267.17   19.40
  -3  -8   1  253.77   19.30
  -3  -8   1  240.98   19.20
  -3  -8   1  283.27   17.00
  -3  -8   1  293.37   17.70
  -3  -8   1  277.17   19.40
   2   8  -1    1.20    3.50
   2   8  -1    0.20    3.50
   2   8  -1    2.90    3.50
   2   8  -1    2.40    4.00
   2   8  -1    0.10    3.50
   2   8  -1    0.70    2.70
  -2  -8   1    1.00    4.30
  -2  -8   1    2.70    3.60
  -2  -8   1    3.80    4.40
  -2  -8   1   -0.10    3.10
  -2  -8   1   -1.10    2.70
  -2  -8   1   -2.20    3.30
  -2  -8   1   -0.70    3.40
  -2  -8   1   -4.00    3.30
   1   8  -1  386.66   20.20
   1   8  -1  403.96   24.60
   1   8  -1  380.86   24.10
   1   8  -1  360.46   20.40
   1   8  -1  341.87   21.80
   1   8  -1  390.06   23.70
   1   8  -1  391.06   22.40
   1   8  -1  430.96   24.50
  -1  -8   1  390.06   23.60
  -1  -8   1  367.36   23.90
  -1  -8   1  382.36   22.50
  -1  -8   1  413.16   23.90
  -1  -8   1  374.46   20.60
  -1  -8   1  392.76   23.80
  -1  -8   1  396.46   24.30
  -1  -8   1  397.36   22.20
  -1  -8   1  396.56   24.10
  -1  -8   1  409.26   20.40
   0   8  -1  184.28   10.80
   0   8  -1  181.58   14.30
   0   8  -1  193.08   14.20
   0   8  -1  190.08   13.20
   0   8  -1  191.78   14.70
   0   8  -1  188.88   11.90
   0   8  -1  178.08   14.50
   0  -8   1  193.98   13.30
   0  -8   1  200.08   14.20
   0  -8   1  215.18   13.70
   0  -8   1  183.88   11.10
   0  -8   1  197.88   12.10
   0  -8   1  218.88   15.00
   0  -8   1  204.98   15.00
   0  -8   1  206.98   14.40
   0  -8   1  197.68   14.90
   0  -8   1  216.98   14.60
  -1   8  -1  359.66   22.70
  -1   8  -1  366.56   21.80
  -1   8  -1  400.76   23.60
  -1   8  -1  399.26   23.00
  -1   8  -1  381.36   22.00
  -1   8  -1  403.96   21.40
  -1   8  -1  372.56   23.60
   1  -8   1  386.86   21.40
   1  -8   1  418.96   23.00
   1  -8   1  377.26   23.20
   1  -8   1  376.86   23.30
   1  -8   1  378.46   22.30
   1  -8   1  383.46   23.50
   1  -8   1  410.96   22.40
   1  -8   1  392.56   23.00
   1  -8   1  405.36   22.10
  -2   8  -1   -1.50    2.60
  -2   8  -1    1.60    2.80
  -2   8  -1    2.40    3.10
  -2   8  -1   -3.50    2.60
  -2   8  -1    0.70    2.70
  -2   8  -1    1.60    3.20
  -2   8  -1   -0.80    2.80
   2  -8   1    3.50    3.50
   2  -8   1    3.10    3.90
   2  -8   1   -0.60    2.30
   2  -8   1    0.40    2.90
   2  -8   1    1.30    4.60
   2  -8   1    4.20    3.00
   2  -8   1    1.30    2.70
   2  -8   1   -2.00    2.90
   2  -8   1   -2.30    2.90
  -3   8  -1  495.85   27.70
  -3   8  -1  458.45   27.50
  -3   8  -1  511.35   27.10
  -3   8  -1  479.85   26.90
  -3   8  -1  499.25   27.60
  -3   8  -1  450.25   31.10
  -3   8  -1  445.16   24.80
  -3   8  -1  460.55   26.70
  -3   8  -1  549.95   27.50
   3  -8   1  518.45   28.00
   3  -8   1  462.55   26.10
   3  -8   1  507.65   27.60
   3  -8   1  514.95   27.00
   3  -8   1  504.85   28.10
   3  -8   1  521.95   27.50
   3  -8   1  518.65   27.90
   3  -8   1  468.95   26.90
   3  -8   1  492.95   27.00
  -4   8  -1  250.17   15.00
  -4   8  -1  263.97   16.20
  -4   8  -1  252.97   16.80
  -4   8  -1  257.97   21.20
  -4   8  -1  271.07   17.10
  -4   8  -1  249.88   13.60
  -4   8  -1  256.07   13.60
  -4   8  -1  260.67   16.60
  -4   8  -1  265.57   16.70
  -4   8  -1  268.97   17.10
  -4   8  -1  271.67   17.20
   4  -8   1  266.37   15.70
   4  -8   1  279.37   16.90
   4  -8   1  272.47   16.80
   4  -8   1  277.07   16.80
   4  -8   1  275.97   17.10
   4  -8   1  266.97   17.20
   4  -8   1  283.47   18.90
   4  -8   1  281.97   17.00
   4  -8   1  260.77   16.90
  -5   8  -1   52.29    6.30
  -5   8  -1   49.50    6.80
  -5   8  -1   48.10    7.20
  -5   8  -1   54.59    4.90
  -5   8  -1   56.79    7.70
  -5   8  -1   53.99    6.80
  -5   8  -1   71.69    8.10
  -5   8  -1   46.60    4.80
  -5   8  -1   55.99    7.40
  -5   8  -1   61.19    7.10
   5  -8   1   43.30    6.40
   5  -8   1   49.50    7.20
   5  -8   1   53.29    6.80
   5  -8   1   66.39    7.20
   5  -8   1   60.79    7.60
   5  -8   1   58.39    7.50
   5  -8   1   63.69    7.40
   5  -8   1   57.49    6.00
   5  -8   1   56.49    7.80
  -6   8  -1    2.30    3.40
  -6   8  -1   -0.20    3.50
  -6   8  -1    0.90    3.10
  -6   8  -1    0.70    2.20
  -6   8  -1   -1.00    3.10
  -6   8  -1    2.70    2.80
  -6   8  -1    2.40    3.50
  -6   8  -1    0.20    2.60
  -6   8  -1   -3.80    2.90
   6  -8   1    3.60    3.70
   6  -8   1   -0.20    3.20
   6  -8   1    0.20    4.70
   6  -8   1   -1.80    2.90
   6  -8   1    7.90    4.30
   6  -8   1   -1.10    3.40
   6  -8   1    0.60    2.70
   6  -8   1   -1.80    2.30
   6  -8   1   -1.50    2.80
  -7   8  -1   28.00    6.20
  -7   8  -1   33.70    6.30
  -7   8  -1   32.00    5.30
  -7   8  -1   15.80    5.00
  -7   8  -1   21.00    5.40
  -7   8  -1   37.20    7.60
   7  -8   1   30.00    6.60
   7  -8   1   27.00    5.60
   7  -8   1   26.70    5.00
   7  -8   1   36.90    7.80
   7  -8   1   16.10    5.20
   7  -8   1   26.90    6.00
   7  -8   1   35.10    6.10
   7  -8   1   27.10    4.90
   7  -8   1   26.90    4.80
   7  -8   1   34.70    6.40
  -8   8  -1   48.20    7.90
  -8   8  -1   46.90    7.90
  -8   8  -1   52.29    8.40
  -8   8  -1   38.20    7.50
  -8   8  -1   50.09    8.90
  -8   8  -1   40.80    6.60
  -8   8  -1   51.79    8.40
   8  -8   1   34.40    7.10
   8  -8   1   42.60    8.10
   8  -8   1   40.10    7.40
   8  -8   1   52.29    7.00
   8  -8   1   42.70    7.60
   8  -8   1   47.40    7.90
   8  -8   1   45.10    5.70
   8  -8   1   38.90    5.70
   8  -8   1   40.50    7.00
   8  -8   1   41.90    5.60
   8  -8   1   34.60    5.70
  -9   8  -1    7.80    5.20
  -9   8  -1    8.60    4.80
  -9   8  -1    6.10    4.30
  -9   8  -1    9.20    5.40
  -9   8  -1   10.70    5.20
  -9   8  -1   10.20    5.50
  -9   8  -1   -0.20    4.00
   9  -8   1   13.80    6.10
   9  -8   1    9.50    4.90
   9  -8   1   13.50    5.70
   9  -8   1    7.80    4.80
   9  -8   1   11.60    5.20
   9  -8   1   10.20    4.00
   9  -8   1    9.30    4.80
 -10   8  -1   33.50    7.30
 -10   8  -1   48.90    9.10
 -10   8  -1   30.80   13.30
 -10   8  -1   67.59   10.40
 -10   8  -1   44.60    8.80
 -10   8  -1   36.40    8.20
  10  -8   1   37.00    8.70
  10  -8   1   50.89    8.70
  10  -8   1   50.99    9.00
  10  -8   1   52.69    8.90
  10  -8   1   36.20    7.60
  10  -8   1   42.50    9.20
 -11   8  -1   22.70    6.70
 -11   8  -1   25.60    8.30
 -11   8  -1   26.40    7.70
 -11   8  -1   29.50    8.20
  11  -8   1   22.60    6.90
  11  -8   1   26.00    7.10
  11  -8   1   34.10    7.90
  11  -8   1   23.90    7.10
  11  -8   1   17.80    7.60
 -12   8  -1   14.40    6.10
 -12   8  -1   10.60    7.00
 -12   8  -1   26.00    8.90
  12  -8   1    4.90    6.10
  12  -8   1   14.10    6.90
  12  -8   1   17.60    6.80
  12  -8   1   25.40    8.70
 -13   8  -1    5.80    7.10
 -13   8  -1   17.80    7.50
 -13   8  -1    0.20    6.50
  13  -8   1   -3.50    6.10
  13  -8   1   -2.60    5.80
  13  -8   1    0.20   10.20
  13  -8   1   -5.60    4.90
   8   7  -1   18.60    6.60
   8   7  -1   26.90    9.20
   8   7  -1   34.40    9.90
  -8  -7   1   15.60    7.40
  -8  -7   1   43.60   11.30
  -8  -7   1   22.10   10.30
   7   7  -1    0.70    5.80
   7   7  -1    9.00    5.20
   7   7  -1    9.40    7.10
  -7  -7   1   15.80    7.10
  -7  -7   1   11.50    8.50
  -7  -7   1   17.00    6.70
   6   7  -1   35.10   11.20
   6   7  -1   32.50    7.80
   6   7  -1   29.80    7.00
   6   7  -1   45.10   10.00
   6   7  -1   44.60    9.60
   6   7  -1   26.80    6.10
  -6  -7   1   22.10    7.60
  -6  -7   1   27.40    7.30
  -6  -7   1   10.10    7.00
  -6  -7   1   44.50    9.80
  -6  -7   1   31.70    9.20
   5   7  -1    5.20    4.30
   5   7  -1    7.50    5.70
   5   7  -1    1.10    3.90
   5   7  -1    0.50    4.40
   5   7  -1    4.10    4.40
   5   7  -1   16.10    6.90
  -5  -7   1    0.90    4.50
  -5  -7   1   -3.60    4.30
  -5  -7   1    7.80    4.90
  -5  -7   1    2.40    3.70
  -5  -7   1    4.90    5.00
  -5  -7   1    0.50    5.30
  -5  -7   1    4.20    4.10
   4   7  -1   40.70    6.90
   4   7  -1   48.70    8.40
   4   7  -1   36.30    8.60
   4   7  -1   47.70    8.90
   4   7  -1   31.10    6.10
  -4  -7   1   56.69    9.40
  -4  -7   1   36.80    7.60
  -4  -7   1   39.20    8.20
  -4  -7   1   38.30    7.50
  -4  -7   1   46.40    7.40
  -4  -7   1   47.30    7.30
  -4  -7   1   54.59    9.90
   3   7  -1  210.08   16.20
   3   7  -1  221.68   14.80
   3   7  -1  221.88   16.60
   3   7  -1  234.68   14.30
   3   7  -1  212.08   16.50
   3   7  -1  226.48   14.90
   3   7  -1  230.58   16.50
   3   7  -1  182.28   16.00
  -3  -7   1  255.47   17.40
  -3  -7   1  215.28   14.70
  -3  -7   1  213.78   16.60
  -3  -7   1  216.38   15.00
  -3  -7   1  221.88   16.50
  -3  -7   1  223.58   14.30
  -3  -7   1  238.48   17.10
  -3  -7   1  247.68   16.80
   2   7  -1  578.34   32.80
   2   7  -1  542.85   31.10
   2   7  -1  599.14   31.10
   2   7  -1  570.54   32.50
   2   7  -1  550.54   32.80
   2   7  -1  619.44   33.40
   2   7  -1  584.14   30.20
  -2  -7   1  600.24   31.10
  -2  -7   1  544.15   32.90
  -2  -7   1  609.94   33.10
  -2  -7   1  575.94   30.20
  -2  -7   1  585.34   32.60
  -2  -7   1  618.84   33.10
  -2  -7   1  612.14   31.30
  -2  -7   1  615.34   33.30
   1   7  -1  101.69    9.60
   1   7  -1   88.39    9.40
   1   7  -1  101.49    7.20
   1   7  -1  133.69   11.00
   1   7  -1  105.69    8.80
   1   7  -1   95.99    6.90
   1   7  -1   91.59    9.70
   1   7  -1  102.69    9.00
  -1  -7   1  102.29    9.30
  -1  -7   1  104.09    6.90
  -1  -7   1  103.69   10.00
  -1  -7   1  123.69   10.20
  -1  -7   1   99.09    9.80
  -1  -7   1  108.99   10.00
  -1  -7   1  102.29    8.90
  -1  -7   1  103.19    7.40
   0   7  -1   53.69    5.40
   0   7  -1   55.79    4.50
   0   7  -1   52.79    7.40
   0   7  -1   64.49    7.50
   0   7  -1   53.69    6.90
   0   7  -1   64.09    7.50
   0   7  -1   62.49    6.90
   0  -7   1   58.39    9.10
   0  -7   1   63.39    7.10
   0  -7   1   51.29    7.30
   0  -7   1   58.19    5.50
   0  -7   1   50.69    4.60
   0  -7   1   60.79    7.70
   0  -7   1   65.29    6.70
   0  -7   1   59.79    7.40
   0  -7   1   62.69    7.20
  -1   7  -1   90.99    8.00
  -1   7  -1   90.99    8.10
  -1   7  -1  110.59    9.40
  -1   7  -1   88.69    8.40
  -1   7  -1   80.39    8.10
  -1   7  -1   93.89    9.10
   1  -7   1   96.69    8.10
   1  -7   1   93.79    8.30
   1  -7   1   92.19    8.70
   1  -7   1   86.99    7.30
   1  -7   1   74.99    7.90
   1  -7   1   90.39    8.70
   1  -7   1   94.99    8.50
   1  -7   1   90.49    8.80
   1  -7   1   89.29   10.10
  -2   7  -1    3.60    2.60
  -2   7  -1   10.10    3.50
  -2   7  -1   11.00    3.60
  -2   7  -1    8.00    3.50
  -2   7  -1   13.20    3.90
  -2   7  -1   13.10    3.70
  -2   7  -1    5.30    3.30
   2  -7   1    2.00    3.10
   2  -7   1    9.80    4.00
   2  -7   1    8.50    3.50
   2  -7   1    6.20    3.00
   2  -7   1   11.00    3.60
   2  -7   1    9.60    3.60
   2  -7   1    5.70    2.70
   2  -7   1    2.90    2.80
   2  -7   1    3.30    2.90
  -3   7  -1   55.69    6.70
  -3   7  -1   70.09    7.20
  -3   7  -1   56.79    5.10
  -3   7  -1   55.19    6.80
  -3   7  -1   62.19    7.10
  -3   7  -1   58.59    6.20
  -3   7  -1   50.09    6.40
  -3   7  -1   51.99    6.60
  -3   7  -1   60.69    6.40
   3  -7   1   65.29    6.90
   3  -7   1   53.89    6.80
   3  -7   1   60.29    6.50
   3  -7   1   57.69    6.60
   3  -7   1   56.79    6.00
   3  -7   1   61.69    6.90
   3  -7   1   64.29    7.20
   3  -7   1   59.39    6.60
   3  -7   1   63.09    6.90
  -4   7  -1  786.42   39.40
  -4   7  -1  765.92   39.50
  -4   7  -1  785.82   39.60
  -4   7  -1  740.83   36.90
  -4   7  -1  758.82   39.20
  -4   7  -1  735.83   36.90
  -4   7  -1  716.83   37.90
  -4   7  -1  763.52   39.70
  -4   7  -1  796.72   39.60
  -4   7  -1  782.12   39.30
  -4   7  -1  720.63   38.60
   4  -7   1  820.12   40.00
   4  -7   1  766.02   39.20
   4  -7   1  763.02   39.60
   4  -7   1  772.92   39.30
   4  -7   1  843.52   40.60
   4  -7   1  754.22   38.20
   4  -7   1  738.23   39.20
   4  -7   1  775.52   39.20
   4  -7   1  740.03   39.20
  -5   7  -1  478.15   26.30
  -5   7  -1  527.35   27.00
  -5   7  -1  449.46   26.40
  -5   7  -1  479.45   26.30
  -5   7  -1  501.45   27.00
  -5   7  -1  476.05   25.90
  -5   7  -1  491.75   24.90
  -5   7  -1  506.45   27.60
  -5   7  -1  465.95   26.70
   5  -7   1  517.85   26.40
   5  -7   1  496.05   26.10
   5  -7   1  503.85   26.90
   5  -7   1  513.05   27.60
   5  -7   1  464.25   25.60
   5  -7   1  487.35   26.60
   5  -7   1  447.06   27.10
   5  -7   1  469.55   26.70
   5  -7   1  514.25   27.20
  -6   7  -1   -2.10    2.80
  -6   7  -1    9.10    3.80
  -6   7  -1   -0.60    3.10
  -6   7  -1    1.60    2.70
  -6   7  -1    0.80    2.50
  -6   7  -1   -0.90    3.10
  -6   7  -1    0.90    2.60
   6  -7   1    1.80    3.10
   6  -7   1    8.50    3.80
   6  -7   1    3.40    2.70
   6  -7   1    6.30    3.30
   6  -7   1    4.70    3.70
   6  -7   1    2.10    2.30
   6  -7   1    1.00    3.40
   6  -7   1    5.40    3.30
   6  -7   1    3.90    2.60
   6  -7   1    1.70    3.40
  -7   7  -1  100.99    9.20
  -7   7  -1   76.99    9.10
  -7   7  -1   86.69    9.00
  -7   7  -1   92.29    8.20
  -7   7  -1   89.29    9.60
  -7   7  -1   95.09   11.50
  -7   7  -1   88.99    9.80
   7  -7   1   88.09    7.40
   7  -7   1   74.79    7.10
   7  -7   1   63.29    8.70
   7  -7   1   79.19    8.00
   7  -7   1   96.89    9.20
   7  -7   1   94.39    9.00
   7  -7   1   91.69    7.40
   7  -7   1   80.39    9.20
   7  -7   1   97.79    9.90
   7  -7   1   80.69    9.40
  -8   7  -1   51.89    9.70
  -8   7  -1   54.89    8.60
  -8   7  -1   55.49    7.40
  -8   7  -1   59.59    8.60
  -8   7  -1   58.19    8.40
  -8   7  -1   64.29    8.60
  -8   7  -1   62.19    8.40
   8  -7   1   47.60    5.50
   8  -7   1   58.69    5.60
   8  -7   1   48.50    7.30
   8  -7   1   70.69    6.80
   8  -7   1   51.59    8.10
   8  -7   1   73.19    8.90
   8  -7   1   54.49    5.60
   8  -7   1   70.99    9.20
   8  -7   1   68.19    8.10
   8  -7   1   46.00    7.50
   8  -7   1   51.39    8.20
   8  -7   1   42.50    7.90
  -9   7  -1   -4.60    3.10
  -9   7  -1    0.30    4.20
  -9   7  -1   -1.00    3.70
  -9   7  -1    0.90    5.20
  -9   7  -1   -2.50    3.90
  -9   7  -1    0.70    4.00
  -9   7  -1    2.40    5.50
   9  -7   1    5.10    4.20
   9  -7   1   -0.70    3.90
   9  -7   1    4.70    4.90
   9  -7   1   -1.80    3.40
   9  -7   1    5.90    4.60
   9  -7   1   -1.20    3.30
 -10   7  -1    7.70    4.90
 -10   7  -1    3.00    5.10
 -10   7  -1    8.80    5.50
 -10   7  -1    7.10    5.00
 -10   7  -1   14.00    5.70
 -10   7  -1   16.20    5.80
  10  -7   1    9.50    5.30
  10  -7   1    4.10    4.20
  10  -7   1    2.40    4.60
  10  -7   1   12.90    6.20
  10  -7   1    6.70    4.70
  10  -7   1    8.60    5.20
  10  -7   1   -0.10    5.70
 -11   7  -1    4.80    4.90
 -11   7  -1    1.30    5.70
 -11   7  -1   -5.00    5.00
 -11   7  -1    9.10    6.20
 -11   7  -1    2.00    6.50
  11  -7   1    7.30    6.10
  11  -7   1   -7.20    4.00
  11  -7   1   -1.50    4.30
  11  -7   1   -1.90    4.70
 -12   7  -1   41.30    9.70
 -12   7  -1   41.60    9.10
 -12   7  -1   22.80    8.40
  12  -7   1   38.00    9.50
  12  -7   1   41.00    8.60
  12  -7   1   33.50    8.50
  12  -7   1   31.00    8.10
 -13   7  -1   15.10    7.60
 -13   7  -1    4.90    7.10
 -13   7  -1   -2.80   10.60
  13  -7   1    3.30    6.50
  13  -7   1    1.60    6.50
  13  -7   1    3.70    6.00
   9   6  -1   76.49   12.70
   9   6  -1   83.49   13.60
  -9  -6   1   47.00   10.20
  -9  -6   1   43.70   12.50
  -9  -6   1   55.39   12.70
   8   6  -1   52.89   11.00
   8   6  -1   70.89   12.00
   8   6  -1   49.40   13.50
  -8  -6   1   88.49   12.40
  -8  -6   1   67.89   13.20
  -8  -6   1   38.90   12.90
   7   6  -1  120.59   14.00
   7   6  -1   90.69   10.90
   7   6  -1   79.39   11.50
   7   6  -1   98.59   11.50
   7   6  -1  122.49   13.60
   7   6  -1  119.89   13.60
   7   6  -1  122.69   13.80
  -7  -6   1  102.99   13.20
  -7  -6   1   81.69   13.40
  -7  -6   1  125.49   12.60
  -7  -6   1   63.69   10.90
   6   6  -1    3.40    7.00
   6   6  -1    9.10    4.80
   6   6  -1    9.70    5.10
   6   6  -1    8.80    4.80
   6   6  -1    3.20    5.10
   6   6  -1   18.70    6.40
   6   6  -1   11.70    6.20
  -6  -6   1   11.50    5.20
  -6  -6   1    9.80    4.50
  -6  -6   1   14.90    6.00
  -6  -6   1   16.60    7.50
  -6  -6   1   13.70    5.30
  -6  -6   1   10.40    5.70
  -6  -6   1    5.50    5.50
   5   6  -1   89.59   10.80
   5   6  -1  120.49   11.40
   5   6  -1   95.59   10.00
   5   6  -1  122.59   10.40
   5   6  -1  110.19   12.00
   5   6  -1  120.79   12.30
   5   6  -1  110.49   12.10
  -5  -6   1   97.09   11.50
  -5  -6   1   99.89   10.00
  -5  -6   1  127.39   11.10
  -5  -6   1  110.39   12.70
  -5  -6   1  118.89   12.10
  -5  -6   1  107.39   10.10
  -5  -6   1  120.19   12.40
  -5  -6   1  113.89   11.60
   4   6  -1  291.87   18.70
   4   6  -1  253.47   16.80
   4   6  -1  246.48   18.70
   4   6  -1  291.67   19.30
   4   6  -1  288.17   18.90
   4   6  -1  270.47   17.10
   4   6  -1  288.47   19.20
   4   6  -1  288.87   17.50
  -4  -6   1  286.67   17.40
  -4  -6   1  242.18   16.80
  -4  -6   1  277.97   19.00
  -4  -6   1  286.67   18.90
  -4  -6   1  263.07   18.50
  -4  -6   1  314.17   19.90
  -4  -6   1  293.07   19.40
  -4  -6   1  264.17   17.00
   3   6  -1   22.10    4.60
   3   6  -1   35.10    6.30
   3   6  -1   31.90    6.40
   3   6  -1   39.60    7.40
   3   6  -1   25.50    5.90
   3   6  -1   31.80    4.90
   3   6  -1   22.30    5.30
   3   6  -1   31.40    5.10
  -3  -6   1   19.50    6.40
  -3  -6   1   31.40    8.30
  -3  -6   1   53.09   13.40
  -3  -6   1   19.90    5.80
  -3  -6   1   21.10    5.60
  -3  -6   1   22.60    4.60
  -3  -6   1   28.00    4.70
  -3  -6   1   18.80    5.50
   2   6  -1  378.76   21.50
   2   6  -1  367.96   20.90
   2   6  -1  317.47   20.70
   2   6  -1  338.37   19.40
   2   6  -1  326.17   19.50
   2   6  -1  334.57   21.00
   2   6  -1  332.87   18.80
   2   6  -1  365.66   21.20
  -2  -6   1  352.36   19.40
  -2  -6   1  363.06   20.90
  -2  -6   1  363.26   21.20
  -2  -6   1  326.27   20.60
  -2  -6   1  323.07   19.30
  -2  -6   1  356.86   21.20
  -2  -6   1  345.57   20.80
   1   6  -1  166.78   10.40
   1   6  -1  183.68   11.80
   1   6  -1  177.58   13.20
   1   6  -1  173.88   10.20
   1   6  -1  176.28   11.60
   1   6  -1  185.88   12.70
   1   6  -1  187.18   13.10
   1   6  -1  204.08   13.60
  -1  -6   1  181.68   10.60
  -1  -6   1  171.78   12.70
  -1  -6   1  186.78   12.70
  -1  -6   1  202.08   12.10
  -1  -6   1  173.78   10.20
  -1  -6   1  170.48   12.80
  -1  -6   1  202.48   13.00
  -1  -6   1  162.28   12.70
  -1  -6   1  192.08   11.80
   0   6  -1   55.69    6.80
   0   6  -1   46.20    6.40
   0   6  -1   51.39    4.10
   0   6  -1   65.39    6.40
   0   6  -1   56.59    6.40
   0   6  -1   58.69    6.60
   0   6  -1   59.39    5.10
   0  -6   1   58.59    4.40
   0  -6   1   50.29    6.50
   0  -6   1   60.09    6.40
   0  -6   1   52.79    6.60
   0  -6   1   44.90    6.10
   0  -6   1   62.89    6.00
   0  -6   1   54.29    6.20
   0  -6   1   53.59    6.50
   0  -6   1   50.89    4.90
   0  -6   1   52.19    6.60
  -1   6  -1   53.39    6.50
  -1   6  -1   58.89    6.20
  -1   6  -1   69.29    6.40
  -1   6  -1   51.99    6.60
  -1   6  -1   65.69    5.80
  -1   6  -1   53.29    6.70
  -1   6  -1   49.70    6.10
   1  -6   1   63.09    6.80
   1  -6   1   59.09    6.10
   1  -6   1   62.69    6.30
   1  -6   1   58.89    6.60
   1  -6   1   64.79    6.80
   1  -6   1   56.09    6.20
   1  -6   1   52.19    5.90
   1  -6   1   49.50    6.30
   1  -6   1   47.80    5.20
  -2   6  -1 2707.63  122.49
  -2   6  -1 2328.87  120.19
  -2   6  -1 2470.15  122.59
  -2   6  -1 2408.86  121.89
  -2   6  -1 2651.83  121.79
  -2   6  -1 2415.16  122.29
  -2   6  -1 2588.14  122.19
   2  -6   1 2554.14  121.39
   2  -6   1 2770.32  122.69
   2  -6   1 2752.62  122.19
   2  -6   1 2578.44  122.39
   2  -6   1 2657.93  122.39
   2  -6   1 2435.56  122.39
   2  -6   1 2656.33  122.69
   2  -6   1 2711.33  121.89
   2  -6   1 2464.65  121.59
  -3   6  -1  136.49    9.40
  -3   6  -1  118.09    9.10
  -3   6  -1  117.09    6.60
  -3   6  -1  119.89    9.30
  -3   6  -1  113.59    8.90
  -3   6  -1  113.49    7.70
  -3   6  -1  102.49    6.70
  -3   6  -1  117.09    9.00
  -3   6  -1   99.69    8.20
  -3   6  -1  127.29    9.10
  -3   6  -1  115.69    8.80
   3  -6   1  111.09    9.10
   3  -6   1  127.49    9.10
   3  -6   1  121.39    9.40
   3  -6   1  113.89    8.00
   3  -6   1  122.69    9.00
   3  -6   1  128.39    9.20
   3  -6   1  109.19    8.70
   3  -6   1  122.79    8.90
   3  -6   1  123.79    9.30
  -4   6  -1  132.09   10.00
  -4   6  -1  151.88    9.70
  -4   6  -1  144.69    8.70
  -4   6  -1  149.88   10.50
  -4   6  -1  135.39    9.60
  -4   6  -1  164.38   11.10
  -4   6  -1  152.88   10.60
  -4   6  -1  126.39    9.90
  -4   6  -1  171.58   10.60
  -4   6  -1  144.79   10.50
   4  -6   1  159.38   10.30
   4  -6   1  152.08   10.10
   4  -6   1  157.68   10.80
   4  -6   1  134.29   10.10
   4  -6   1  140.59   10.20
   4  -6   1  143.59   10.80
   4  -6   1  147.69   10.60
   4  -6   1  150.28   10.60
   4  -6   1  134.29    9.20
  -5   6  -1 1525.55   76.39
  -5   6  -1 1585.54   75.19
  -5   6  -1 1632.64   76.69
  -5   6  -1 1545.35   76.39
  -5   6  -1 1579.74   76.49
  -5   6  -1 1562.24   75.69
  -5   6  -1 1630.14   75.89
  -5   6  -1 1510.95   76.99
  -5   6  -1 1588.84   76.09
   5  -6   1 1492.25   76.29
   5  -6   1 1585.04   75.49
   5  -6   1 1531.45   75.39
   5  -6   1 1621.74   77.49
   5  -6   1 1636.04   77.39
   5  -6   1 1525.65   76.29
   5  -6   1 1592.64   75.69
   5  -6   1 1566.64   76.39
   5  -6   1 1583.34   76.59
  -6   6  -1    7.70    3.50
  -6   6  -1    6.90    3.60
  -6   6  -1    0.90    3.30
  -6   6  -1   -0.30    2.40
  -6   6  -1    3.60    3.40
  -6   6  -1    4.60    3.30
  -6   6  -1    4.70    3.40
   6  -6   1    0.50    2.70
   6  -6   1    2.90    2.80
   6  -6   1   -0.20    2.60
   6  -6   1    7.20    3.70
   6  -6   1    7.80    3.70
   6  -6   1    2.50    2.20
   6  -6   1    4.30    3.30
   6  -6   1    6.90    2.50
   6  -6   1   -0.40    2.70
   6  -6   1    7.40    2.90
  -7   6  -1   68.39    7.80
  -7   6  -1   56.49    6.90
  -7   6  -1   58.29    8.00
  -7   6  -1   68.29    7.90
  -7   6  -1   68.59    8.30
  -7   6  -1   73.89    8.30
  -7   6  -1   52.59    7.30
   7  -6   1   56.79    5.50
   7  -6   1   63.39    6.10
   7  -6   1   74.79    8.30
   7  -6   1   75.99    7.80
   7  -6   1   63.49    7.90
   7  -6   1   59.29    6.80
   7  -6   1   62.89    5.40
   7  -6   1   56.89    7.00
   7  -6   1   63.59    7.50
   7  -6   1   61.39    5.60
   7  -6   1   60.89    7.90
   7  -6   1   80.99    8.60
   7  -6   1   56.59    5.50
  -8   6  -1  269.07   17.50
  -8   6  -1  210.48   16.30
  -8   6  -1  245.28   17.30
  -8   6  -1  252.97   17.10
  -8   6  -1  241.78   16.30
  -8   6  -1  235.88   16.60
  -8   6  -1  259.57   17.00
   8  -6   1  244.48   16.30
   8  -6   1  239.58   13.20
   8  -6   1  241.78   16.60
   8  -6   1  249.78   16.80
   8  -6   1  265.57   17.40
   8  -6   1  214.28   17.10
   8  -6   1  255.37   16.70
   8  -6   1  228.08   16.00
   8  -6   1  246.88   15.00
   8  -6   1  251.17   16.80
  -9   6  -1   27.20    6.80
  -9   6  -1   22.40    6.10
  -9   6  -1   28.40    6.60
  -9   6  -1   39.00    7.00
  -9   6  -1   33.00    7.10
  -9   6  -1   35.50    6.60
  -9   6  -1   24.40    6.40
   9  -6   1   36.30    7.00
   9  -6   1   38.40    6.90
   9  -6   1   33.00    7.10
   9  -6   1   23.40    7.00
   9  -6   1   33.00    6.50
   9  -6   1   24.40    6.40
   9  -6   1   29.80    6.40
   9  -6   1   32.00    7.20
 -10   6  -1    5.50    5.00
 -10   6  -1   -6.60    4.00
 -10   6  -1    4.00    5.10
 -10   6  -1    0.10    4.10
 -10   6  -1    0.00    4.70
 -10   6  -1    5.90    4.70
  10  -6   1   -4.00    3.80
  10  -6   1   -3.00    3.50
  10  -6   1    0.40    5.60
  10  -6   1    4.40    4.70
  10  -6   1    4.90    4.70
  10  -6   1    7.60    9.30
  10  -6   1   -5.00    3.70
  10  -6   1   -5.20    3.90
 -11   6  -1   79.19   12.10
 -11   6  -1  103.49   12.50
 -11   6  -1   48.60    9.30
 -11   6  -1   85.39   11.70
 -11   6  -1   85.69   11.60
  11  -6   1   85.49   11.40
  11  -6   1   90.89   12.10
  11  -6   1   87.29   11.70
  11  -6   1   78.89   11.80
  11  -6   1   58.19   10.80
 -12   6  -1   -2.10    5.40
 -12   6  -1   -1.90    5.30
 -12   6  -1   -0.70    5.20
  12  -6   1    6.70    6.30
  12  -6   1    4.60    6.90
  12  -6   1   -0.40    5.10
 -13   6  -1   13.20    7.10
 -13   6  -1   -0.30    6.10
  13  -6   1   13.10    7.60
  13  -6   1    6.20    6.70
  13  -6   1    4.10    6.20
   9   5  -1   -1.90    7.40
   9   5  -1    4.20    6.60
   9   5  -1    3.20    5.40
   9   5  -1    1.10    5.20
  -9  -5   1    3.00    6.60
  -9  -5   1    2.00    8.70
  -9  -5   1   -1.50    5.20
   8   5  -1   19.10    6.90
   8   5  -1   19.30    7.40
   8   5  -1   20.00    7.30
   8   5  -1   34.30    6.90
  -8  -5   1   32.80    8.70
  -8  -5   1   48.00    8.80
  -8  -5   1   44.70   11.20
  -8  -5   1   23.20    5.80
   7   5  -1    9.40    5.80
   7   5  -1   18.40    6.10
   7   5  -1   20.80    6.80
   7   5  -1    5.70    4.20
   7   5  -1   11.70    4.70
   7   5  -1   16.40    5.30
   7   5  -1   15.90    6.40
  -7  -5   1    7.80    5.50
  -7  -5   1   10.50    8.10
  -7  -5   1    6.40    5.60
  -7  -5   1   10.00    5.70
  -7  -5   1   19.90    7.50
  -7  -5   1   24.90    6.70
  -7  -5   1   18.50    6.40
  -7  -5   1   12.50    4.40
  -7  -5   1    4.40    4.60
   6   5  -1    0.80    4.20
   6   5  -1    2.10    3.50
   6   5  -1    2.20    5.10
   6   5  -1    2.90    5.70
   6   5  -1    5.20    3.90
   6   5  -1    7.80    4.30
   6   5  -1    0.80    3.70
  -6  -5   1    2.10    4.10
  -6  -5   1   -0.80    3.30
  -6  -5   1   11.50    8.60
  -6  -5   1    2.00    5.40
  -6  -5   1    4.90    3.30
  -6  -5   1    2.10    5.10
  -6  -5   1    5.50    5.00
  -6  -5   1    5.20    4.30
  -6  -5   1    0.10    4.10
   5   5  -1  345.87   21.00
   5   5  -1  308.37   19.10
   5   5  -1  328.17   21.70
   5   5  -1  348.07   20.40
   5   5  -1  324.87   20.60
   5   5  -1  300.27   21.20
   5   5  -1  348.07   19.70
   5   5  -1  335.47   21.90
  -5  -5   1  339.77   21.70
  -5  -5   1  324.17   18.10
  -5  -5   1  325.07   21.60
  -5  -5   1  319.27   19.40
  -5  -5   1  307.37   19.40
  -5  -5   1  359.06   20.60
  -5  -5   1  368.26   25.90
  -5  -5   1  315.07   21.90
  -5  -5   1  370.86   21.50
   4   5  -1  288.67   18.40
   4   5  -1  285.37   18.90
   4   5  -1  284.67   18.30
   4   5  -1  268.57   18.40
   4   5  -1  299.77   17.10
   4   5  -1  294.57   19.10
   4   5  -1  275.57   16.70
   4   5  -1  294.77   18.90
  -4  -5   1  281.27   15.40
  -4  -5   1  312.97   17.70
  -4  -5   1  314.67   19.10
  -4  -5   1  297.47   18.80
  -4  -5   1  315.07   18.70
  -4  -5   1  252.27   18.60
  -4  -5   1  273.57   18.00
  -4  -5   1  278.37   17.00
  -4  -5   1  264.87   16.80
   3   5  -1  641.14   33.90
   3   5  -1  579.54   31.90
   3   5  -1  609.14   33.40
   3   5  -1  613.94   33.40
   3   5  -1  630.64   34.00
   3   5  -1  660.53   33.90
   3   5  -1  564.24   33.40
   3   5  -1  629.14   32.10
   3   5  -1  617.44   32.30
  -3  -5   1  658.43   33.70
  -3  -5   1  668.73   36.00
  -3  -5   1  633.24   32.20
  -3  -5   1  638.74   32.30
  -3  -5   1  611.44   33.50
  -3  -5   1  643.14   33.80
  -3  -5   1  633.44   33.90
   2   5  -1  128.59   10.70
   2   5  -1  140.89    9.70
   2   5  -1  151.78   10.90
   2   5  -1  142.09   10.70
   2   5  -1  142.19    9.10
   2   5  -1  148.09   10.80
   2   5  -1  118.99   10.00
   2   5  -1  140.69    9.50
  -2  -5   1  143.69   10.70
  -2  -5   1  147.19    9.80
  -2  -5   1  128.09   10.40
  -2  -5   1  137.19   10.50
  -2  -5   1  151.48    9.30
  -2  -5   1  129.59    9.30
  -2  -5   1  139.59   10.70
  -2  -5   1  141.19   10.70
   1   5  -1  134.89    9.00
   1   5  -1  128.29    7.70
   1   5  -1  117.79    9.80
   1   5  -1  132.79   10.00
   1   5  -1  131.29    8.70
   1   5  -1  122.89    8.00
   1   5  -1  149.29   10.00
   1   5  -1  128.39    9.70
   1   5  -1  151.08   10.30
  -1  -5   1  146.99   10.20
  -1  -5   1  126.29    9.90
  -1  -5   1  133.49    8.10
  -1  -5   1  121.99    9.40
  -1  -5   1  153.98   10.40
  -1  -5   1  140.79   10.20
  -1  -5   1  141.39    9.20
  -1  -5   1  118.19    7.60
  -1  -5   1  132.29    8.90
   0   5  -1 1280.07   62.79
   0   5  -1 1298.47   61.09
   0   5  -1 1252.27   62.89
   0   5  -1 1306.17   62.39
   0   5  -1 1237.58   60.39
   0   5  -1 1191.78   62.29
   0   5  -1 1323.67   61.89
   0  -5   1 1277.07   60.39
   0  -5   1 1154.78   61.79
   0  -5   1 1373.76   62.89
   0  -5   1 1372.56   61.79
   0  -5   1 1321.37   62.89
   0  -5   1 1277.77   62.89
   0  -5   1 1271.17   61.19
   0  -5   1 1294.57   62.49
   0  -5   1 1207.68   62.59
   0  -5   1 1379.16   61.79
  -1   5  -1    0.20    2.50
  -1   5  -1    0.90    2.50
  -1   5  -1   -0.50    2.10
  -1   5  -1    2.40    2.20
  -1   5  -1   -1.50    1.90
  -1   5  -1    1.40    2.10
  -1   5  -1    0.50    2.30
   1  -5   1    2.10    2.40
   1  -5   1    2.70    2.20
   1  -5   1   -3.20    2.10
   1  -5   1   -0.60    2.40
   1  -5   1    3.80    2.20
   1  -5   1   -3.20    2.20
   1  -5   1   -4.50    2.20
   1  -5   1    1.30    2.50
   1  -5   1    1.80    2.40
  -2   5  -1  115.59    8.30
  -2   5  -1  131.39    8.50
  -2   5  -1  124.49    8.50
  -2   5  -1   97.59    7.80
  -2   5  -1  113.69    7.10
  -2   5  -1  113.89    8.50
  -2   5  -1  104.79    8.30
  -2   5  -1  107.99    7.90
  -2   5  -1  108.29    8.20
   2  -5   1  121.19    8.60
   2  -5   1  113.89    8.20
   2  -5   1  111.69    8.10
   2  -5   1  124.69    8.30
   2  -5   1  110.49    7.40
   2  -5   1  121.89    8.50
   2  -5   1  126.69    8.70
   2  -5   1  115.29    8.40
   2  -5   1  102.09    7.90
  -3   5  -1 5244.17  242.38
  -3   5  -1 5098.49  242.68
  -3   5  -1 5271.17  241.18
  -3   5  -1 5101.19  242.58
  -3   5  -1 4991.80  241.88
  -3   5  -1 5255.57  242.78
  -3   5  -1 5540.45  244.88
  -3   5  -1 4921.31  242.68
  -3   5  -1 5172.88  242.68
   3  -5   1 5264.57  242.78
   3  -5   1 5093.49  242.58
   3  -5   1 5290.67  242.88
   3  -5   1 5050.19  241.78
   3  -5   1 5166.88  242.68
   3  -5   1 5173.48  242.58
   3  -5   1 5212.58  242.58
   3  -5   1 5227.48  243.28
   3  -5   1 5365.36  243.18
  -4   5  -1   81.99    6.80
  -4   5  -1   82.69    6.00
  -4   5  -1   82.79    7.00
  -4   5  -1   80.69    6.90
  -4   5  -1   72.69    6.50
  -4   5  -1   77.09    7.20
  -4   5  -1   88.69    7.80
  -4   5  -1   88.69    7.30
  -4   5  -1  105.69    7.70
   4  -5   1   82.99    7.10
   4  -5   1   86.79    8.80
   4  -5   1   83.69    6.50
   4  -5   1   77.49    7.40
   4  -5   1   78.29    6.20
   4  -5   1   88.89    6.70
   4  -5   1   74.99    7.30
   4  -5   1   80.19    7.30
   4  -5   1   73.09    7.10
  -5   5  -1   69.79    7.30
  -5   5  -1   83.09    6.60
  -5   5  -1   82.29    7.30
  -5   5  -1   70.99    7.60
  -5   5  -1   71.39    7.00
  -5   5  -1   70.79    6.90
   5  -5   1   67.49    6.10
   5  -5   1   75.69    7.30
   5  -5   1   83.39    6.30
   5  -5   1   75.39    7.50
   5  -5   1   88.59    7.70
   5  -5   1   87.29    6.40
   5  -5   1   71.19    6.40
   5  -5   1   71.39    7.10
   5  -5   1   83.39    7.20
   5  -5   1   86.59    7.60
   5  -5   1   89.39    6.30
  -6   5  -1  471.45   26.40
  -6   5  -1  449.86   26.20
  -6   5  -1  482.85   27.00
  -6   5  -1  511.15   26.60
  -6   5  -1  464.95   26.30
  -6   5  -1  501.25   26.00
  -6   5  -1  486.55   26.40
   6  -5   1  482.35   25.20
   6  -5   1  496.15   26.50
   6  -5   1  503.25   24.60
   6  -5   1  524.55   26.80
   6  -5   1  470.65   25.70
   6  -5   1  470.85   26.20
   6  -5   1  476.95   26.30
   6  -5   1  496.75   27.20
   6  -5   1  470.15   24.50
   6  -5   1  508.35   26.10
   6  -5   1  464.15   24.30
   6  -5   1  482.45   24.40
   6  -5   1  497.35   31.20
  -7   5  -1    1.90    2.90
  -7   5  -1    4.80    3.60
  -7   5  -1   -2.10    2.70
  -7   5  -1   -1.70    3.20
  -7   5  -1    2.80    3.00
  -7   5  -1    2.30    3.30
  -7   5  -1   -1.00    2.90
   7  -5   1   -1.80    2.90
   7  -5   1   -3.60    2.50
   7  -5   1    0.70    3.20
   7  -5   1    2.30    3.00
   7  -5   1    0.60    1.60
   7  -5   1    1.50    2.70
   7  -5   1   -0.20    1.40
   7  -5   1   -2.60    2.80
   7  -5   1    0.10    3.40
   7  -5   1    3.40    3.50
   7  -5   1    1.20    2.70
  -8   5  -1   40.60    6.90
  -8   5  -1   44.30    7.60
  -8   5  -1   51.59    8.00
  -8   5  -1   30.80    6.40
  -8   5  -1   46.20    7.40
  -8   5  -1   33.30    7.10
  -8   5  -1   41.50    7.20
   8  -5   1   31.30    6.40
   8  -5   1   30.20    6.90
   8  -5   1   23.90    5.90
   8  -5   1   41.30    7.20
   8  -5   1   31.10    5.90
   8  -5   1   30.70    6.10
   8  -5   1   40.50    7.10
   8  -5   1   38.40    6.30
   8  -5   1   35.20    6.60
  -9   5  -1  938.91   47.20
  -9   5  -1  884.41   46.90
  -9   5  -1  946.91   47.30
  -9   5  -1  822.22   46.80
  -9   5  -1  877.01   47.20
  -9   5  -1  825.82   46.30
  -9   5  -1  896.61   46.70
   9  -5   1  854.71   46.50
   9  -5   1  900.01   47.30
   9  -5   1  845.12   46.60
   9  -5   1  897.41   46.50
   9  -5   1  870.01   46.80
   9  -5   1  880.11   45.00
 -10   5  -1  117.89   12.40
 -10   5  -1  108.09   12.50
 -10   5  -1  114.89   12.20
 -10   5  -1  102.89   12.10
 -10   5  -1   98.49   11.90
 -10   5  -1  142.99   13.60
  10  -5   1  124.29   11.00
  10  -5   1  110.09   12.00
  10  -5   1  102.89   11.90
  10  -5   1  117.59   12.70
  10  -5   1  125.29   13.60
  10  -5   1  132.49   13.00
 -11   5  -1    5.60    5.40
 -11   5  -1   13.10    6.30
 -11   5  -1   12.70    6.50
 -11   5  -1   25.60    7.60
 -11   5  -1   13.90    6.20
  11  -5   1   13.20    5.40
  11  -5   1    6.20    5.00
  11  -5   1   15.20    6.60
  11  -5   1   -1.10    5.10
 -12   5  -1    4.00    6.50
 -12   5  -1   -3.70    5.10
 -12   5  -1    8.40    6.20
  12  -5   1    8.10    6.50
  12  -5   1   -5.60    4.70
  12  -5   1   -1.00    6.00
 -13   5  -1   18.20    8.60
 -13   5  -1   11.70    7.60
  13  -5   1   16.10    7.90
  13  -5   1   14.10    7.70
  13  -5   1   20.10    8.80
  10   4  -1   12.70    6.20
  10   4  -1   41.90   10.60
  10   4  -1   34.20    9.80
  10   4  -1   42.20   10.10
 -10  -4   1   42.30   10.10
 -10  -4   1   48.10   11.60
 -10  -4   1   29.40    9.90
 -10  -4   1   37.60    8.20
   9   4  -1   -1.10    5.40
   9   4  -1    0.90    4.90
   9   4  -1    7.70    6.50
   9   4  -1   -1.50    5.40
  -9  -4   1   -0.30    5.30
  -9  -4   1   -1.80    4.50
  -9  -4   1   -1.30    6.10
  -9  -4   1    2.30    5.40
   8   4  -1    5.70    4.30
   8   4  -1   22.90    8.40
   8   4  -1    1.00    5.00
   8   4  -1    0.40    4.90
   8   4  -1    6.40    5.60
  -8  -4   1    5.20    6.20
  -8  -4   1    8.50    4.50
  -8  -4   1    3.60    5.10
  -8  -4   1    8.80    5.60
   7   4  -1   14.30    4.60
   7   4  -1    8.50    4.80
   7   4  -1    3.70    4.70
   7   4  -1    9.00    4.60
   7   4  -1    7.20    6.20
   7   4  -1    3.20    3.70
   7   4  -1   15.90    6.60
  -7  -4   1   10.30    5.40
  -7  -4   1    9.50    5.40
  -7  -4   1    7.10    4.80
  -7  -4   1    5.10    4.60
  -7  -4   1   17.60    6.30
  -7  -4   1    3.70    5.30
  -7  -4   1   13.40    4.70
  -7  -4   1    7.00    5.10
  -7  -4   1   11.40    4.40
   6   4  -1   30.40    7.00
   6   4  -1   18.80    6.00
   6   4  -1   35.30    5.70
   6   4  -1   28.70    5.50
   6   4  -1   26.60    5.60
   6   4  -1   31.40    5.80
   6   4  -1   22.10    6.60
   6   4  -1   39.70    6.10
  -6  -4   1   44.20    7.00
  -6  -4   1   32.50    6.70
  -6  -4   1   60.39    8.50
  -6  -4   1   25.10    5.00
  -6  -4   1   41.90    7.00
  -6  -4   1   24.70    6.70
  -6  -4   1   27.10    6.00
  -6  -4   1   24.60    5.90
  -6  -4   1   25.50    5.40
  -6  -4   1   28.80    6.00
   5   4  -1   14.90    3.80
   5   4  -1    6.00    4.50
   5   4  -1    3.40    4.00
   5   4  -1   19.80    4.40
   5   4  -1   11.60    4.20
   5   4  -1    5.80    3.50
   5   4  -1   10.60    3.70
   5   4  -1   14.70    5.20
  -5  -4   1   12.00    4.70
  -5  -4   1    9.40    4.30
  -5  -4   1    7.40    3.00
  -5  -4   1   11.10    3.90
  -5  -4   1   12.50    4.20
  -5  -4   1    7.30    4.00
  -5  -4   1   10.20    3.60
  -5  -4   1   10.50    4.90
  -5  -4   1   12.90    3.80
   4   4  -1  325.47   17.40
   4   4  -1  330.77   18.60
   4   4  -1  312.77   18.30
   4   4  -1  290.77   18.80
   4   4  -1  308.37   17.90
   4   4  -1  280.37   16.90
   4   4  -1  319.97   19.30
   4   4  -1  331.47   19.10
  -4  -4   1  300.57   18.20
  -4  -4   1  275.07   17.50
  -4  -4   1  293.17   19.00
  -4  -4   1  320.67   19.20
  -4  -4   1  296.27   16.30
  -4  -4   1  318.27   18.30
  -4  -4   1  296.47   17.10
  -4  -4   1  278.87   18.50
  -4  -4   1  310.07   17.90
   3   4  -1   99.79    8.70
   3   4  -1   82.69    8.30
   3   4  -1  105.99    7.60
   3   4  -1   83.89    7.30
   3   4  -1   87.99    7.10
   3   4  -1   99.59    8.20
   3   4  -1  104.59    8.50
   3   4  -1  103.19    8.70
  -3  -4   1   90.99    7.40
  -3  -4   1   97.69    8.60
  -3  -4   1   99.79    8.50
  -3  -4   1   88.39    8.40
  -3  -4   1   84.79    7.30
  -3  -4   1  104.49    8.40
  -3  -4   1   79.69    7.10
  -3  -4   1   92.29    8.10
   2   4  -1  162.68   11.20
   2   4  -1  169.88   10.10
   2   4  -1  162.88   10.20
   2   4  -1  173.48   11.30
   2   4  -1  171.38   11.50
   2   4  -1  169.88   10.30
   2   4  -1  167.58   11.40
   2   4  -1  167.88   11.10
   2   4  -1  174.38   11.60
  -2  -4   1  153.18   11.00
  -2  -4   1  192.78   10.40
  -2  -4   1  151.38   10.90
  -2  -4   1  139.19   10.70
  -2  -4   1  163.58   11.10
  -2  -4   1  169.28   10.30
  -2  -4   1  172.78   11.30
  -2  -4   1  157.78   10.30
   1   4  -1   97.59    5.70
   1   4  -1   99.29    6.20
   1   4  -1   89.49    7.90
   1   4  -1  106.69    6.90
   1   4  -1   87.79    6.80
   1   4  -1  100.69    8.00
   1   4  -1   87.09    7.50
   1   4  -1   89.49    7.40
   1   4  -1   90.09    7.80
  -1  -4   1   99.49    6.80
  -1  -4   1  101.99    7.80
  -1  -4   1  106.79    7.80
  -1  -4   1   76.19    7.30
  -1  -4   1   88.29    5.60
  -1  -4   1   98.79    7.00
  -1  -4   1   95.09    7.50
  -1  -4   1   97.09    7.40
  -1  -4   1   96.39    6.20
   0   4  -1  191.88   12.30
   0   4  -1  198.58   12.10
   0   4  -1  203.48   10.70
   0   4  -1  185.38   10.00
   0   4  -1  201.58   11.70
   0   4  -1  181.88   11.60
   0   4  -1  200.48   11.20
   0  -4   1  187.18   11.70
   0  -4   1  210.18   12.00
   0  -4   1  184.58   11.20
   0  -4   1  190.08   11.80
   0  -4   1  184.48   10.60
   0  -4   1  200.68   11.10
   0  -4   1  200.28   10.00
   0  -4   1  204.48   11.20
  -1   4  -1  401.06   20.50
  -1   4  -1  354.36   19.60
  -1   4  -1  395.06   20.90
  -1   4  -1  397.36   20.50
  -1   4  -1  412.76   20.20
  -1   4  -1  379.16   20.70
  -1   4  -1  401.66   20.20
  -1   4  -1  363.26   18.90
  -1   4  -1  379.96   20.00
  -1   4  -1  405.26   20.60
   1  -4   1  384.76   19.90
   1  -4   1  401.26   20.20
   1  -4   1  378.36   20.70
   1  -4   1  449.46   20.40
   1  -4   1  375.36   20.60
   1  -4   1  417.26   20.90
   1  -4   1  405.86   20.60
   1  -4   1  384.06   20.50
   1  -4   1  405.46   20.20
  -2   4  -1   23.70    3.10
  -2   4  -1   22.00    3.40
  -2   4  -1   30.40    4.40
  -2   4  -1   23.40    4.70
  -2   4  -1   27.10    4.30
  -2   4  -1   21.10    3.50
  -2   4  -1   24.60    4.00
  -2   4  -1   24.20    3.90
  -2   4  -1   26.60    3.90
  -2   4  -1   21.70    2.30
  -2   4  -1   25.30    2.30
  -2   4  -1   30.60    4.30
   2  -4   1   24.80    4.10
   2  -4   1   24.30    3.30
   2  -4   1   28.80    4.00
   2  -4   1   25.20    4.10
   2  -4   1   32.20    4.20
   2  -4   1   26.80    3.70
   2  -4   1   23.00    3.80
   2  -4   1   24.00    4.00
  -3   4  -1 1199.98   58.09
  -3   4  -1 1252.07   58.39
  -3   4  -1 1160.68   57.99
  -3   4  -1 1207.28   57.89
  -3   4  -1 1064.19   57.39
  -3   4  -1 1218.18   58.29
  -3   4  -1 1198.28   58.39
  -3   4  -1 1255.47   58.79
  -3   4  -1 1170.98   58.29
  -3   4  -1 1281.97   57.49
   3  -4   1 1238.58   57.99
   3  -4   1 1250.17   58.39
   3  -4   1 1225.78   58.39
   3  -4   1 1212.58   57.59
   3  -4   1 1268.27   57.49
   3  -4   1 1211.08   58.79
   3  -4   1 1189.58   58.29
   3  -4   1 1210.68   58.69
   3  -4   1 1241.88   58.09
   3  -4   1 1162.28   58.29
  -4   4  -1 1875.51   98.79
  -4   4  -1 2208.88   98.79
  -4   4  -1 2099.59   99.29
  -4   4  -1 2174.28  100.19
  -4   4  -1 2120.29   99.29
  -4   4  -1 2042.00   99.29
   4  -4   1 2144.09   98.39
   4  -4   1 2141.19   98.49
   4  -4   1 2142.99   98.69
   4  -4   1 2045.20   98.49
   4  -4   1 2065.19   99.19
   4  -4   1 2068.59   99.19
   4  -4   1 2079.89   99.39
   4  -4   1 2148.78   98.49
   4  -4   1 2095.19   99.29
   4  -4   1 2018.30   99.69
   4  -4   1 2018.40   99.59
  -5   4  -1    7.60    3.30
  -5   4  -1   17.10    3.60
  -5   4  -1   16.50    5.00
  -5   4  -1    6.70    3.10
  -5   4  -1   10.80    3.30
  -5   4  -1    7.00    3.00
  -5   4  -1   10.30    3.20
   5  -4   1   18.40    2.80
   5  -4   1   14.90    3.30
   5  -4   1   12.40    2.30
   5  -4   1    8.80    2.60
   5  -4   1   11.40    3.30
   5  -4   1   16.10    3.80
   5  -4   1   12.90    3.40
   5  -4   1   10.40    2.90
   5  -4   1   20.20    4.60
   5  -4   1   15.30    3.10
   5  -4   1   11.20    2.30
   5  -4   1   15.80    3.80
   5  -4   1   13.10    3.50
  -6   4  -1   51.39    6.50
  -6   4  -1   49.20    6.10
  -6   4  -1   62.19    6.80
  -6   4  -1   42.00    6.00
  -6   4  -1   35.70    6.10
  -6   4  -1   64.49    6.60
  -6   4  -1   50.09    6.40
   6  -4   1   61.09    6.40
   6  -4   1   54.99    6.20
   6  -4   1   51.99    4.20
   6  -4   1   63.69    6.80
   6  -4   1   46.90    5.40
   6  -4   1   55.19    4.20
   6  -4   1   55.19    6.40
   6  -4   1   48.60    6.30
   6  -4   1   56.19    6.00
   6  -4   1   58.79    6.80
   6  -4   1   42.70    6.50
  -7   4  -1  345.97   21.30
  -7   4  -1  348.27   24.00
  -7   4  -1  372.26   21.40
  -7   4  -1  362.06   21.20
  -7   4  -1  363.16   21.20
  -7   4  -1  349.27   21.30
  -7   4  -1  343.47   26.60
   7  -4   1  358.86   22.20
   7  -4   1  363.56   20.40
   7  -4   1  374.56   21.40
   7  -4   1  359.16   21.10
   7  -4   1  369.96   21.20
   7  -4   1  374.96   21.30
   7  -4   1  394.76   22.00
   7  -4   1  366.66   21.30
  -8   4  -1   94.29    9.90
  -8   4  -1  107.69   10.50
  -8   4  -1  107.09   10.60
  -8   4  -1  131.09   10.70
  -8   4  -1  108.39   10.70
  -8   4  -1  108.79   10.20
  -8   4  -1  108.19   10.60
   8  -4   1  107.49   10.00
   8  -4   1   96.29   10.00
   8  -4   1  114.89   10.90
   8  -4   1  121.19   10.50
   8  -4   1  111.39   10.70
   8  -4   1   93.39    9.70
   8  -4   1  122.79   10.70
   8  -4   1  103.69   10.10
   8  -4   1  103.79    9.50
  -9   4  -1  196.68   14.80
  -9   4  -1  165.98   13.90
  -9   4  -1  166.18   14.20
  -9   4  -1  156.58   13.90
  -9   4  -1  181.68   14.00
  -9   4  -1  169.88   14.20
  -9   4  -1  188.98   14.20
   9  -4   1  165.28   14.20
   9  -4   1  161.28   13.50
   9  -4   1  150.48   13.30
   9  -4   1  164.38   12.70
   9  -4   1  167.38   14.50
   9  -4   1  174.18   13.90
   9  -4   1  169.68   13.80
 -10   4  -1  162.38   14.70
 -10   4  -1  139.09   13.90
 -10   4  -1  164.08   14.50
 -10   4  -1  131.49   13.40
 -10   4  -1  160.88   14.90
 -10   4  -1  157.08   13.80
  10  -4   1  145.39   14.10
  10  -4   1  161.38   12.60
  10  -4   1  167.68   14.70
  10  -4   1  175.38   15.30
  10  -4   1  137.99   13.50
  10  -4   1  151.18   13.60
 -11   4  -1   -1.30    4.60
 -11   4  -1    4.60    6.10
 -11   4  -1    8.30    5.70
 -11   4  -1    5.10    5.70
 -11   4  -1    2.00    5.50
  11  -4   1   11.70    5.50
  11  -4   1    3.50    5.30
  11  -4   1    3.80    5.60
  11  -4   1    2.30    5.40
 -12   4  -1   -2.90    5.20
 -12   4  -1    0.70    5.90
  12  -4   1   -2.70    5.10
  12  -4   1    1.70    6.00
  12  -4   1   -0.90    4.90
  10   3  -1   30.70    7.50
  10   3  -1   18.60    8.30
  10   3  -1   35.60    9.00
  10   3  -1   29.80    9.00
 -10  -3   1   25.20   12.20
 -10  -3   1   34.90    8.10
 -10  -3   1   25.00    9.30
 -10  -3   1   28.20    9.80
   9   3  -1   -0.20    5.10
   9   3  -1    4.30    4.60
   9   3  -1    1.30    5.10
   9   3  -1    0.40    5.50
  -9  -3   1   -2.80    4.20
  -9  -3   1    2.70    5.10
  -9  -3   1   -1.10    5.80
  -9  -3   1    8.30    6.00
   8   3  -1   57.79    9.40
   8   3  -1   40.00    8.20
   8   3  -1   46.50    7.30
   8   3  -1   36.00    7.30
   8   3  -1   34.00    7.80
  -8  -3   1   33.50    6.10
  -8  -3   1   53.99    8.10
  -8  -3   1   57.89    9.70
  -8  -3   1   53.89    7.90
  -8  -3   1   51.99    8.80
  -8  -3   1   40.60    8.60
  -8  -3   1   33.00    8.60
  -8  -3   1   40.80    8.40
   7   3  -1   30.40    7.40
   7   3  -1   34.50    7.40
   7   3  -1   36.00    6.70
   7   3  -1   40.50    8.20
   7   3  -1   33.70    6.10
   7   3  -1   32.00    5.90
   7   3  -1   27.90    9.10
  -7  -3   1   47.50    6.80
  -7  -3   1   31.80    8.30
  -7  -3   1   16.90    5.80
  -7  -3   1   43.00    8.00
  -7  -3   1   34.00    7.90
  -7  -3   1   28.80    6.40
  -7  -3   1   29.90    6.00
  -7  -3   1   33.80    6.00
  -7  -3   1   18.20    5.00
  -7  -3   1   31.80    6.10
   6   3  -1    0.80    3.40
   6   3  -1   17.10    5.20
   6   3  -1    7.50    3.40
   6   3  -1   12.70    5.60
   6   3  -1   19.80    6.00
   6   3  -1    7.40    3.10
   6   3  -1    9.70    3.70
   6   3  -1    9.20    3.80
  -6  -3   1   18.10    4.70
  -6  -3   1   13.80    5.30
  -6  -3   1    6.60    4.10
  -6  -3   1    8.70    4.10
  -6  -3   1   20.40    5.30
  -6  -3   1    4.80    3.90
  -6  -3   1   10.30    3.60
  -6  -3   1   11.50    3.90
  -6  -3   1   12.70    3.80
   5   3  -1   89.49    8.10
   5   3  -1   82.79    9.00
   5   3  -1   93.99    8.10
   5   3  -1   87.29    8.50
   5   3  -1  101.29    9.40
   5   3  -1   92.19    7.70
   5   3  -1  101.59    8.20
   5   3  -1   85.19    8.90
  -5  -3   1   94.89    7.80
  -5  -3   1   84.59    8.20
  -5  -3   1   97.69    8.90
  -5  -3   1   73.69    8.70
  -5  -3   1   79.39    7.90
  -5  -3   1  110.39    9.60
  -5  -3   1   85.49    8.00
  -5  -3   1   93.69    7.60
   4   3  -1  137.39   13.30
   4   3  -1  130.49    8.70
   4   3  -1  140.69   11.10
   4   3  -1  137.59   10.20
   4   3  -1  122.49    8.70
   4   3  -1  122.49    9.20
   4   3  -1  107.19    9.80
   4   3  -1  128.19    9.50
  -4  -3   1  127.69    9.40
  -4  -3   1  122.49   10.00
  -4  -3   1  126.89    9.60
  -4  -3   1  128.59    9.30
  -4  -3   1  129.39   10.10
  -4  -3   1  127.09    9.90
  -4  -3   1  115.89    8.70
  -4  -3   1  134.39    8.40
   3   3  -1   48.60    6.00
   3   3  -1   47.00    5.40
   3   3  -1   49.60    5.10
   3   3  -1   48.10    5.30
   3   3  -1   39.60    6.00
   3   3  -1   35.30    5.30
   3   3  -1   41.80    4.90
   3   3  -1   47.10    4.80
  -3  -3   1   41.10    5.70
  -3  -3   1   35.70    5.50
  -3  -3   1   37.90    4.80
  -3  -3   1   37.50    3.90
  -3  -3   1   42.20    5.20
  -3  -3   1   33.70    5.10
  -3  -3   1   49.90    4.90
  -3  -3   1   46.40    5.20
   2   3  -1  494.55   24.70
   2   3  -1  485.55   24.60
   2   3  -1  534.75   25.90
   2   3  -1  476.35   25.60
   2   3  -1  469.05   25.70
   2   3  -1  502.55   25.80
   2   3  -1  505.75   25.70
   2   3  -1  517.75   25.80
   2   3  -1  513.65   25.00
  -2  -3   1  465.95   23.90
  -2  -3   1  509.55   25.00
  -2  -3   1  481.15   23.90
  -2  -3   1  470.75   24.60
  -2  -3   1  498.65   25.80
  -2  -3   1  510.85   25.80
  -2  -3   1  502.55   25.80
  -2  -3   1  492.95   25.60
  -2  -3   1  509.55   25.50
  -2  -3   1  467.85   24.60
   1   3  -1  495.55   27.20
   1   3  -1  559.14   27.50
   1   3  -1  604.44   27.80
   1   3  -1  528.45   26.50
   1   3  -1  522.55   26.50
   1   3  -1  516.55   27.30
   1   3  -1  561.44   25.90
   1   3  -1  534.35   27.50
   1   3  -1  512.95   26.30
  -1  -3   1  572.84   27.50
  -1  -3   1  515.65   27.40
  -1  -3   1  550.84   25.90
  -1  -3   1  591.04   27.40
  -1  -3   1  575.34   26.50
  -1  -3   1  539.85   26.50
  -1  -3   1  546.65   27.40
  -1  -3   1  493.65   26.50
   0   3  -1   11.60    2.90
   0   3  -1   15.30    3.00
   0   3  -1   13.40    2.20
   0   3  -1   20.20    3.40
   0   3  -1   17.70    2.90
   0   3  -1   12.60    2.70
   0   3  -1   12.00    1.80
   0   3  -1   12.90    2.50
   0  -3   1   19.60    3.10
   0  -3   1   11.80    2.70
   0  -3   1   13.70    2.90
   0  -3   1   13.90    1.70
   0  -3   1   19.10    3.00
   0  -3   1   12.10    2.10
   0  -3   1   15.10    2.50
   0  -3   1   11.70    2.30
  -1   3  -1   49.50    4.60
  -1   3  -1   44.90    4.40
  -1   3  -1   49.20    4.50
  -1   3  -1   40.30    4.20
  -1   3  -1   36.50    4.50
  -1   3  -1   42.50    4.30
  -1   3  -1   41.80    4.30
  -1   3  -1   40.50    3.60
  -1   3  -1   45.60    3.40
  -1   3  -1   47.20    4.50
   1  -3   1   42.50    4.30
   1  -3   1   38.10    4.10
   1  -3   1   44.60    4.40
   1  -3   1   43.30    4.50
   1  -3   1   52.09    4.30
   1  -3   1   43.70    4.70
   1  -3   1   46.10    4.60
   1  -3   1   39.40    3.20
   1  -3   1   46.90    4.60
   1  -3   1   42.90    3.60
  -2   3  -1 2626.24  117.69
  -2   3  -1 2702.83  116.59
  -2   3  -1 2529.05  118.69
  -2   3  -1 2335.77  116.49
  -2   3  -1 2418.36  117.19
  -2   3  -1 2503.45  117.19
  -2   3  -1 2494.95  117.09
  -2   3  -1 2456.65  117.19
  -2   3  -1 2370.16  117.29
  -2   3  -1 2526.35  117.19
  -2   3  -1 2595.74  117.29
   2  -3   1 2504.95  117.29
   2  -3   1 2511.05  117.59
   2  -3   1 2455.75  116.79
   2  -3   1 2235.68  116.99
   2  -3   1 2540.95  116.69
   2  -3   1 2533.65  117.29
   2  -3   1 2674.43  117.69
   2  -3   1 2524.65  117.29
   2  -3   1 2510.15  117.29
   2  -3   1 2472.55  117.39
  -3   3  -1   17.60    2.80
  -3   3  -1   19.10    3.30
  -3   3  -1   16.90    3.30
  -3   3  -1   21.90    3.30
  -3   3  -1   18.30    3.00
  -3   3  -1   19.30    3.10
  -3   3  -1   18.90    3.20
   3  -3   1   15.30    2.80
   3  -3   1   18.00    2.90
   3  -3   1   19.40    3.00
   3  -3   1   14.10    3.30
   3  -3   1   20.40    3.50
   3  -3   1   16.40    3.00
   3  -3   1   20.40    3.00
   3  -3   1   15.90    3.10
   3  -3   1   15.80    2.60
   3  -3   1   18.50    3.10
   3  -3   1   24.60    3.70
  -4   3  -1  152.78    9.70
  -4   3  -1  155.38    9.90
  -4   3  -1  130.29    9.60
  -4   3  -1  154.48   10.00
  -4   3  -1  167.98   10.20
  -4   3  -1  159.98   10.20
  -4   3  -1  169.28   10.00
   4  -3   1  150.08    9.90
   4  -3   1  147.39    8.60
   4  -3   1  160.38    9.60
   4  -3   1  124.89    9.70
   4  -3   1  165.08    9.60
   4  -3   1  156.58   10.10
   4  -3   1  159.68    8.60
   4  -3   1  157.08    9.80
   4  -3   1  151.38    9.90
   4  -3   1  160.78    9.30
   4  -3   1  143.49   10.10
   4  -3   1  163.38    8.70
   4  -3   1  150.78    8.60
  -5   3  -1   39.40    5.40
  -5   3  -1   50.09    5.60
  -5   3  -1   48.40    5.70
  -5   3  -1   41.30    5.20
  -5   3  -1   44.40    5.40
  -5   3  -1   44.70    5.90
  -5   3  -1   34.60    5.20
   5  -3   1   46.00    5.60
   5  -3   1   43.90    5.40
   5  -3   1   40.00    5.00
   5  -3   1   40.70    5.00
   5  -3   1   39.00    5.20
   5  -3   1   48.90    8.70
   5  -3   1   39.50    3.50
   5  -3   1   44.20    3.60
   5  -3   1   41.20    5.50
   5  -3   1   43.20    3.50
   5  -3   1   36.50    4.90
   5  -3   1   34.70    5.30
  -6   3  -1    7.60    3.30
  -6   3  -1   13.70    3.60
  -6   3  -1   16.20    3.90
  -6   3  -1   10.40    3.60
  -6   3  -1    6.20    3.30
  -6   3  -1    7.20    3.20
  -6   3  -1   13.40    3.80
   6  -3   1   14.70    3.90
   6  -3   1   14.80    3.90
   6  -3   1    8.20    3.10
   6  -3   1   15.50    4.10
   6  -3   1    8.90    2.00
   6  -3   1   16.60    3.90
   6  -3   1   19.00    4.40
   6  -3   1   12.70    3.60
   6  -3   1   10.10    3.50
   6  -3   1   13.60    3.90
  -7   3  -1   52.19    6.90
  -7   3  -1   61.49    7.40
  -7   3  -1   48.50   11.00
  -7   3  -1   50.19    7.30
  -7   3  -1   46.90   10.20
  -7   3  -1   55.79    7.20
  -7   3  -1   53.59    6.70
   7  -3   1   52.79    7.10
   7  -3   1   53.79    8.90
   7  -3   1   48.00    6.70
   7  -3   1   64.09    6.90
   7  -3   1   59.69    7.10
   7  -3   1   55.79    7.30
   7  -3   1   51.59    6.60
   7  -3   1   46.70    7.20
   7  -3   1   58.99    7.20
  -8   3  -1   50.99    7.20
  -8   3  -1   46.00    7.50
  -8   3  -1   41.20    7.40
  -8   3  -1   45.30    6.90
  -8   3  -1   53.59    7.80
  -8   3  -1   53.19    8.00
  -8   3  -1   44.40    7.60
   8  -3   1   58.09    7.80
   8  -3   1   41.80    7.10
   8  -3   1   55.49    8.10
   8  -3   1   55.59    8.30
   8  -3   1   45.30    6.90
   8  -3   1   51.09    7.60
   8  -3   1   68.59    7.70
  -9   3  -1   -5.50    3.40
  -9   3  -1   -4.50    4.10
  -9   3  -1   -1.10    3.40
  -9   3  -1    2.20    4.90
  -9   3  -1   -1.10    3.80
  -9   3  -1   -1.30    4.20
   9  -3   1    2.90    6.30
   9  -3   1   10.00    4.70
   9  -3   1   19.50    5.50
   9  -3   1    1.50    4.10
   9  -3   1    3.40    4.60
   9  -3   1    2.00    4.00
 -10   3  -1   76.39   10.40
 -10   3  -1   47.60    8.70
 -10   3  -1   46.90   10.10
 -10   3  -1   54.09    8.50
 -10   3  -1   56.49    9.80
 -10   3  -1   27.40   12.10
  10  -3   1   71.59   10.30
  10  -3   1   62.19   10.10
  10  -3   1   72.19    9.00
  10  -3   1   42.00    8.10
  10  -3   1   72.09   10.20
 -11   3  -1   11.80    6.20
 -11   3  -1   11.80    6.50
 -11   3  -1   11.20    5.70
  11  -3   1    4.80    5.40
  11  -3   1   19.10    6.80
  11  -3   1   11.50    6.70
  11  -3   1   14.40    5.90
 -12   3  -1   11.20    6.60
 -12   3  -1    7.70    6.70
  12  -3   1   11.30    8.10
  12  -3   1    3.40    6.10
  12  -3   1   11.50    6.60
  12  -3   1   17.70    6.50
  11   2  -1   10.90    6.30
  11   2  -1   26.60    8.40
  11   2  -1    7.40    6.90
  11   2  -1   21.60    7.60
 -11  -2   1   28.30    7.90
 -11  -2   1   11.80    8.40
 -11  -2   1   11.90    7.50
 -11  -2   1   30.80   10.60
  10   2  -1   63.89   10.30
  10   2  -1   76.89   12.30
  10   2  -1   41.90    7.90
  10   2  -1   35.40    8.90
 -10  -2   1   67.69   10.40
 -10  -2   1   40.80   11.20
 -10  -2   1   36.30    9.20
 -10  -2   1   24.10    8.30
   9   2  -1   -1.50    4.80
   9   2  -1   -3.10    4.50
   9   2  -1   -3.30    4.50
   9   2  -1   -0.80    4.00
  -9  -2   1   -1.60    5.30
  -9  -2   1   -4.00    4.50
  -9  -2   1    2.60    6.10
  -9  -2   1   -4.00    3.80
  -9  -2   1   -6.40    4.20
   8   2  -1    0.30    3.70
   8   2  -1    0.00    2.90
   8   2  -1   -1.50    2.60
   8   2  -1   -3.60    3.50
   8   2  -1    1.50    3.90
   8   2  -1   -7.20    7.20
   8   2  -1    2.70    4.70
  -8  -2   1   -0.90    2.50
  -8  -2   1   -0.70    3.70
  -8  -2   1    3.80    4.70
  -8  -2   1   -2.60    3.30
  -8  -2   1    1.50    2.30
  -8  -2   1    2.00    6.90
  -8  -2   1    0.50    4.30
  -8  -2   1   -3.20    2.90
  -8  -2   1    4.60    4.80
   7   2  -1   45.80    7.00
   7   2  -1   31.20    4.90
   7   2  -1   47.70    5.70
   7   2  -1   30.10    6.50
   7   2  -1   24.80    5.70
   7   2  -1   51.49    8.20
   7   2  -1   32.20    7.30
   7   2  -1   29.80    5.20
  -7  -2   1   49.80    8.70
  -7  -2   1   29.20    5.50
  -7  -2   1   28.80    5.70
  -7  -2   1   37.40    7.00
  -7  -2   1   28.90    6.60
  -7  -2   1   24.70    5.00
  -7  -2   1   26.80    4.20
  -7  -2   1   27.20    5.40
  -7  -2   1   25.30    6.30
  -7  -2   1   36.70    6.40
   6   2  -1  574.34   31.60
   6   2  -1  712.73   35.10
   6   2  -1  655.43   35.00
   6   2  -1  654.93   33.10
   6   2  -1  642.54   35.50
   6   2  -1  643.74   33.30
   6   2  -1  646.04   33.50
   6   2  -1  640.84   35.40
   6   2  -1  615.04   33.20
  -6  -2   1  678.73   35.30
  -6  -2   1  679.83   35.60
  -6  -2   1  647.14   35.20
  -6  -2   1  634.34   33.30
  -6  -2   1  630.34   33.30
  -6  -2   1  677.93   33.80
  -6  -2   1  685.13   35.60
  -6  -2   1  644.14   33.20
  -6  -2   1  656.23   31.80
   5   2  -1  104.99    8.80
   5   2  -1  105.29    7.90
   5   2  -1  110.59    7.80
   5   2  -1   91.89    6.40
   5   2  -1   97.19    8.70
   5   2  -1   93.39    7.80
   5   2  -1   95.29    9.10
   5   2  -1   97.19    7.90
   5   2  -1  111.49    9.40
  -5  -2   1  107.79    7.90
  -5  -2   1  106.99    8.00
  -5  -2   1  118.89   11.10
  -5  -2   1   99.09    8.80
  -5  -2   1  128.39    9.60
  -5  -2   1   96.79    8.00
  -5  -2   1  100.69    6.40
  -5  -2   1   93.19    8.80
  -5  -2   1   87.49    7.70
  -5  -2   1  110.59    9.20
   4   2  -1  348.67   19.00
   4   2  -1  341.17   19.90
   4   2  -1  378.66   20.40
   4   2  -1  313.77   18.40
   4   2  -1  358.26   18.90
   4   2  -1  357.56   19.80
   4   2  -1  358.46   19.70
   4   2  -1  377.26   18.90
  -4  -2   1  363.36   20.10
  -4  -2   1  313.87   17.40
  -4  -2   1  358.96   18.90
  -4  -2   1  373.36   18.70
  -4  -2   1  352.16   18.60
  -4  -2   1  349.37   18.80
  -4  -2   1  359.16   19.80
  -4  -2   1  345.27   19.00
  -4  -2   1  390.26   20.30
   3   2  -1  208.98   11.50
   3   2  -1  205.88   12.20
   3   2  -1  198.08   11.90
   3   2  -1  217.68   12.70
   3   2  -1  214.38   12.50
   3   2  -1  209.18   12.00
   3   2  -1  231.08   13.30
   3   2  -1  217.88   14.40
  -3  -2   1  186.98   11.80
  -3  -2   1  215.28   11.50
  -3  -2   1  202.28   12.20
  -3  -2   1  222.48   12.90
  -3  -2   1  226.28   12.10
  -3  -2   1  182.68   10.40
  -3  -2   1  227.08   16.10
  -3  -2   1  205.28   11.40
  -3  -2   1  195.48   11.50
   2   2  -1 1124.19   52.39
   2   2  -1 1119.39   53.29
   2   2  -1 1121.49   53.39
   2   2  -1 1115.89   53.09
   2   2  -1 1114.49   53.09
   2   2  -1 1117.09   52.99
   2   2  -1 1053.99   53.39
   2   2  -1 1115.79   52.39
  -2  -2   1 1129.99   52.99
  -2  -2   1 1072.99   52.89
  -2  -2   1 1101.19   53.39
  -2  -2   1 1103.39   52.39
  -2  -2   1 1158.38   52.49
  -2  -2   1 1089.39   53.09
  -2  -2   1 1092.99   52.19
  -2  -2   1 1062.89   51.69
  -2  -2   1 1090.39   51.69
  -2  -2   1 1118.89   53.39
   1   2  -1   85.09    6.40
   1   2  -1   94.39    5.90
   1   2  -1  108.49    6.70
   1   2  -1   95.49    5.90
   1   2  -1   98.99    5.90
   1   2  -1  100.89    6.70
   1   2  -1  102.69    6.80
   1   2  -1   98.59    6.70
   1   2  -1   95.99    6.60
   1   2  -1  105.79    5.40
  -1  -2   1   86.59    6.40
  -1  -2   1   94.49    5.40
  -1  -2   1   97.59    6.00
  -1  -2   1  105.39    6.70
  -1  -2   1   92.89    6.00
  -1  -2   1  104.39    5.30
  -1  -2   1  100.39    5.90
  -1  -2   1   96.39    6.70
   0   2  -1  993.30   48.50
   0   2  -1 1113.19   48.40
   0   2  -1 1009.10   48.40
   0   2  -1 1025.00   48.00
   0   2  -1  981.80   47.50
   0   2  -1  981.70   48.50
   0  -2   1 1035.80   48.60
   0  -2   1  944.81   48.40
   0  -2   1 1010.40   48.50
   0  -2   1 1092.69   48.10
   0  -2   1 1036.00   47.90
   0  -2   1  995.50   48.40
   0  -2   1 1088.39   48.50
   0  -2   1 1007.30   47.50
   0  -2   1  946.01   47.90
   0  -2   1 1056.69   48.00
  -1   2  -1  406.76   18.60
  -1   2  -1  404.46   18.40
  -1   2  -1  385.76   18.40
  -1   2  -1  389.36   18.40
  -1   2  -1  338.57   18.40
  -1   2  -1  338.87   18.40
  -1   2  -1  376.16   18.50
  -1   2  -1  384.86   18.10
  -1   2  -1  364.56   18.40
  -1   2  -1  385.46   18.60
   1  -2   1  390.26   18.50
   1  -2   1  366.16   18.50
   1  -2   1  369.26   18.30
   1  -2   1  355.66   18.30
   1  -2   1  398.76   18.60
   1  -2   1  360.86   18.40
   1  -2   1  349.57   18.50
   1  -2   1  339.27   18.40
   1  -2   1  360.96   18.00
   1  -2   1  389.56   17.70
   1  -2   1  394.96   18.50
  -2   2  -1  447.56   21.80
  -2   2  -1  445.96   21.50
  -2   2  -1  418.46   21.20
  -2   2  -1  442.16   21.90
  -2   2  -1  485.25   22.10
  -2   2  -1  415.76   21.60
  -2   2  -1  450.75   21.90
  -2   2  -1  460.45   21.90
   2  -2   1  411.86   22.50
   2  -2   1  477.25   22.10
   2  -2   1  438.56   21.80
   2  -2   1  425.76   21.60
   2  -2   1  460.55   21.50
   2  -2   1  424.06   21.50
   2  -2   1  386.26   21.70
   2  -2   1  442.06   21.40
   2  -2   1  434.56   21.30
  -3   2  -1   66.39    5.40
  -3   2  -1   75.99    5.70
  -3   2  -1   63.99    5.60
  -3   2  -1   76.19    5.90
  -3   2  -1   84.39    5.80
  -3   2  -1   66.19    5.70
  -3   2  -1   64.09    5.60
   3  -2   1   66.69    5.70
   3  -2   1   65.99    4.60
   3  -2   1   69.69    7.50
   3  -2   1   78.19    5.80
   3  -2   1   72.99    5.40
   3  -2   1   78.09    6.00
   3  -2   1   73.09    5.80
   3  -2   1   75.49    5.60
   3  -2   1   84.99    6.30
   3  -2   1   65.89    4.60
  -4   2  -1   13.80    3.00
  -4   2  -1   12.80    3.00
  -4   2  -1   12.50    3.00
  -4   2  -1   13.40    3.10
  -4   2  -1   12.90    3.20
  -4   2  -1   12.50    3.10
  -4   2  -1   13.20    3.10
   4  -2   1   13.10    2.00
   4  -2   1   10.50    1.90
   4  -2   1   11.40    3.20
   4  -2   1    9.10    3.10
   4  -2   1   15.10    3.30
   4  -2   1   11.40    3.00
   4  -2   1   12.20    3.00
   4  -2   1   15.70    3.30
   4  -2   1   12.60    3.10
   4  -2   1    8.30    2.90
   4  -2   1   10.60    2.90
  -5   2  -1    2.20    2.50
  -5   2  -1    4.20    2.50
  -5   2  -1    4.00    2.50
  -5   2  -1    6.20    2.70
  -5   2  -1    6.10    2.70
  -5   2  -1    2.00    2.40
  -5   2  -1    5.10    2.90
   5  -2   1    3.80    3.00
   5  -2   1    7.30    4.30
   5  -2   1    2.40    2.70
   5  -2   1    4.90    2.40
   5  -2   1    7.70    2.80
   5  -2   1   -0.60    2.30
   5  -2   1    4.90    3.10
   5  -2   1   10.30    2.00
   5  -2   1    4.80    2.80
   5  -2   1    2.50    2.30
  -6   2  -1  364.76   20.90
  -6   2  -1  359.56   20.30
  -6   2  -1  373.26   21.30
  -6   2  -1  352.36   20.40
  -6   2  -1  375.86   21.20
  -6   2  -1  384.86   21.00
  -6   2  -1  355.26   20.40
   6  -2   1  350.56   18.30
   6  -2   1  342.77   20.50
   6  -2   1  363.96   21.00
   6  -2   1  396.56   20.70
   6  -2   1  365.86   20.30
   6  -2   1  386.96   20.90
   6  -2   1  372.16   21.30
   6  -2   1  361.76   21.20
   6  -2   1  367.46   20.40
  -7   2  -1   54.69    7.30
  -7   2  -1   87.19    9.40
  -7   2  -1   58.79    7.50
  -7   2  -1   43.40    7.00
  -7   2  -1   60.99    7.20
  -7   2  -1   62.49    6.90
  -7   2  -1   53.69    7.10
   7  -2   1   67.19    7.50
   7  -2   1   52.99    7.00
   7  -2   1   55.89    7.00
   7  -2   1   55.79    7.70
   7  -2   1   48.90    6.90
   7  -2   1   51.49    6.40
  -8   2  -1    3.00    3.60
  -8   2  -1   -4.70    2.80
  -8   2  -1   -7.60    3.40
  -8   2  -1   -1.80    2.90
  -8   2  -1   -4.30    3.10
  -8   2  -1    4.30    3.30
  -8   2  -1   -0.50    3.30
   8  -2   1   -3.20    3.60
   8  -2   1    2.20    4.30
   8  -2   1    5.20    4.40
   8  -2   1    4.20    3.70
   8  -2   1   -3.80    2.90
   8  -2   1    3.10    3.30
  -9   2  -1    1.10    4.20
  -9   2  -1    0.60    4.20
  -9   2  -1   -2.50    4.00
  -9   2  -1    1.00    4.40
  -9   2  -1   -1.10    3.40
  -9   2  -1   -6.80    2.90
  -9   2  -1    3.00    3.80
   9  -2   1   -3.80    4.10
   9  -2   1    0.50    4.00
   9  -2   1    0.20    4.10
   9  -2   1   -8.70    7.00
   9  -2   1    2.00    4.10
   9  -2   1    2.10    4.80
 -10   2  -1   -0.30    4.30
 -10   2  -1   -0.60    3.60
 -10   2  -1    3.90    4.80
 -10   2  -1   -6.10    3.90
 -10   2  -1    0.50    4.80
 -10   2  -1   -2.70    4.60
  10  -2   1   -3.10    4.30
  10  -2   1   -2.10    4.40
  10  -2   1   -1.30    4.40
  10  -2   1    7.90    6.00
 -11   2  -1   24.80    7.20
 -11   2  -1   32.40    7.80
 -11   2  -1   10.90    6.40
  11  -2   1   37.90    7.90
  11  -2   1   13.70    6.80
  11  -2   1   18.80    7.50
  11  -2   1   35.50    7.60
 -12   2  -1   -1.30    6.80
 -12   2  -1   -7.90    5.30
 -12   2  -1   -3.60    6.00
 -12   2  -1    3.30    6.60
  12  -2   1    4.70    6.10
  12  -2   1   -4.20    5.10
  12  -2   1    7.90    6.10
  12  -2   1    2.10    5.80
  11   1  -1   51.49   13.90
  11   1  -1   40.60    8.90
  11   1  -1   66.49   10.80
  11   1  -1   35.40    8.90
 -11  -1   1   77.89   11.50
 -11  -1   1   30.80    9.30
 -11  -1   1   53.99   12.40
 -11  -1   1   50.49   14.70
  10   1  -1   72.29   11.00
  10   1  -1   85.39   11.70
  10   1  -1   65.59   10.00
  10   1  -1   80.79   12.00
 -10  -1   1   78.59   12.30
 -10  -1   1   63.69   10.30
 -10  -1   1   84.59   12.20
   9   1  -1   54.29    9.40
   9   1  -1   61.79    9.30
   9   1  -1   64.89   10.40
   9   1  -1   75.69   10.70
   9   1  -1   64.59    9.40
  -9  -1   1   74.99   10.50
  -9  -1   1   89.99    9.90
  -9  -1   1   60.49    9.60
  -9  -1   1   92.89   11.10
  -9  -1   1   71.19   10.40
   8   1  -1  162.38   12.70
   8   1  -1  134.69   13.80
   8   1  -1  168.18   13.50
   8   1  -1  138.99   15.20
   8   1  -1  164.38   13.90
   8   1  -1  149.59    9.60
   8   1  -1  140.89   11.50
  -8  -1   1  165.98   20.60
  -8  -1   1  135.09   11.60
  -8  -1   1  169.88   12.80
  -8  -1   1  132.69   11.10
  -8  -1   1  145.59    9.80
  -8  -1   1  186.78   14.40
  -8  -1   1  130.89    9.50
  -8  -1   1  135.49   12.90
  -8  -1   1  146.79   13.30
   7   1  -1  628.34   34.00
   7   1  -1  729.13   35.50
   7   1  -1  702.33   37.30
   7   1  -1  721.03   36.40
   7   1  -1  656.13   35.00
   7   1  -1  674.13   33.90
   7   1  -1  677.73   33.90
   7   1  -1  704.23   37.10
  -7  -1   1  681.93   37.10
  -7  -1   1  686.53   35.90
  -7  -1   1  665.63   35.10
  -7  -1   1  648.74   36.80
  -7  -1   1  679.33   34.20
  -7  -1   1  633.44   33.90
  -7  -1   1  649.64   35.40
  -7  -1   1  702.63   37.30
  -7  -1   1  765.32   37.60
  -7  -1   1  668.13   34.00
   6   1  -1  488.65   26.70
   6   1  -1  483.95   28.30
   6   1  -1  492.55   25.90
   6   1  -1  475.55   25.80
   6   1  -1  510.15   26.70
   6   1  -1  536.55   27.80
   6   1  -1  548.45   28.50
   6   1  -1  485.45   28.40
   6   1  -1  513.55   25.90
  -6  -1   1  507.25   26.10
  -6  -1   1  528.85   26.90
  -6  -1   1  500.85   26.00
  -6  -1   1  504.45   28.30
  -6  -1   1  526.55   27.40
  -6  -1   1  504.05   26.90
  -6  -1   1  530.95   28.50
  -6  -1   1  506.85   26.00
  -6  -1   1  545.35   28.80
   5   1  -1  257.67   15.00
   5   1  -1  284.17   16.70
   5   1  -1  268.87   16.30
   5   1  -1  288.97   15.30
   5   1  -1  278.97   14.60
   5   1  -1  273.37   16.60
   5   1  -1  247.68   14.40
   5   1  -1  281.47   15.90
   5   1  -1  253.37   14.50
  -5  -1   1  281.07   14.80
  -5  -1   1  246.78   14.60
  -5  -1   1  259.07   16.30
  -5  -1   1  269.87   16.40
  -5  -1   1  280.77   14.60
  -5  -1   1  262.37   15.30
  -5  -1   1  273.17   16.40
  -5  -1   1  256.27   15.30
  -5  -1   1  283.17   15.30
   4   1  -1  247.58   13.60
   4   1  -1  262.87   15.00
   4   1  -1  268.07   15.30
   4   1  -1  239.88   13.40
   4   1  -1  280.37   14.80
   4   1  -1  244.38   13.60
   4   1  -1  252.17   14.00
   4   1  -1  231.68   14.80
   4   1  -1  267.47   14.00
  -4  -1   1  270.27   14.10
  -4  -1   1  246.48   14.00
  -4  -1   1  243.88   13.40
  -4  -1   1  262.47   15.10
  -4  -1   1  259.67   14.30
  -4  -1   1  234.88   13.60
  -4  -1   1  254.47   15.10
  -4  -1   1  260.17   13.70
  -4  -1   1  273.87   15.20
   3   1  -1    8.40    2.00
   3   1  -1   12.90    2.30
   3   1  -1   13.70    3.10
   3   1  -1   13.10    2.40
   3   1  -1    7.20    1.80
   3   1  -1    6.00    2.00
   3   1  -1    8.60    2.80
   3   1  -1   10.20    2.90
   3   1  -1   11.80    2.70
  -3  -1   1   10.90    2.10
  -3  -1   1    8.50    2.50
  -3  -1   1    6.90    1.90
  -3  -1   1    6.30    2.10
  -3  -1   1   11.20    2.80
  -3  -1   1    6.30    2.00
  -3  -1   1    9.60    1.80
  -3  -1   1   12.20    2.90
  -3  -1   1   10.40    2.40
   2   1  -1   94.29    6.40
   2   1  -1   97.79    6.10
   2   1  -1   98.39    6.70
   2   1  -1   98.29    6.70
   2   1  -1   92.29    6.00
   2   1  -1  104.49    5.90
   2   1  -1  101.19    6.70
   2   1  -1  105.39    7.40
   2   1  -1   89.79    5.60
   2   1  -1   97.79    5.80
  -2  -1   1   89.29    5.90
  -2  -1   1  100.59    5.90
  -2  -1   1   95.29    6.00
  -2  -1   1  103.69    6.60
  -2  -1   1  100.69    6.80
  -2  -1   1   84.09    5.60
  -2  -1   1  107.09    6.10
  -2  -1   1  100.59    6.00
   1   1  -1 3199.58  146.89
   1   1  -1 3029.30  145.99
   1   1  -1 3311.57  146.69
   1   1  -1 3078.09  146.49
   1   1  -1 3157.88  146.49
   1   1  -1 2829.62  146.59
   1   1  -1 3254.97  146.49
   1   1  -1 3433.96  146.79
  -1  -1   1 3077.69  146.49
  -1  -1   1 3396.76  146.79
  -1  -1   1 3311.57  146.69
  -1  -1   1 3027.60  146.49
  -1  -1   1 3082.79  146.59
  -1  -1   1 2978.80  145.99
  -1  -1   1 3254.37  146.49
  -1  -1   1 3121.09  146.49
  -1  -1   1 2995.80  146.69
  -1   1  -1    0.60    1.00
  -1   1  -1    0.70    0.90
  -1   1  -1    0.10    0.80
  -1   1  -1    0.80    0.80
  -1   1  -1   -0.50    1.00
  -1   1  -1   -0.20    0.90
  -1   1  -1    0.80    1.00
  -1   1  -1    0.60    1.00
   1  -1   1    1.20    1.10
   1  -1   1    0.50    0.90
   1  -1   1    0.70    1.00
   1  -1   1    0.60    1.00
   1  -1   1    0.40    0.90
   1  -1   1   -0.80    0.90
   1  -1   1    0.10    0.70
   1  -1   1    0.30    0.80
   1  -1   1   -1.10    0.80
   1  -1   1    1.20    1.10
   1  -1   1   -1.10    0.90
   1  -1   1   -0.60    0.90
  -2   1  -1  847.82   42.50
  -2   1  -1  935.11   42.60
  -2   1  -1  922.01   42.50
  -2   1  -1  873.31   42.80
  -2   1  -1  922.31   42.10
  -2   1  -1  864.51   42.50
  -2   1  -1  930.71   42.60
  -2   1  -1  927.61   42.60
  -2   1  -1  908.91   42.20
  -2   1  -1  805.22   42.60
  -2   1  -1  851.31   42.60
   2  -1   1  864.91   42.50
   2  -1   1  933.01   42.60
   2  -1   1  918.51   42.20
   2  -1   1  857.11   42.40
   2  -1   1  843.22   42.70
   2  -1   1  847.62   42.10
   2  -1   1  937.91   42.70
   2  -1   1  938.41   42.80
   2  -1   1  918.71   42.60
   2  -1   1  907.61   42.50
   2  -1   1  929.41   42.60
   2  -1   1  857.71   43.10
  -3   1  -1  604.84   31.00
  -3   1  -1  679.13   31.40
  -3   1  -1  628.94   30.80
  -3   1  -1  629.84   30.00
  -3   1  -1  634.84   31.10
  -3   1  -1  621.34   30.90
  -3   1  -1  598.44   30.60
  -3   1  -1  616.94   31.10
   3  -1   1  613.64   30.80
   3  -1   1  606.04   30.00
   3  -1   1  662.23   31.20
   3  -1   1  649.54   31.10
   3  -1   1  605.94   31.10
   3  -1   1  620.64   30.80
   3  -1   1  645.14   30.70
   3  -1   1  614.64   30.70
   3  -1   1  608.84   30.00
   3  -1   1  634.04   30.80
  -4   1  -1  873.81   43.00
  -4   1  -1  914.71   44.40
  -4   1  -1  913.41   44.10
  -4   1  -1  901.51   45.00
  -4   1  -1  871.71   43.80
  -4   1  -1  934.51   44.80
  -4   1  -1  909.11   44.10
  -4   1  -1  860.21   43.00
  -4   1  -1  896.61   44.30
   4  -1   1  943.31   44.10
   4  -1   1  890.71   43.10
   4  -1   1  951.90   44.30
   4  -1   1  889.81   44.50
   4  -1   1  899.51   43.90
   4  -1   1  935.01   45.20
   4  -1   1  861.91   43.10
   4  -1   1  936.01   44.10
   4  -1   1  895.61   44.60
  -5   1  -1   97.79    8.00
  -5   1  -1  110.99    8.40
  -5   1  -1   98.79    8.60
  -5   1  -1  109.99    8.70
  -5   1  -1  107.49    6.70
  -5   1  -1  119.49    8.50
  -5   1  -1  113.99    7.80
  -5   1  -1  112.69    8.50
   5  -1   1  108.49    8.80
   5  -1   1  112.29    8.40
   5  -1   1  115.49    8.60
   5  -1   1  104.09    6.90
   5  -1   1  105.09    8.10
   5  -1   1   96.59    7.60
   5  -1   1  112.29    6.90
   5  -1   1  112.59    8.40
   5  -1   1  113.79    8.90
  -6   1  -1  524.95   27.50
  -6   1  -1  554.24   29.20
  -6   1  -1  531.95   28.00
  -6   1  -1  549.35   28.70
  -6   1  -1  542.35   29.00
  -6   1  -1  518.45   28.00
  -6   1  -1  532.85   28.40
  -6   1  -1  484.35   26.20
   6  -1   1  544.35   28.40
   6  -1   1  507.25   26.30
   6  -1   1  520.15   26.30
   6  -1   1  487.95   27.30
   6  -1   1  560.64   29.30
   6  -1   1  516.95   28.00
   6  -1   1  563.14   28.20
   6  -1   1  540.55   29.00
   6  -1   1  587.34   29.10
  -7   1  -1  264.47   17.10
  -7   1  -1  282.27   17.60
  -7   1  -1  252.87   14.10
  -7   1  -1  268.67   16.50
  -7   1  -1  246.08   14.10
  -7   1  -1  282.47   16.50
  -7   1  -1  254.27   15.60
  -7   1  -1  266.87   17.50
  -7   1  -1  285.77   17.40
   7  -1   1  253.97   17.50
   7  -1   1  251.87   15.50
   7  -1   1  252.27   17.00
   7  -1   1  251.07   16.20
   7  -1   1  257.87   16.30
   7  -1   1  247.58   14.10
   7  -1   1  283.77   16.90
   7  -1   1  263.87   17.50
  -8   1  -1   14.80    5.20
  -8   1  -1   10.90    4.30
  -8   1  -1   17.40    5.00
  -8   1  -1   13.40    2.70
  -8   1  -1   17.40    5.30
  -8   1  -1   11.50    5.10
  -8   1  -1    6.70    3.50
  -8   1  -1    7.00    3.60
   8  -1   1   13.70    4.50
   8  -1   1   15.90    5.40
   8  -1   1   12.70    5.00
   8  -1   1   15.50    5.50
   8  -1   1   16.70    4.50
   8  -1   1    7.40    2.40
   8  -1   1   11.20    4.60
   8  -1   1    9.90    4.10
  -9   1  -1   27.80    7.00
  -9   1  -1   34.20    7.30
  -9   1  -1   27.00   10.00
  -9   1  -1   30.40    7.20
  -9   1  -1   30.60    5.90
  -9   1  -1   25.30    6.40
  -9   1  -1   36.20    6.10
   9  -1   1   33.00    7.10
   9  -1   1   36.80    7.10
   9  -1   1   30.50    8.00
   9  -1   1   48.60    8.20
   9  -1   1   31.70    7.40
 -10   1  -1   53.19    9.40
 -10   1  -1   48.20    9.40
 -10   1  -1   39.10    8.20
 -10   1  -1   20.40    6.30
 -10   1  -1   32.70    8.00
  10  -1   1   34.10    6.90
  10  -1   1   37.90    8.20
  10  -1   1   52.39    9.10
  10  -1   1   60.19   10.20
 -11   1  -1    7.80    6.00
 -11   1  -1   -2.30    5.40
 -11   1  -1   -5.70    6.00
 -11   1  -1    6.70    6.10
  11  -1   1    0.60    5.20
  11  -1   1   -8.00    4.50
  11  -1   1   -2.70    5.30
  11  -1   1   -2.60    5.10
 -12   1  -1   -0.50    5.10
 -12   1  -1   -5.40    5.90
 -12   1  -1    2.70    6.70
 -12   1  -1    2.70    6.50
  12  -1   1    0.60    6.10
  12  -1   1   -4.90    5.20
  12  -1   1   -3.40    5.30
  12  -1   1    0.50    6.10
  12   0  -1   16.80    7.60
  12   0  -1   13.60    6.50
  12   0  -1    9.10    7.90
  12   0  -1    6.00    6.20
 -12   0   1   15.70    7.20
 -12   0   1   22.00    8.70
 -12   0   1   27.30   10.30
 -12   0   1    0.50    7.60
  11   0  -1   -2.50    4.60
  11   0  -1    4.70    6.60
  11   0  -1   -2.90    4.90
  11   0  -1    0.20    5.40
 -11   0   1   -1.30    5.20
 -11   0   1   -5.50    5.00
 -11   0   1    5.10    6.10
  10   0  -1   18.50    5.60
  10   0  -1   29.90    7.50
  10   0  -1   16.90    7.00
  10   0  -1   20.80    6.30
 -10   0   1   21.50    6.80
 -10   0   1   29.90    7.50
 -10   0   1   21.20    7.10
   9   0  -1   24.40    6.30
   9   0  -1   22.20    7.20
   9   0  -1   19.90    5.10
   9   0  -1   28.30    7.20
   9   0  -1   30.50    6.60
  -9   0   1   23.50    6.60
  -9   0   1   23.70    6.40
  -9   0   1   24.80    5.00
  -9   0   1   25.40    5.70
  -9   0   1   39.00    8.00
  -9   0   1   19.80    6.40
   8   0  -1   23.60    5.90
   8   0  -1   21.20    5.90
   8   0  -1   42.20    6.60
   8   0  -1   27.80    5.30
   8   0  -1   26.80    6.20
   8   0  -1   51.59    8.10
   8   0  -1   22.50    5.20
  -8   0   1   28.10    6.60
  -8   0   1   22.00    5.10
  -8   0   1   25.30    6.20
  -8   0   1   28.80    5.10
  -8   0   1   28.10    6.10
  -8   0   1   15.90    5.20
  -8   0   1   18.50    5.00
   7   0  -1  510.65   30.30
   7   0  -1  531.15   29.00
   7   0  -1  589.34   29.80
   7   0  -1  525.25   28.90
   7   0  -1  527.75   30.80
   7   0  -1  539.45   28.60
   7   0  -1  563.94   30.90
  -7   0   1  552.64   29.00
  -7   0   1  561.24   30.70
  -7   0   1  570.64   31.00
  -7   0   1  575.24   30.80
  -7   0   1  530.05   29.00
  -7   0   1  533.55   29.20
  -7   0   1  571.44   30.00
   6   0  -1  571.84   29.20
   6   0  -1  499.15   28.50
   6   0  -1  500.25   27.00
   6   0  -1  505.75   25.70
   6   0  -1  535.95   27.80
   6   0  -1  547.55   28.80
   6   0  -1  501.75   27.20
   6   0  -1  505.75   27.20
  -6   0   1  577.44   30.90
  -6   0   1  497.05   25.70
  -6   0   1  557.74   28.10
  -6   0   1  534.45   28.10
  -6   0   1  529.55   27.10
  -6   0   1  544.85   29.00
  -6   0   1  486.35   27.30
  -6   0   1  562.84   29.90
   5   0  -1    1.40    1.40
   5   0  -1    4.00    2.70
   5   0  -1    6.50    2.60
   5   0  -1    2.70    2.00
   5   0  -1    2.40    2.20
   5   0  -1    4.30    3.40
   5   0  -1    0.60    2.50
   5   0  -1    5.40    3.00
   5   0  -1    3.50    3.00
  -5   0   1    4.10    2.90
  -5   0   1    0.70    2.10
  -5   0   1    4.10    2.40
  -5   0   1    4.90    2.50
  -5   0   1    0.50    2.40
  -5   0   1    1.10    2.70
  -5   0   1    3.10    2.70
   4   0  -1  633.04   31.70
   4   0  -1  611.64   29.50
   4   0  -1  636.84   30.70
   4   0  -1  657.23   31.60
   4   0  -1  624.54   30.60
   4   0  -1  605.54   31.30
   4   0  -1  608.14   30.50
   4   0  -1  634.04   31.50
  -4   0   1  604.34   31.30
  -4   0   1  649.64   30.50
  -4   0   1  597.34   30.50
  -4   0   1  575.64   30.30
  -4   0   1  629.84   30.90
  -4   0   1  575.54   30.20
  -4   0   1  610.74   31.30
   3   0  -1 1968.10   92.19
   3   0  -1 1977.00   92.79
   3   0  -1 1865.01   93.99
   3   0  -1 2019.70   92.89
   3   0  -1 2015.10   91.99
   3   0  -1 1943.21   92.69
   3   0  -1 1939.71   91.39
   3   0  -1 2000.70   92.99
   3   0  -1 2070.59   92.89
  -3   0   1 1864.91   92.69
  -3   0   1 1980.10   92.19
  -3   0   1 2066.19   92.49
  -3   0   1 1942.71   92.69
  -3   0   1 1991.10   92.09
  -3   0   1 1862.21   91.89
  -3   0   1 1908.41   92.79
  -3   0   1 1919.71   91.39
   2   0  -1 2280.97  103.79
   2   0  -1 2060.59  103.39
   2   0  -1 2253.27  103.69
   2   0  -1 2372.76  103.79
   2   0  -1 2129.79  103.59
   2   0  -1 2236.88  103.79
   2   0  -1 2195.88  103.19
   2   0  -1 2253.57  103.09
  -2   0   1 2283.17  103.19
  -2   0   1 2289.27  104.59
  -2   0   1 2132.49  103.49
  -2   0   1 2205.28  103.09
  -2   0   1 2334.97  103.79
  -2   0   1 2210.18  103.69
  -2   0   1 2158.78  103.19
  -2   0   1 2116.59  103.29
  -2   0   1 2147.39  104.19
  -2   0   1 2163.88  102.69
   1   0  -1   46.90    2.90
   1   0  -1   41.00    2.60
   1   0  -1   40.50    3.00
   1   0  -1   52.19    3.00
   1   0  -1   43.30    3.00
   1   0  -1   49.90    2.80
   1   0  -1   42.20    2.50
   1   0  -1   48.00    3.10
  -1   0   1   49.70    3.30
  -1   0   1   36.00    2.60
  -1   0   1   41.90    3.00
  -1   0   1   38.30    3.00
  -1   0   1   44.20    3.10
  -1   0  -1  526.35   28.00
  -1   0  -1  622.94   28.00
  -1   0  -1  584.34   27.70
  -1   0  -1  577.74   27.90
  -1   0  -1  609.44   28.10
  -1   0  -1  541.15   28.10
  -1   0  -1  635.64   28.10
  -1   0  -1  609.34   28.10
  -1   0  -1  607.94   27.90
   1   0   1  555.54   27.90
   1   0   1  636.14   28.10
   1   0   1  570.14   27.90
   1   0   1  580.54   28.00
   1   0   1  596.54   28.20
   1   0   1  592.34   29.20
   1   0   1  623.74   28.10
   1   0   1  603.54   27.70
   1   0   1  508.25   27.90
  -2   0  -1  931.61   43.60
  -2   0  -1  933.91   43.70
  -2   0  -1  927.51   43.90
  -2   0  -1  906.21   43.50
  -2   0  -1  901.21   43.50
  -2   0  -1  922.81   43.60
  -2   0  -1  936.21   44.00
  -2   0  -1  893.51   43.20
   2   0   1  809.12   43.50
   2   0   1  949.90   43.70
   2   0   1  950.50   43.90
   2   0   1  970.00   43.70
   2   0   1  916.81   43.50
   2   0   1  900.91   43.50
   2   0   1  844.82   45.90
   2   0   1  970.50   44.00
   2   0   1  904.61   44.00
   2   0   1  895.91   43.20
  -3   0  -1   62.79    5.20
  -3   0  -1   84.69    6.00
  -3   0  -1   67.59    4.80
  -3   0  -1   78.79    5.60
  -3   0  -1   67.49    5.10
  -3   0  -1   81.19    5.90
  -3   0  -1   69.79    5.80
  -3   0  -1   74.69    6.00
  -3   0  -1   66.99    5.80
   3   0   1   58.69    4.70
   3   0   1   81.99    5.90
   3   0   1   72.19    5.90
   3   0   1   68.89    6.00
   3   0   1   59.09    5.20
   3   0   1   53.19    5.40
   3   0   1   77.29    5.90
   3   0   1   67.19    5.10
   3   0   1   78.19    5.80
  -4   0  -1  132.99    9.20
  -4   0  -1  138.39    9.90
  -4   0  -1  149.29    9.60
  -4   0  -1  160.58    9.70
  -4   0  -1  142.09    8.70
  -4   0  -1  148.89    9.60
  -4   0  -1  145.79   10.10
  -4   0  -1  130.89    8.70
  -4   0  -1  143.09    8.50
   4   0   1  141.09    9.80
   4   0   1  142.89    9.40
   4   0   1  149.09    9.90
   4   0   1  140.29    8.60
   4   0   1  148.19    8.80
   4   0   1  135.79    8.80
   4   0   1  146.09    9.80
   4   0   1  143.89    9.50
   4   0   1  154.68   10.20
  -5   0  -1   85.99    7.30
  -5   0  -1   82.89    7.20
  -5   0  -1   77.69    7.70
  -5   0  -1   75.09    6.10
  -5   0  -1   71.99    6.00
  -5   0  -1   82.59    7.60
  -5   0  -1   86.09    6.20
  -5   0  -1  107.29    8.40
  -5   0  -1   73.69    6.90
   5   0   1   87.29    8.00
   5   0   1   73.89    7.10
   5   0   1   71.59    6.00
   5   0   1   73.49    6.10
   5   0   1   80.09    6.20
   5   0   1   90.19    7.90
   5   0   1   75.19    7.20
   5   0   1   79.19    8.00
   5   0   1   62.59    7.00
  -6   0  -1  954.00   51.99
  -6   0  -1  988.50   54.79
  -6   0  -1 1102.49   53.79
  -6   0  -1 1069.69   53.59
  -6   0  -1 1046.50   52.19
  -6   0  -1 1166.08   54.79
  -6   0  -1 1090.79   54.69
  -6   0  -1 1041.60   52.19
  -6   0  -1 1071.49   60.09
   6   0   1 1075.39   52.19
   6   0   1 1077.39   53.49
   6   0   1 1111.09   52.39
   6   0   1 1144.99   54.19
   6   0   1 1130.79   54.79
   6   0   1 1102.09   54.49
   6   0   1 1147.79   54.99
   6   0   1 1054.29   53.39
   6   0   1 1068.09   52.39
  -7   0  -1  721.03   37.90
  -7   0  -1  760.62   41.00
  -7   0  -1  747.63   37.90
  -7   0  -1  768.12   39.60
  -7   0  -1  736.33   40.60
  -7   0  -1  776.52   40.60
  -7   0  -1  739.63   39.60
  -7   0  -1  799.22   40.50
  -7   0  -1  734.03   38.00
  -7   0  -1  807.42   40.70
   7   0   1  776.02   41.10
   7   0   1  754.72   38.30
   7   0   1  843.22   40.60
   7   0   1  800.82   41.20
   7   0   1  741.73   37.80
   7   0   1  755.22   39.50
   7   0   1  728.33   39.30
   7   0   1  782.92   40.80
  -8   0  -1   20.40    3.80
  -8   0  -1   23.80    6.50
  -8   0  -1   27.10    6.10
  -8   0  -1   33.60    6.80
  -8   0  -1   24.50    4.50
  -8   0  -1   20.80    4.30
  -8   0  -1   13.40    4.70
  -8   0  -1   31.70    6.00
  -8   0  -1   29.60    6.60
  -8   0  -1   22.20    6.10
   8   0   1   23.60    6.20
   8   0   1   27.50    6.90
   8   0   1   24.80    4.40
   8   0   1   24.10    6.30
   8   0   1   11.30    3.30
   8   0   1   28.50    5.90
   8   0   1   36.00    4.70
   8   0   1   26.60    7.00
  -9   0  -1   27.70    8.50
  -9   0  -1   13.40    5.50
  -9   0  -1   16.50    6.50
  -9   0  -1   11.30    5.60
  -9   0  -1   10.70    3.80
  -9   0  -1    8.60    4.50
  -9   0  -1   14.90    5.90
   9   0   1   11.70    5.60
   9   0   1    5.60    5.00
   9   0   1   18.00    5.50
   9   0   1   10.40    5.20
   9   0   1   12.30    6.10
 -10   0  -1    5.60    5.20
 -10   0  -1    7.40    6.50
 -10   0  -1    5.80    5.70
 -10   0  -1    1.20    5.10
  10   0   1    1.60    4.40
  10   0   1   -1.20    5.00
  10   0   1   -3.80    4.20
  10   0   1   13.10    6.50
 -11   0  -1   22.30    8.10
 -11   0  -1   20.20    8.20
 -11   0  -1   24.80    7.20
 -11   0  -1   22.10    8.50
  11   0   1   15.60    8.00
  11   0   1   14.30    6.30
  11   0   1    8.80    7.00
  11   0   1   23.40    8.40
  12  -1  -1    6.10    5.90
  12  -1  -1    2.20    6.00
  12  -1  -1   -5.50    4.90
 -12   1   1   -4.70    5.50
 -12   1   1    7.50    7.10
 -12   1   1    2.30    6.20
  11  -1  -1    3.40    5.90
  11  -1  -1    6.00    5.50
  11  -1  -1   -1.00    4.50
  11  -1  -1   -2.10    4.30
 -11   1   1    3.90    5.40
 -11   1   1    1.60    5.30
 -11   1   1   -6.50    4.20
  10  -1  -1    2.00    4.00
  10  -1  -1   -3.80    4.50
  10  -1  -1    4.90    5.00
  10  -1  -1   -2.50    4.40
 -10   1   1    0.40    4.10
 -10   1   1    3.90    5.00
 -10   1   1   -3.30    4.20
 -10   1   1    0.10    4.80
 -10   1   1    2.20    4.50
 -10   1   1    1.70    3.90
   9  -1  -1  104.19   13.70
   9  -1  -1   92.29   11.20
   9  -1  -1  113.99   12.20
   9  -1  -1   92.89    9.70
   9  -1  -1  124.59   15.60
   9  -1  -1   87.99   11.30
  -9   1   1   80.79   10.90
  -9   1   1  114.49   11.20
  -9   1   1  103.59   11.20
  -9   1   1   85.89    9.90
  -9   1   1   86.69   10.60
  -9   1   1   98.49    9.60
  -9   1   1   74.89   10.30
   8  -1  -1  352.56   19.20
   8  -1  -1  316.07   20.60
   8  -1  -1  303.87   19.90
   8  -1  -1  293.77   22.10
   8  -1  -1  319.07   18.70
   8  -1  -1  305.27   20.00
  -8   1   1  283.87   18.50
  -8   1   1  332.37   19.90
  -8   1   1  311.17   20.40
  -8   1   1  282.57   19.80
  -8   1   1  289.27   18.60
  -8   1   1  298.17   19.80
  -8   1   1  301.77   18.50
   7  -1  -1    6.70    4.10
   7  -1  -1   14.20    3.90
   7  -1  -1    8.20    4.30
   7  -1  -1   10.90    3.30
   7  -1  -1    0.50    3.30
   7  -1  -1   13.90    4.10
   7  -1  -1   14.50    4.60
  -7   1   1    7.20    3.80
  -7   1   1    8.40    4.10
  -7   1   1   10.20    3.40
  -7   1   1    4.50    3.10
  -7   1   1    8.30    3.40
  -7   1   1   10.10    4.10
  -7   1   1    8.10    3.90
   6  -1  -1  108.09    9.40
   6  -1  -1  107.39    9.20
   6  -1  -1  126.19    8.80
   6  -1  -1  106.89    8.50
   6  -1  -1  135.59    9.80
   6  -1  -1  125.09    8.90
   6  -1  -1  125.29   10.00
  -6   1   1   96.79    9.40
  -6   1   1  110.99    8.60
  -6   1   1  113.69    8.60
  -6   1   1   86.39    8.60
  -6   1   1  114.99    9.60
  -6   1   1  130.59    9.70
  -6   1   1  108.69    9.20
   5  -1  -1  425.66   22.60
   5  -1  -1  436.46   23.20
   5  -1  -1  462.75   23.30
   5  -1  -1  422.46   21.90
   5  -1  -1  432.66   22.30
   5  -1  -1  415.86   23.30
   5  -1  -1  416.36   23.00
   5  -1  -1  422.16   23.30
  -5   1   1  421.96   22.30
  -5   1   1  367.86   22.00
  -5   1   1  437.56   22.70
  -5   1   1  430.76   23.10
  -5   1   1  417.36   22.70
  -5   1   1  428.36   23.30
  -5   1   1  459.25   23.40
   4  -1  -1   58.39    5.60
   4  -1  -1   50.29    4.60
   4  -1  -1   46.60    4.90
   4  -1  -1   50.99    5.40
   4  -1  -1   50.89    5.30
   4  -1  -1   52.59    5.60
   4  -1  -1   60.29    5.50
   4  -1  -1   52.49    5.20
  -4   1   1   45.90    5.10
  -4   1   1   51.79    5.20
  -4   1   1   51.39    5.30
  -4   1   1   52.99    5.40
  -4   1   1   54.09    5.10
  -4   1   1   49.10    4.90
  -4   1   1   62.59    5.40
   3  -1  -1  115.29    7.40
   3  -1  -1  121.09    7.80
   3  -1  -1  132.19    7.80
   3  -1  -1  125.59    8.00
   3  -1  -1  124.19    6.90
   3  -1  -1  114.49    8.10
   3  -1  -1  124.29    8.10
   3  -1  -1  132.29    8.10
  -3   1   1  116.09    7.50
  -3   1   1  118.29    7.80
  -3   1   1  113.59    7.70
  -3   1   1  117.69    7.60
  -3   1   1  131.79    8.10
  -3   1   1  125.99    7.60
  -3   1   1  108.89    6.70
  -3   1   1  109.19    7.70
   2  -1  -1    7.40    2.20
   2  -1  -1    7.20    2.30
   2  -1  -1   10.20    2.20
   2  -1  -1   11.90    1.70
   2  -1  -1    4.40    1.80
   2  -1  -1   11.30    2.40
   2  -1  -1    7.20    1.80
  -2   1   1    7.30    2.00
  -2   1   1    9.40    2.30
  -2   1   1    4.60    1.90
  -2   1   1    8.40    2.20
  -2   1   1    7.40    2.30
  -2   1   1    8.60    1.30
  -2   1   1    9.80    1.80
  -2   1   1    4.00    1.80
  -2   1   1   10.40    2.30
   1  -1  -1 1006.70   45.90
   1  -1  -1  948.81   46.00
   1  -1  -1 1014.60   45.60
   1  -1  -1 1009.00   46.20
   1  -1  -1  985.00   46.00
   1  -1  -1  960.80   46.20
   1  -1  -1  974.30   45.90
   1  -1  -1 1054.09   45.90
   1  -1  -1  996.60   46.00
   1  -1  -1  946.31   45.40
   1  -1  -1  972.20   46.00
  -1   1   1  934.01   45.60
  -1   1   1  854.51   47.30
  -1   1   1  977.10   45.90
  -1   1   1  978.80   46.00
  -1   1   1 1053.59   46.30
  -1   1   1  941.51   45.90
  -1   1   1  958.90   45.80
  -1   1   1 1039.60   46.00
  -1   1   1  971.70   46.00
  -1   1   1  935.61   46.10
   0  -1  -1   96.69    7.60
   0  -1  -1   97.09    5.50
   0  -1  -1   98.49    5.90
   0  -1  -1  106.79    6.00
   0  -1  -1  105.09    5.90
   0  -1  -1  104.09    5.90
   0  -1  -1  108.09    6.00
   0  -1  -1   98.49    5.60
   0  -1  -1  105.79    5.50
   0  -1  -1  104.19    5.30
   0  -1  -1  104.89    5.80
   0  -1  -1   97.79    5.40
   0   1   1   95.39    5.60
   0   1   1   95.79    5.40
   0   1   1   96.79    5.30
   0   1   1  109.19    5.70
   0   1   1   96.89    5.80
   0   1   1   94.39    5.90
   0   1   1   85.19    5.70
   0   1   1  105.89    5.90
   0   1   1  111.69    5.90
   0   1   1   89.39    5.30
   0   1   1  106.79    6.00
  -1  -1  -1 3857.11  187.88
  -1  -1  -1 3638.54  188.08
  -1  -1  -1 4304.07  188.08
  -1  -1  -1 4174.08  188.18
  -1  -1  -1 4274.97  187.98
  -1  -1  -1 4155.28  188.28
  -1  -1  -1 3723.43  188.08
  -1  -1  -1 4376.56  188.08
  -1  -1  -1 3833.92  188.08
  -1  -1  -1 4078.29  187.48
   1   1   1 3816.02  188.08
   1   1   1 3695.83  188.18
   1   1   1 4292.87  187.98
   1   1   1 3839.42  187.48
   1   1   1 4212.28  187.98
   1   1   1 4112.49  188.08
   1   1   1 4020.60  188.08
   1   1   1 4269.57  187.98
   1   1   1 3864.51  187.98
   1   1   1 4242.58  188.08
   1   1   1 4074.99  187.08
  -2  -1  -1 2023.70   92.89
  -2  -1  -1 1875.91   92.59
  -2  -1  -1 2026.70   92.99
  -2  -1  -1 1960.90   92.19
  -2  -1  -1 2012.10   92.59
  -2  -1  -1 1904.61   91.39
  -2  -1  -1 1976.00   93.19
  -2  -1  -1 1904.71   92.69
  -2  -1  -1 1955.80   92.79
  -2  -1  -1 2106.29   92.69
   2   1   1 1885.71   92.69
   2   1   1 2089.19   92.99
   2   1   1 2048.79   92.69
   2   1   1 1783.72   91.39
   2   1   1 1995.20   92.79
   2   1   1 1931.01   92.89
   2   1   1 2074.29   92.69
   2   1   1 1889.91   92.59
  -3  -1  -1  513.25   24.70
  -3  -1  -1  473.85   22.80
  -3  -1  -1  481.75   24.20
  -3  -1  -1  500.05   24.30
  -3  -1  -1  462.75   24.20
  -3  -1  -1  475.35   24.10
  -3  -1  -1  453.95   24.90
  -3  -1  -1  522.45   24.80
  -3  -1  -1  463.55   23.80
  -3  -1  -1  467.65   24.70
   3   1   1  480.25   24.70
   3   1   1  466.95   24.20
   3   1   1  521.45   24.40
   3   1   1  455.65   24.40
   3   1   1  472.15   24.10
   3   1   1  447.96   24.60
   3   1   1  423.96   22.80
   3   1   1  479.05   24.60
   3   1   1  476.65   24.20
  -4  -1  -1  547.75   27.90
  -4  -1  -1  563.54   27.90
  -4  -1  -1  501.95   25.60
  -4  -1  -1  554.94   28.20
  -4  -1  -1  592.04   27.40
  -4  -1  -1  554.04   27.40
  -4  -1  -1  499.35   26.90
  -4  -1  -1  518.45   27.00
  -4  -1  -1  520.25   27.10
   4   1   1  542.95   27.90
   4   1   1  545.65   27.00
   4   1   1  546.45   27.90
   4   1   1  514.35   27.10
   4   1   1  504.45   27.00
   4   1   1  566.44   27.40
   4   1   1  480.55   27.60
   4   1   1  487.35   25.70
   4   1   1  519.45   27.90
  -5  -1  -1 1915.01   90.19
  -5  -1  -1 1870.81   96.09
  -5  -1  -1 1802.12   90.29
  -5  -1  -1 1895.91   90.19
  -5  -1  -1 1773.32   88.49
  -5  -1  -1 1969.80   91.29
  -5  -1  -1 1912.41   91.19
  -5  -1  -1 2031.40   91.39
  -5  -1  -1 1831.92   89.79
  -5  -1  -1 1938.51   90.09
   5   1   1 1682.03   90.59
   5   1   1 1943.51   89.89
   5   1   1 1791.72   91.29
   5   1   1 1941.21   91.59
   5   1   1 2001.60   90.49
   5   1   1 1836.02   88.69
   5   1   1 1983.20   91.29
   5   1   1 1856.61   91.19
   5   1   1 1847.62   89.89
  -6  -1  -1   13.80    4.20
  -6  -1  -1    4.00    3.70
  -6  -1  -1   12.70    3.70
  -6  -1  -1   14.50    2.90
  -6  -1  -1   10.00    4.50
  -6  -1  -1   20.00    4.90
  -6  -1  -1   10.70    3.20
  -6  -1  -1   18.10    4.00
  -6  -1  -1   22.90    5.00
  -6  -1  -1   18.20    4.40
   6   1   1   13.00    4.40
   6   1   1   14.00    3.50
   6   1   1   11.70    3.30
   6   1   1   19.30    5.60
   6   1   1   15.50    5.00
   6   1   1   12.20    3.80
   6   1   1   15.90    4.90
   6   1   1   12.60    2.80
  -7  -1  -1   45.00    7.80
  -7  -1  -1   45.60    5.80
  -7  -1  -1   41.90    5.00
  -7  -1  -1   48.00    8.90
  -7  -1  -1   36.50    7.10
  -7  -1  -1   42.20    7.40
  -7  -1  -1   47.50    6.10
  -7  -1  -1   45.70    7.30
  -7  -1  -1   47.90    7.10
  -7  -1  -1   40.60    7.50
  -7  -1  -1   64.99    8.80
   7   1   1   53.19    6.20
   7   1   1   50.29    8.30
   7   1   1   44.40    7.50
   7   1   1   46.60    8.10
   7   1   1   37.20    4.80
   7   1   1   52.59    7.60
   7   1   1   55.89    8.30
   7   1   1   49.80    6.00
  -8  -1  -1   97.29    8.60
  -8  -1  -1  106.69   12.60
  -8  -1  -1   91.79   10.50
  -8  -1  -1   97.99   11.60
  -8  -1  -1   89.39   10.70
  -8  -1  -1   96.19    8.60
  -8  -1  -1   90.29   10.30
  -8  -1  -1   82.49   15.20
  -8  -1  -1  133.49   12.20
  -8  -1  -1   85.89    7.20
  -8  -1  -1   92.19   10.60
   8   1   1  114.09   14.60
   8   1   1   81.29   10.20
   8   1   1   95.59    8.40
   8   1   1  108.39    8.60
   8   1   1  105.89   14.90
   8   1   1  102.09   11.40
   8   1   1  109.49   11.60
  -9  -1  -1    6.10    5.20
  -9  -1  -1   -4.20    3.70
  -9  -1  -1    1.90    4.90
  -9  -1  -1   -1.60    4.50
  -9  -1  -1    2.50    4.70
  -9  -1  -1    1.50    5.80
   9   1   1    7.60    5.00
   9   1   1    0.70    4.10
   9   1   1    4.30    5.00
   9   1   1   -4.00    3.80
 -10  -1  -1   30.90    8.40
 -10  -1  -1   36.60    8.20
 -10  -1  -1   26.40    7.40
 -10  -1  -1   34.00    9.90
  10   1   1   31.10    7.80
  10   1   1   13.10    7.00
  10   1   1   21.00    8.00
  10   1   1   28.00    7.80
 -11  -1  -1   55.69   10.30
 -11  -1  -1   70.79   18.00
 -11  -1  -1   51.09   10.90
 -11  -1  -1   82.89   14.40
  11   1   1   46.50   10.70
  11   1   1   80.29   18.30
  11   1   1   54.89    9.90
  11   1   1   69.59   11.50
  12  -2  -1   -1.10    5.90
  12  -2  -1    2.70    9.30
 -12   2   1    1.70    5.60
 -12   2   1    5.60    6.70
  11  -2  -1    1.20    4.30
  11  -2  -1   -1.40    4.20
  11  -2  -1   -1.20    4.20
  11  -2  -1   -1.10    5.70
 -11   2   1    2.40    4.90
 -11   2   1    0.80    5.10
  10  -2  -1    2.00    3.90
  10  -2  -1   -0.10    3.80
  10  -2  -1    3.50    5.20
  10  -2  -1    1.90    4.50
  10  -2  -1   -3.20    3.80
 -10   2   1    6.20    4.70
 -10   2   1    0.60    4.00
 -10   2   1   -7.60    3.50
 -10   2   1    0.90    4.00
 -10   2   1    2.20    4.80
 -10   2   1   -4.00    4.50
   9  -2  -1   58.39    8.10
   9  -2  -1   74.09    8.90
   9  -2  -1   69.89    9.20
   9  -2  -1   70.09    9.70
   9  -2  -1   75.69    8.10
   9  -2  -1   75.39   10.30
  -9   2   1   68.89    8.60
  -9   2   1   58.49    8.50
  -9   2   1   59.59    9.10
  -9   2   1   77.89   10.40
  -9   2   1   71.99    9.60
  -9   2   1   68.59    9.10
  -9   2   1   63.69    8.60
   8  -2  -1  124.19   11.80
   8  -2  -1  140.29   10.90
   8  -2  -1  113.89   15.50
   8  -2  -1  137.89   10.20
   8  -2  -1  104.89   11.10
   8  -2  -1  127.99   11.40
   8  -2  -1  126.49   11.60
  -8   2   1  125.09   10.60
  -8   2   1  149.79   11.90
  -8   2   1  120.39   10.70
  -8   2   1  166.28   12.50
  -8   2   1  141.29   10.90
  -8   2   1  117.69   11.40
  -8   2   1  125.69   11.10
   7  -2  -1   15.60    4.50
   7  -2  -1   18.30    4.40
   7  -2  -1    8.30    3.30
   7  -2  -1    5.30    3.00
   7  -2  -1    4.00    3.30
   7  -2  -1    9.00    4.10
   7  -2  -1    4.50    3.40
  -7   2   1    2.80    3.10
  -7   2   1    5.50    3.80
  -7   2   1    8.40    3.40
  -7   2   1    9.00    3.70
  -7   2   1   12.00    4.20
  -7   2   1   10.00    4.30
  -7   2   1    1.60    3.20
   6  -2  -1    1.60    2.50
   6  -2  -1   -1.20    2.40
   6  -2  -1    2.30    2.90
   6  -2  -1    1.10    3.20
   6  -2  -1    1.20    2.60
   6  -2  -1   -1.90    2.10
   6  -2  -1    0.20    2.30
   6  -2  -1   -0.70    3.60
   6  -2  -1   -1.30    2.40
  -6   2   1    3.30    2.70
  -6   2   1    2.20    3.20
  -6   2   1   -1.00    2.50
  -6   2   1   -1.40    2.10
  -6   2   1   -1.30    1.90
  -6   2   1    1.70    2.40
  -6   2   1   -5.00    2.30
   5  -2  -1    4.40    2.70
   5  -2  -1    7.20    2.70
   5  -2  -1    4.40    2.70
   5  -2  -1    8.00    2.50
   5  -2  -1    9.50    3.10
   5  -2  -1    6.10    2.80
   5  -2  -1    8.30    3.10
   5  -2  -1    5.80    2.80
   5  -2  -1    0.70    2.70
  -5   2   1   12.00    3.80
  -5   2   1    7.00    2.80
  -5   2   1   14.40    3.60
  -5   2   1    5.40    2.50
  -5   2   1    7.30    2.80
  -5   2   1    3.60    2.50
  -5   2   1    3.90    2.50
   4  -2  -1   44.00    5.20
   4  -2  -1   63.39    5.20
   4  -2  -1   49.80    4.10
   4  -2  -1   47.30    5.20
   4  -2  -1   44.40    5.10
   4  -2  -1   44.10    5.10
   4  -2  -1   48.30    5.40
   4  -2  -1   46.50    5.20
   4  -2  -1   54.29    5.10
  -4   2   1   52.59    5.40
  -4   2   1   50.79    3.90
  -4   2   1   49.30    5.10
  -4   2   1   46.20    5.20
  -4   2   1   48.40    5.30
  -4   2   1   47.60    4.80
  -4   2   1   44.80    5.10
  -4   2   1   52.39    5.30
   3  -2  -1 2497.15  114.69
   3  -2  -1 2346.47  114.19
   3  -2  -1 2464.95  114.19
   3  -2  -1 2205.38  114.19
   3  -2  -1 2378.16  113.29
   3  -2  -1 2442.76  113.19
   3  -2  -1 2476.75  114.79
   3  -2  -1 2387.06  114.49
   3  -2  -1 2536.25  114.79
  -3   2   1 2384.86  114.29
  -3   2   1 2561.44  114.89
  -3   2   1 2377.26  114.29
  -3   2   1 2361.76  114.39
  -3   2   1 2551.44  114.29
  -3   2   1 2559.64  114.89
  -3   2   1 2462.05  113.29
  -3   2   1 2398.36  114.39
   2  -2  -1  989.90   48.90
   2  -2  -1 1053.59   48.50
   2  -2  -1 1117.59   49.00
   2  -2  -1 1001.10   48.70
   2  -2  -1 1035.30   49.10
   2  -2  -1  986.90   48.70
   2  -2  -1  984.40   47.90
   2  -2  -1 1095.49   49.20
   2  -2  -1 1048.30   48.40
  -2   2   1 1026.10   48.40
  -2   2   1 1015.50   47.90
  -2   2   1 1055.99   49.10
  -2   2   1 1016.40   48.30
  -2   2   1  926.11   48.80
  -2   2   1  993.90   48.80
  -2   2   1 1054.29   49.20
  -2   2   1 1036.70   48.40
  -2   2   1  989.30   48.80
   1  -2  -1  219.38   10.90
   1  -2  -1  194.88   10.80
   1  -2  -1  190.08   10.20
   1  -2  -1  205.28   11.00
   1  -2  -1  208.28   10.40
   1  -2  -1  206.38   10.90
   1  -2  -1  209.98   10.90
   1  -2  -1  203.28   11.10
   1  -2  -1  198.18   10.90
   1  -2  -1  196.08   10.30
   1  -2  -1  200.58   10.90
  -1   2   1  204.98   10.30
  -1   2   1  193.48   10.90
  -1   2   1  197.78   10.80
  -1   2   1  201.18   10.70
  -1   2   1  192.88   10.80
  -1   2   1  197.78   10.30
  -1   2   1  191.18   10.90
  -1   2   1  207.98   11.00
  -1   2   1  196.48   10.30
  -1   2   1  194.68   10.40
  -1   2   1  201.48   10.90
  -1   2   1  203.18   10.90
   0  -2  -1    3.40    2.20
   0  -2  -1    3.90    2.10
   0  -2  -1    6.30    2.20
   0  -2  -1    1.10    1.70
   0  -2  -1    3.60    2.10
   0  -2  -1    3.10    2.10
   0  -2  -1    5.20    1.70
   0  -2  -1    4.60    2.60
   0  -2  -1    1.10    2.00
   0  -2  -1    5.90    2.00
   0  -2  -1    2.30    1.50
   0   2   1    4.70    2.90
   0   2   1    1.20    1.30
   0   2   1    1.90    2.00
   0   2   1    3.40    1.70
   0   2   1    2.20    2.00
   0   2   1    1.80    2.00
   0   2   1    3.50    1.90
   0   2   1   -1.20    2.00
   0   2   1    2.30    2.00
  -1  -2  -1  304.57   16.00
  -1  -2  -1  281.07   16.20
  -1  -2  -1  320.07   16.30
  -1  -2  -1  342.37   16.10
  -1  -2  -1  313.17   16.00
  -1  -2  -1  257.07   15.90
  -1  -2  -1  316.77   16.40
  -1  -2  -1  296.57   14.80
  -1  -2  -1  314.97   15.70
   1   2   1  310.27   15.70
   1   2   1  302.47   16.30
   1   2   1  282.27   16.20
   1   2   1  298.07   16.10
   1   2   1  324.57   16.10
   1   2   1  310.17   16.00
   1   2   1  306.37   15.90
   1   2   1  307.47   16.00
   1   2   1  290.77   14.80
   1   2   1  295.07   16.10
  -2  -2  -1   13.70    2.80
  -2  -2  -1   22.20    3.60
  -2  -2  -1   12.80    2.80
  -2  -2  -1   17.80    3.10
  -2  -2  -1   22.90    3.80
  -2  -2  -1   26.20    4.50
  -2  -2  -1   21.10    2.90
  -2  -2  -1   16.90    3.20
  -2  -2  -1   21.10    3.40
   2   2   1   16.80    3.20
   2   2   1   17.80    3.50
   2   2   1   19.20    3.30
   2   2   1   22.00    4.00
   2   2   1   17.60    3.10
   2   2   1   22.20    3.70
   2   2   1   17.40    2.60
   2   2   1   15.80    3.20
   2   2   1   17.80    3.30
   2   2   1   21.40    3.30
  -3  -2  -1  500.25   24.70
  -3  -2  -1  521.75   26.20
  -3  -2  -1  505.55   29.50
  -3  -2  -1  523.45   25.80
  -3  -2  -1  503.15   26.50
  -3  -2  -1  465.55   25.80
  -3  -2  -1  462.25   25.60
  -3  -2  -1  488.45   26.10
  -3  -2  -1  512.45   25.60
   3   2   1  542.15   26.60
   3   2   1  477.65   25.60
   3   2   1  469.25   25.70
   3   2   1  490.55   26.90
   3   2   1  434.56   25.80
   3   2   1  484.85   26.10
   3   2   1  525.05   26.10
   3   2   1  521.55   25.90
  -4  -2  -1   14.40    3.60
  -4  -2  -1   17.50    4.10
  -4  -2  -1   18.70    4.10
  -4  -2  -1   18.30    3.50
  -4  -2  -1   19.80    4.30
  -4  -2  -1   22.40    4.10
  -4  -2  -1   20.20    5.00
  -4  -2  -1   18.80    3.80
  -4  -2  -1   17.80    3.70
   4   2   1   13.90    3.80
   4   2   1   17.10    4.40
   4   2   1   14.50    3.90
   4   2   1   20.10    4.00
   4   2   1   17.70    3.50
   4   2   1   28.60    4.50
   4   2   1   12.00    3.30
  -5  -2  -1   96.49    8.90
  -5  -2  -1   93.79    8.40
  -5  -2  -1   94.29    8.50
  -5  -2  -1   88.39    8.80
  -5  -2  -1   93.29    9.10
  -5  -2  -1   98.69    7.70
  -5  -2  -1   94.79    8.60
  -5  -2  -1   88.39    9.50
  -5  -2  -1   74.09    8.20
   5   2   1   98.99    8.80
   5   2   1   83.39    7.90
   5   2   1   98.29    9.10
   5   2   1   83.69    8.40
   5   2   1   93.99    8.10
   5   2   1  105.59    9.20
   5   2   1  109.09    9.30
  -6  -2  -1  178.68   14.00
  -6  -2  -1  224.28   15.40
  -6  -2  -1  212.78   15.20
  -6  -2  -1  203.78   14.10
  -6  -2  -1  201.98   13.90
  -6  -2  -1  219.98   15.20
  -6  -2  -1  225.78   16.50
  -6  -2  -1  203.28   13.90
  -6  -2  -1  226.08   15.40
  -6  -2  -1  199.68   13.60
   6   2   1  225.38   13.90
   6   2   1  217.98   15.30
   6   2   1  216.88   15.00
   6   2   1  210.68   14.50
   6   2   1  192.38   15.10
   6   2   1  201.38   15.10
   6   2   1  205.48   13.70
  -7  -2  -1   21.00    5.30
  -7  -2  -1   21.20    5.60
  -7  -2  -1   20.70    6.60
  -7  -2  -1   16.70    4.20
  -7  -2  -1   21.10    5.00
  -7  -2  -1   20.70    6.00
  -7  -2  -1    9.30    4.90
  -7  -2  -1   21.50    5.80
  -7  -2  -1   18.50    5.10
  -7  -2  -1   16.80    4.90
   7   2   1   22.40    6.40
   7   2   1   17.40    4.50
   7   2   1   19.50    5.70
   7   2   1   19.40    5.10
   7   2   1   13.90    5.00
   7   2   1   24.50    6.40
   7   2   1   16.70    4.10
  -8  -2  -1   31.50    6.20
  -8  -2  -1   45.30    6.60
  -8  -2  -1   40.60    7.00
  -8  -2  -1   67.79    9.70
  -8  -2  -1   36.00    7.90
  -8  -2  -1   48.50   12.80
  -8  -2  -1   45.40    7.80
  -8  -2  -1   41.90    9.50
  -8  -2  -1   48.90    8.50
   8   2   1   40.00    7.70
   8   2   1   27.70    7.20
   8   2   1   36.10    8.10
   8   2   1   36.80    7.00
   8   2   1   35.50    6.50
   8   2   1   46.20    8.80
   8   2   1   41.80    7.40
  -9  -2  -1   77.59   11.30
  -9  -2  -1  102.49   13.20
  -9  -2  -1   71.69   11.40
  -9  -2  -1   71.49   10.10
   9   2   1   71.59   11.10
   9   2   1   93.49   12.50
   9   2   1   85.79   11.20
   9   2   1   81.49   12.10
 -10  -2  -1    7.60    6.90
 -10  -2  -1    6.80    6.90
 -10  -2  -1    1.20    5.70
 -10  -2  -1    3.20    5.20
  10   2   1    0.00    5.50
  10   2   1    1.50    5.30
  10   2   1    0.50    5.70
 -11  -2  -1    0.30    7.00
 -11  -2  -1   -2.00    8.30
 -11  -2  -1   -0.30    6.60
 -11  -2  -1    6.50    6.30
  11   2   1    2.60    6.90
  11   2   1   -3.80    6.00
 -13   3   1    4.40    7.20
  12  -3  -1    9.20    6.70
  12  -3  -1    3.30    5.30
  12  -3  -1   12.10    6.90
 -12   3   1    1.40    5.40
 -12   3   1   -4.90    9.60
  11  -3  -1   20.90    7.70
  11  -3  -1    8.10    5.50
  11  -3  -1   11.00    5.80
 -11   3   1   10.30    5.60
 -11   3   1   19.90    6.10
 -11   3   1    7.10    5.60
  10  -3  -1    7.70    5.60
  10  -3  -1   10.00    5.50
  10  -3  -1   14.20    5.30
  10  -3  -1   12.60    5.30
  10  -3  -1   22.20    5.40
  10  -3  -1    7.00    4.60
 -10   3   1    7.30    5.10
 -10   3   1    3.10    4.60
 -10   3   1   10.10    5.40
 -10   3   1    3.90    4.70
 -10   3   1   20.70    5.80
 -10   3   1    6.60    4.80
   9  -3  -1   14.30    5.90
   9  -3  -1   20.40    6.80
   9  -3  -1   37.30    6.90
   9  -3  -1   34.40    6.40
   9  -3  -1   20.30    5.80
   9  -3  -1   34.30    5.80
   9  -3  -1   32.50    6.70
   9  -3  -1   35.50    6.10
  -9   3   1   23.70    5.50
  -9   3   1   19.40    5.20
  -9   3   1   29.80    6.30
  -9   3   1   31.20    6.80
  -9   3   1   25.20    6.40
  -9   3   1   33.80    7.40
  -9   3   1   36.40    6.80
   8  -3  -1  177.28   13.00
   8  -3  -1  167.78   12.10
   8  -3  -1  142.99   12.00
   8  -3  -1  165.88   10.90
   8  -3  -1  146.79   12.80
   8  -3  -1  176.48   13.50
   8  -3  -1  170.48   13.10
   8  -3  -1  149.69   12.30
   8  -3  -1  156.38   12.60
  -8   3   1  157.38   13.00
  -8   3   1  164.38   12.30
  -8   3   1  163.78   13.00
  -8   3   1  169.58   12.70
  -8   3   1  160.48   12.70
  -8   3   1  156.28   12.90
  -8   3   1  159.88   12.30
   7  -3  -1   27.70    4.60
   7  -3  -1   38.30    8.00
   7  -3  -1   31.30    5.10
   7  -3  -1   34.30    6.10
   7  -3  -1   33.60    6.30
   7  -3  -1   40.40    6.00
   7  -3  -1   29.50    5.30
   7  -3  -1   23.70    4.60
   7  -3  -1   27.70    5.30
  -7   3   1   32.90    5.70
  -7   3   1   40.10    6.20
  -7   3   1   30.70    5.10
  -7   3   1   26.40    4.80
  -7   3   1   29.10    5.90
  -7   3   1   28.10    5.60
  -7   3   1   29.00    4.90
   6  -3  -1    6.50    3.20
   6  -3  -1   10.70    3.70
   6  -3  -1   12.10    3.50
   6  -3  -1    9.50    3.40
   6  -3  -1   16.40    3.40
   6  -3  -1    8.70    3.00
   6  -3  -1   12.20    3.80
   6  -3  -1    9.10    3.50
   6  -3  -1   10.60    4.10
  -6   3   1   16.90    4.10
  -6   3   1    5.20    3.10
  -6   3   1   12.10    3.40
  -6   3   1   14.50    4.00
  -6   3   1    9.60    3.30
  -6   3   1    4.60    3.30
  -6   3   1   13.10    3.70
   5  -3  -1   48.00    5.60
   5  -3  -1   54.59    5.80
   5  -3  -1   45.30    5.50
   5  -3  -1   43.10    5.50
   5  -3  -1   36.20    5.60
   5  -3  -1   49.99    5.40
   5  -3  -1   42.90    5.50
   5  -3  -1   48.10    6.00
  -5   3   1   39.10    5.20
  -5   3   1   41.50    5.80
  -5   3   1   44.90    5.80
  -5   3   1   54.79    5.50
  -5   3   1   44.70    5.40
  -5   3   1   50.59    5.70
  -5   3   1   52.49    5.60
   4  -3  -1  695.13   38.70
   4  -3  -1  824.72   38.40
   4  -3  -1  764.02   38.60
   4  -3  -1  806.02   39.00
   4  -3  -1  783.92   38.50
   4  -3  -1  798.62   39.00
   4  -3  -1  778.92   38.50
   4  -3  -1  783.92   37.00
   4  -3  -1  747.93   37.10
   4  -3  -1  783.92   37.10
  -4   3   1  771.42   38.50
  -4   3   1  776.12   37.10
  -4   3   1  788.52   38.30
  -4   3   1  772.32   38.50
  -4   3   1  758.72   38.40
  -4   3   1  802.12   38.50
  -4   3   1  709.53   38.70
  -4   3   1  822.42   39.20
  -4   3   1  805.72   37.10
   3  -3  -1   16.30    2.50
   3  -3  -1   19.10    3.50
   3  -3  -1   22.40    3.90
   3  -3  -1   23.20    3.80
   3  -3  -1   20.10    3.40
   3  -3  -1   17.30    2.90
   3  -3  -1   21.10    3.00
   3  -3  -1   15.10    2.20
   3  -3  -1   13.90    2.90
   3  -3  -1   16.30    3.10
  -3   3   1   13.50    2.40
  -3   3   1   18.80    3.20
  -3   3   1   19.40    3.30
  -3   3   1   17.60    2.80
  -3   3   1   19.60    3.20
  -3   3   1   17.30    3.30
  -3   3   1   16.90    3.40
  -3   3   1   14.20    2.80
  -3   3   1   15.60    3.30
   2  -3  -1  287.27   14.30
   2  -3  -1  276.57   14.80
   2  -3  -1  284.47   14.90
   2  -3  -1  264.07   14.70
   2  -3  -1  273.77   14.70
   2  -3  -1  266.57   14.80
   2  -3  -1  272.07   14.60
   2  -3  -1  261.67   14.50
   2  -3  -1  282.57   15.10
   2  -3  -1  256.57   13.80
  -2   3   1  276.87   15.00
  -2   3   1  270.07   14.80
  -2   3   1  269.87   14.60
  -2   3   1  280.37   14.30
  -2   3   1  278.87   14.60
  -2   3   1  272.57   14.80
  -2   3   1  279.17   14.00
  -2   3   1  274.57   14.10
  -2   3   1  285.37   15.00
   1  -3  -1  378.66   18.80
   1  -3  -1  379.16   18.80
   1  -3  -1  307.77   18.40
   1  -3  -1  359.66   19.00
   1  -3  -1  356.26   18.90
   1  -3  -1  343.47   18.50
   1  -3  -1  378.46   18.40
   1  -3  -1  370.36   18.90
   1  -3  -1  368.96   18.00
   1  -3  -1  366.16   19.00
  -1   3   1  364.36   18.50
  -1   3   1  382.26   18.80
  -1   3   1  354.46   19.00
  -1   3   1  349.67   17.70
  -1   3   1  331.27   18.40
  -1   3   1  360.36   18.90
  -1   3   1  373.36   18.00
  -1   3   1  404.06   19.20
   0  -3  -1 2563.64  117.69
   0  -3  -1 2554.94  117.59
   0  -3  -1 2448.46  118.09
   0  -3  -1 2453.95  117.79
   0  -3  -1 2638.74  116.69
   0  -3  -1 2577.14  117.79
   0  -3  -1 2410.86  116.49
   0  -3  -1 2551.14  117.19
   0   3   1 2376.76  117.59
   0   3   1 2480.85  117.29
   0   3   1 2461.55  117.19
   0   3   1 2399.36  116.49
   0   3   1 2576.44  117.29
   0   3   1 2346.77  117.69
   0   3   1 2599.74  117.69
   0   3   1 2466.05  116.59
  -1  -3  -1    4.40    2.00
  -1  -3  -1    2.50    2.20
  -1  -3  -1    3.70    1.20
  -1  -3  -1    1.90    2.20
  -1  -3  -1    3.10    2.50
  -1  -3  -1    4.00    2.30
  -1  -3  -1   -2.80    1.50
  -1  -3  -1   -2.10    2.40
  -1  -3  -1    2.00    2.20
   1   3   1    1.90    1.00
   1   3   1    2.20    2.00
   1   3   1    3.00    2.40
   1   3   1    3.00    2.20
   1   3   1    3.70    2.30
   1   3   1    1.10    2.50
   1   3   1    0.50    2.40
   1   3   1    0.50    2.20
   1   3   1   -0.80    2.00
   1   3   1    2.70    2.60
  -2  -3  -1  257.87   15.00
  -2  -3  -1  249.48   14.60
  -2  -3  -1  260.77   15.20
  -2  -3  -1  262.07   15.40
  -2  -3  -1  260.17   14.60
  -2  -3  -1  256.17   15.20
  -2  -3  -1  243.48   13.00
  -2  -3  -1  242.88   14.30
  -2  -3  -1  269.57   15.30
   2   3   1  251.27   15.20
   2   3   1  258.87   15.00
   2   3   1  267.17   15.00
   2   3   1  236.08   16.30
   2   3   1  262.47   14.40
   2   3   1  270.07   15.20
   2   3   1  250.57   14.90
   2   3   1  244.98   14.50
   2   3   1  267.47   15.20
  -3  -3  -1   52.29    6.70
  -3  -3  -1   52.89    6.00
  -3  -3  -1   59.49    6.20
  -3  -3  -1   48.50    6.30
  -3  -3  -1   54.59    4.70
  -3  -3  -1   54.79    6.30
  -3  -3  -1   50.99    6.50
  -3  -3  -1   52.19    5.70
  -3  -3  -1   53.99    6.30
   3   3   1   60.99    6.70
   3   3   1   62.19    6.40
   3   3   1   57.39    6.20
   3   3   1   58.79    6.30
   3   3   1   57.19    5.90
   3   3   1   57.89    6.40
   3   3   1   48.50    6.60
   3   3   1   46.80    6.20
  -4  -3  -1  301.07   17.50
  -4  -3  -1  302.97   17.40
  -4  -3  -1  268.47   16.70
  -4  -3  -1  289.57   17.50
  -4  -3  -1  259.87   16.70
  -4  -3  -1  288.87   15.70
  -4  -3  -1  299.67   17.90
  -4  -3  -1  288.57   17.80
  -4  -3  -1  295.87   18.40
   4   3   1  270.77   17.00
   4   3   1  297.37   17.70
   4   3   1  285.37   17.40
   4   3   1  271.67   17.60
   4   3   1  287.37   17.90
   4   3   1  295.07   17.20
   4   3   1  291.37   16.90
  -5  -3  -1   27.10    5.00
  -5  -3  -1   39.60    6.40
  -5  -3  -1   26.70    5.90
  -5  -3  -1   22.60    5.30
  -5  -3  -1   34.20    5.90
  -5  -3  -1   27.10    4.50
  -5  -3  -1   28.40    6.30
  -5  -3  -1   30.70    5.50
  -5  -3  -1   24.30    4.70
   5   3   1   25.10    5.80
   5   3   1   35.20    5.90
   5   3   1   37.80    7.10
   5   3   1   22.70    4.70
   5   3   1   31.50    5.40
   5   3   1   24.50    4.90
  -6  -3  -1  152.18   13.10
  -6  -3  -1  157.98   12.60
  -6  -3  -1  148.39   11.90
  -6  -3  -1  158.78   13.40
  -6  -3  -1  135.09   17.20
  -6  -3  -1  166.88   14.30
  -6  -3  -1  141.89   12.70
  -6  -3  -1  152.08   12.70
  -6  -3  -1  177.68   11.70
  -6  -3  -1  138.29   11.90
   6   3   1  148.89   12.10
   6   3   1  159.68   13.50
   6   3   1  171.38   13.70
   6   3   1  162.88   12.10
   6   3   1  156.58   12.60
   6   3   1  160.68   12.30
   6   3   1  162.68   13.40
  -7  -3  -1   31.80    7.70
  -7  -3  -1   26.60    5.80
  -7  -3  -1   43.80    9.30
  -7  -3  -1   30.60    6.30
  -7  -3  -1   37.30    6.80
  -7  -3  -1   30.40    7.80
  -7  -3  -1   25.40    5.40
  -7  -3  -1   32.10    7.30
  -7  -3  -1   35.10    7.70
   7   3   1   52.29    8.90
   7   3   1   30.50    5.80
   7   3   1   26.70    5.60
   7   3   1   28.10    7.00
   7   3   1   58.19    8.40
   7   3   1   31.20    6.90
   7   3   1   39.50    8.20
  -8  -3  -1    1.30    4.70
  -8  -3  -1    0.10    4.80
  -8  -3  -1    2.50    4.80
  -8  -3  -1    4.20    6.50
  -8  -3  -1    1.40    4.30
  -8  -3  -1    0.80    3.90
   8   3   1   -1.70    4.60
   8   3   1    4.20    4.50
   8   3   1    5.00    5.60
   8   3   1    1.60    4.10
   8   3   1   -4.80    3.80
  -9  -3  -1   22.00    7.10
  -9  -3  -1   21.80    6.30
  -9  -3  -1   22.70    8.50
  -9  -3  -1    6.00    5.80
   9   3   1   21.30    7.80
   9   3   1   18.50    7.40
   9   3   1   10.40    5.60
   9   3   1   27.50    8.10
 -10  -3  -1   -3.30    5.70
 -10  -3  -1    7.20    5.50
 -10  -3  -1    7.80    7.20
 -10  -3  -1    5.50    7.90
  10   3   1    1.30    5.80
  10   3   1    1.30    6.40
  10   3   1    8.70    7.30
  13  -4  -1   -3.60    5.60
  13  -4  -1    6.50    6.80
  13  -4  -1   -0.60    5.50
 -13   4   1    1.80    6.80
 -13   4   1   13.80    7.70
  12  -4  -1   81.39   12.40
  12  -4  -1   82.79   13.00
  12  -4  -1   89.69   12.60
 -12   4   1   94.29   12.20
 -12   4   1   95.89   13.00
 -12   4   1   50.39   10.20
  11  -4  -1    2.10    5.30
  11  -4  -1    1.00    5.40
  11  -4  -1    2.80    4.70
 -11   4   1    5.40    5.60
 -11   4   1   -2.50    4.50
 -11   4   1   16.00    6.20
  10  -4  -1  160.28   13.70
  10  -4  -1  179.78   14.70
  10  -4  -1  145.49   13.80
  10  -4  -1  151.68   14.20
  10  -4  -1  151.98   11.90
  10  -4  -1  177.78   15.10
  10  -4  -1  155.98   14.70
  10  -4  -1  132.39   13.80
 -10   4   1  185.18   20.50
 -10   4   1  175.58   14.40
 -10   4   1  155.88   14.50
 -10   4   1  153.98   14.40
 -10   4   1  165.18   18.70
 -10   4   1  148.29   16.00
   9  -4  -1  184.88   15.00
   9  -4  -1  195.28   12.50
   9  -4  -1  181.78   14.70
   9  -4  -1  173.98   14.30
   9  -4  -1  185.18   14.30
   9  -4  -1  212.58   15.80
   9  -4  -1  196.28   14.80
   9  -4  -1  203.08   15.60
  -9   4   1  185.58   15.10
  -9   4   1  193.88   14.50
  -9   4   1  179.48   15.10
  -9   4   1  163.38   13.90
  -9   4   1  205.58   15.00
  -9   4   1  209.68   15.10
  -9   4   1  181.38   14.90
   8  -4  -1   11.60    3.80
   8  -4  -1    8.80    4.10
   8  -4  -1    8.40    4.00
   8  -4  -1    9.60    4.20
   8  -4  -1   12.50    4.60
   8  -4  -1   11.90    4.50
   8  -4  -1    8.80    4.70
   8  -4  -1    2.90    3.70
  -8   4   1    9.30    4.60
  -8   4   1   16.90    4.80
  -8   4   1    7.20    4.10
  -8   4   1   15.40    5.20
  -8   4   1   15.20    4.50
  -8   4   1    6.00    4.20
  -8   4   1   12.40    4.60
   7  -4  -1   24.20    8.30
   7  -4  -1   19.40    4.90
   7  -4  -1   16.50    4.90
   7  -4  -1   25.20    4.90
   7  -4  -1   20.50    4.80
   7  -4  -1   13.60    4.30
   7  -4  -1   16.60    3.70
   7  -4  -1   23.60    4.60
  -7   4   1   12.90    6.50
  -7   4   1   18.00    4.60
  -7   4   1   25.50    8.20
  -7   4   1   26.80    5.00
  -7   4   1   17.50    4.50
  -7   4   1   21.40    5.10
   6  -4  -1  197.78   13.00
   6  -4  -1  216.38   11.70
   6  -4  -1  207.48   13.60
   6  -4  -1  214.98   13.80
   6  -4  -1  207.78   13.90
   6  -4  -1  217.48   14.10
   6  -4  -1  193.78   13.20
   6  -4  -1  202.48   13.30
  -6   4   1  193.58   13.20
  -6   4   1  214.28   13.40
  -6   4   1  197.68   13.20
  -6   4   1  199.08   13.60
  -6   4   1  207.68   13.90
  -6   4   1  213.48   13.20
  -6   4   1  208.28   13.50
   5  -4  -1  370.66   18.80
   5  -4  -1  372.56   23.30
   5  -4  -1  370.76   21.00
   5  -4  -1  361.56   18.70
   5  -4  -1  371.26   20.60
   5  -4  -1  389.26   21.20
   5  -4  -1  379.66   21.10
   5  -4  -1  354.46   20.30
  -5   4   1  372.46   21.20
  -5   4   1  368.76   20.50
  -5   4   1  373.26   20.50
  -5   4   1  358.36   20.40
  -5   4   1  371.46   18.90
  -5   4   1  387.36   21.10
  -5   4   1  382.76   18.90
  -5   4   1  374.96   20.30
  -5   4   1  388.76   20.40
   4  -4  -1 1581.04   85.39
   4  -4  -1 1712.53   85.49
   4  -4  -1 1795.32   85.59
   4  -4  -1 1880.61   84.69
   4  -4  -1 1916.01   85.39
   4  -4  -1 1794.72   86.29
   4  -4  -1 1724.23   85.89
   4  -4  -1 1891.01   86.39
   4  -4  -1 1779.52   84.59
   4  -4  -1 1737.03   84.09
  -4   4   1 1759.12   84.69
  -4   4   1 1814.02   85.39
  -4   4   1 1711.83   84.59
  -4   4   1 1816.12   85.69
  -4   4   1 1875.81   86.49
  -4   4   1 1905.71   86.19
  -4   4   1 1665.03   85.09
  -4   4   1 1812.32   85.69
  -4   4   1 1885.01   85.29
   3  -4  -1  501.85   25.40
   3  -4  -1  493.15   25.70
   3  -4  -1  493.55   24.90
   3  -4  -1  506.65   25.00
   3  -4  -1  497.55   25.60
   3  -4  -1  506.65   25.40
   3  -4  -1  500.45   24.90
   3  -4  -1  447.96   24.10
   3  -4  -1  499.15   25.70
   3  -4  -1  497.85   25.30
  -3   4   1  465.05   24.20
  -3   4   1  520.05   25.90
  -3   4   1  486.25   24.90
  -3   4   1  516.05   24.90
  -3   4   1  478.75   25.00
  -3   4   1  436.56   25.30
  -3   4   1  501.15   24.80
  -3   4   1  500.55   24.60
  -3   4   1  474.55   25.30
  -3   4   1  506.55   24.70
  -3   4   1  504.65   25.40
   2  -4  -1   39.70    4.70
   2  -4  -1   31.90    4.70
   2  -4  -1   32.80    5.00
   2  -4  -1   35.40    4.40
   2  -4  -1   36.00    4.60
   2  -4  -1   33.60    3.40
   2  -4  -1   38.50    4.10
   2  -4  -1   30.70    4.80
   2  -4  -1   33.00    5.00
   2  -4  -1   35.40    4.60
  -2   4   1   29.30    4.80
  -2   4   1   37.70    4.70
  -2   4   1   29.40    4.50
  -2   4   1   35.70    4.00
  -2   4   1   42.00    5.20
  -2   4   1   38.20    4.40
  -2   4   1   40.20    4.70
  -2   4   1   42.40    4.90
  -2   4   1   31.70    3.80
  -2   4   1   36.40    3.60
   1  -4  -1   37.00    5.10
   1  -4  -1   31.60    4.70
   1  -4  -1   26.10    3.80
   1  -4  -1   38.30    5.10
   1  -4  -1   36.60    5.10
   1  -4  -1   31.20    3.30
   1  -4  -1   29.30    3.90
   1  -4  -1   35.00    4.90
   1  -4  -1   40.20    4.80
   1  -4  -1   34.50    4.70
  -1   4   1   35.30    3.50
  -1   4   1   31.90    4.70
  -1   4   1   32.70    5.00
  -1   4   1   37.80    4.20
  -1   4   1   24.70    4.50
  -1   4   1   29.40    4.10
  -1   4   1   29.70    4.60
  -1   4   1   46.20    5.00
   0  -4  -1  271.57   14.80
   0  -4  -1  219.38   12.90
   0  -4  -1  240.08   13.10
   0  -4  -1  277.57   14.30
   0  -4  -1  246.68   14.40
   0  -4  -1  235.38   14.40
   0  -4  -1  263.17   14.10
   0  -4  -1  232.28   13.80
   0  -4  -1  236.88   14.60
   0   4   1  240.98   13.00
   0   4   1  234.08   14.40
   0   4   1  256.07   14.20
   0   4   1  256.37   14.20
   0   4   1  261.67   14.60
   0   4   1  230.88   14.60
   0   4   1  232.28   14.00
   0   4   1  239.28   13.00
  -1  -4  -1   97.09    7.80
  -1  -4  -1   98.89    7.10
  -1  -4  -1  122.49    8.30
  -1  -4  -1   92.49    7.60
  -1  -4  -1   95.59    8.20
  -1  -4  -1   96.69    8.20
  -1  -4  -1  116.09    8.60
  -1  -4  -1   96.19    8.00
  -1  -4  -1   94.59    6.40
   1   4   1  108.79    8.00
   1   4   1   92.89    8.00
   1   4   1  104.49    9.30
   1   4   1  109.69    7.00
   1   4   1   88.79    5.70
   1   4   1  105.49    8.20
   1   4   1   93.89    8.40
   1   4   1  102.39    9.20
   1   4   1  104.99    8.20
   1   4   1  106.69    8.40
  -2  -4  -1  604.64   30.00
  -2  -4  -1  556.34   30.60
  -2  -4  -1  541.15   29.60
  -2  -4  -1  581.04   30.50
  -2  -4  -1  588.04   30.40
  -2  -4  -1  604.24   30.80
  -2  -4  -1  597.74   29.90
  -2  -4  -1  581.64   30.70
   2   4   1  577.94   30.80
   2   4   1  540.35   29.70
   2   4   1  579.04   30.40
   2   4   1  588.34   30.50
   2   4   1  580.04   30.50
   2   4   1  559.44   29.40
   2   4   1  566.64   29.60
   2   4   1  565.74   30.50
   2   4   1  587.54   30.40
  -3  -4  -1   67.19    7.80
  -3  -4  -1   59.49    6.70
  -3  -4  -1   62.89    7.20
  -3  -4  -1   52.39    6.30
  -3  -4  -1   57.19    7.20
  -3  -4  -1   56.89    6.70
  -3  -4  -1   66.19    7.50
  -3  -4  -1   62.39    6.90
  -3  -4  -1   45.70    4.70
   3   4   1   72.19    7.30
   3   4   1   63.49    7.30
   3   4   1   54.99    7.00
   3   4   1   56.79    6.10
   3   4   1   66.59   11.50
   3   4   1   53.59    6.70
   3   4   1   70.09    7.40
   3   4   1   52.59    6.90
  -4  -4  -1   97.79    9.80
  -4  -4  -1   92.99    9.50
  -4  -4  -1   76.49    8.90
  -4  -4  -1  103.89    9.00
  -4  -4  -1   99.09    8.70
  -4  -4  -1  106.29    9.60
  -4  -4  -1   95.79    7.20
  -4  -4  -1   97.29    8.70
  -4  -4  -1   99.39   10.40
   4   4   1   96.89    8.90
   4   4   1   96.39    9.40
   4   4   1   84.09    9.30
   4   4   1   86.49    9.00
   4   4   1   96.29    9.60
   4   4   1  105.99    9.20
   4   4   1   79.09   10.80
  -5  -4  -1    0.40    3.30
  -5  -4  -1   -0.80    3.10
  -5  -4  -1    3.20    3.60
  -5  -4  -1   -1.40    3.70
  -5  -4  -1    2.40    4.00
  -5  -4  -1    0.80    4.00
  -5  -4  -1   -3.20    3.20
  -5  -4  -1    0.90    3.70
  -5  -4  -1    0.70    2.60
   5   4   1    3.10    3.40
   5   4   1    2.60    4.30
   5   4   1   -6.20    3.80
   5   4   1    1.90    3.20
   5   4   1   -2.30    3.00
   5   4   1    0.50    1.40
   5   4   1   -0.40    3.00
   5   4   1    3.70    3.80
  -6  -4  -1    4.80    4.60
  -6  -4  -1   11.60    6.00
  -6  -4  -1    3.40    4.60
  -6  -4  -1    7.30    4.20
  -6  -4  -1    2.60    3.50
  -6  -4  -1    4.00    3.90
  -6  -4  -1   11.70    5.20
  -6  -4  -1    4.80    4.10
  -6  -4  -1    8.10    4.90
   6   4   1   16.70    5.60
   6   4   1    8.00    4.10
   6   4   1    3.90    5.20
   6   4   1    2.30    4.90
   6   4   1    0.60    4.40
   6   4   1   17.70    4.70
   6   4   1    9.20    4.40
  -7  -4  -1    1.70    5.10
  -7  -4  -1   21.00    6.00
  -7  -4  -1   13.40    5.60
  -7  -4  -1   12.20    4.50
  -7  -4  -1   21.20    8.40
  -7  -4  -1    6.60    4.60
  -7  -4  -1    5.40    4.80
  -7  -4  -1   22.50    6.10
  -7  -4  -1    9.90    5.30
   7   4   1   17.00    7.10
   7   4   1   11.10    5.50
   7   4   1   23.60    7.70
   7   4   1   13.30    5.10
   7   4   1    7.90    5.00
   7   4   1   12.00    5.10
   7   4   1    9.80    4.80
  -8  -4  -1   39.70    8.30
  -8  -4  -1   20.20    7.10
  -8  -4  -1   29.70    6.30
  -8  -4  -1   38.80    9.90
   8   4   1    9.40    6.70
   8   4   1   35.40    9.20
   8   4   1   34.70    7.30
   8   4   1   19.70    7.70
  -9  -4  -1   12.10    8.20
  -9  -4  -1   -0.90    5.20
  -9  -4  -1   -2.40    5.40
  -9  -4  -1   -3.50    4.30
   9   4   1    1.30    6.40
   9   4   1    1.60   10.00
   9   4   1  -10.90    5.00
   9   4   1    0.20    6.20
 -10  -4  -1    6.30    6.80
 -10  -4  -1    0.50    6.50
  10   4   1   -0.40    6.10
  13  -5  -1   -1.60    6.00
  13  -5  -1   -0.50    6.10
  13  -5  -1    1.50    6.40
 -13   5   1   -0.30    6.00
 -13   5   1    1.20    6.00
  12  -5  -1   86.29   12.50
  12  -5  -1   76.19   12.40
  12  -5  -1   48.20    9.30
 -12   5   1   58.59   10.80
 -12   5   1   86.89   12.60
 -12   5   1   67.89   11.80
  11  -5  -1  219.38   17.90
  11  -5  -1  198.38   17.50
  11  -5  -1  226.78   17.30
  11  -5  -1  201.18   17.10
  11  -5  -1  209.98   17.70
  11  -5  -1  228.08   18.90
 -11   5   1  268.67   19.50
 -11   5   1  242.18   18.30
 -11   5   1  183.58   17.10
 -11   5   1  208.48   17.40
 -11   5   1  174.68   19.40
 -11   5   1  225.98   18.20
  10  -5  -1   16.00    5.90
  10  -5  -1    7.50    5.50
  10  -5  -1   27.10    6.60
  10  -5  -1   10.20    5.00
  10  -5  -1   12.60    6.20
  10  -5  -1   25.70    7.30
 -10   5   1   14.60    5.80
 -10   5   1   21.30    6.50
 -10   5   1    9.00    5.10
 -10   5   1   11.90    5.50
   9  -5  -1   42.70    6.20
   9  -5  -1   58.19    8.80
   9  -5  -1   56.59    9.20
   9  -5  -1   62.09    8.90
   9  -5  -1   57.29    8.70
   9  -5  -1   54.29    8.60
   9  -5  -1   62.79    8.50
  -9   5   1   64.19    8.80
  -9   5   1   64.59    9.00
  -9   5   1   45.40    7.40
  -9   5   1   46.70    7.80
  -9   5   1   51.39    9.00
  -9   5   1   69.89    9.10
  -9   5   1   48.00    8.70
   8  -5  -1  119.09   10.90
   8  -5  -1  126.19   11.50
   8  -5  -1  120.89   11.70
   8  -5  -1  125.29   11.10
   8  -5  -1  130.09    9.10
   8  -5  -1  134.99   11.60
   8  -5  -1  145.59   11.30
   8  -5  -1  111.29   11.00
  -8   5   1  136.49   11.80
  -8   5   1  116.59   11.50
  -8   5   1  135.39   11.60
  -8   5   1  110.89   11.00
  -8   5   1  158.08   12.20
  -8   5   1  141.39   11.60
  -8   5   1  135.29   10.90
   7  -5  -1   16.60    4.40
   7  -5  -1   19.30    4.50
   7  -5  -1   17.00    4.90
   7  -5  -1   15.90    4.80
   7  -5  -1   21.70    5.10
   7  -5  -1   16.10    3.50
   7  -5  -1   15.80    4.20
   7  -5  -1    8.50    3.60
  -7   5   1   18.10    4.50
  -7   5   1   14.40    5.80
  -7   5   1   15.90    4.20
  -7   5   1   12.80    4.30
  -7   5   1   17.40    5.10
  -7   5   1   13.40    4.30
   6  -5  -1  340.67   18.90
   6  -5  -1  293.07   18.80
   6  -5  -1  317.57   17.00
   6  -5  -1  329.47   19.10
   6  -5  -1  315.67   16.90
   6  -5  -1  353.16   20.10
   6  -5  -1  317.27   19.10
   6  -5  -1  317.77   19.50
   6  -5  -1  330.57   19.90
   6  -5  -1  319.17   16.90
  -6   5   1  358.76   19.40
  -6   5   1  328.87   18.80
  -6   5   1  356.46   19.00
  -6   5   1  324.37   17.10
  -6   5   1  339.27   20.00
  -6   5   1  317.37   19.60
  -6   5   1  323.67   19.10
   5  -5  -1 4205.78  196.98
   5  -5  -1 4047.50  200.68
   5  -5  -1 4293.17  198.38
   5  -5  -1 4271.17  197.58
   5  -5  -1 4148.69  198.68
   5  -5  -1 4205.18  199.28
   5  -5  -1 4011.50  198.58
   5  -5  -1 4139.09  197.38
   5  -5  -1 4394.76  199.58
  -5   5   1 4193.88  197.58
  -5   5   1 4230.48  199.28
  -5   5   1 4218.98  197.68
  -5   5   1 4491.05  199.98
  -5   5   1 4380.86  198.58
  -5   5   1 4183.08  198.48
  -5   5   1 4239.18  198.88
  -5   5   1 4173.58  198.78
   4  -5  -1   24.20    3.70
   4  -5  -1   22.20    4.60
   4  -5  -1   20.40    3.60
   4  -5  -1   21.50    4.20
   4  -5  -1   14.50    3.60
   4  -5  -1   20.50    3.90
   4  -5  -1   23.40    4.40
   4  -5  -1   27.80    4.70
   4  -5  -1   20.10    3.60
  -4   5   1   19.10    3.40
  -4   5   1   18.30    4.10
  -4   5   1   19.10    3.30
  -4   5   1   24.20    4.20
  -4   5   1   20.00    3.70
  -4   5   1   23.60    3.90
  -4   5   1   16.00    3.80
  -4   5   1   23.80    4.50
  -4   5   1   18.10    3.10
  -4   5   1   22.10    3.70
  -4   5   1   24.50    4.10
   3  -5  -1  200.68   12.60
   3  -5  -1  187.18   12.30
   3  -5  -1  194.98   12.20
   3  -5  -1  213.18   13.00
   3  -5  -1  192.58   12.60
   3  -5  -1  215.58   12.10
   3  -5  -1  205.08   12.60
   3  -5  -1  205.08   12.40
   3  -5  -1  187.88   12.10
  -3   5   1  208.28   12.70
  -3   5   1  194.98   11.20
  -3   5   1  208.68   13.00
  -3   5   1  199.48   12.60
  -3   5   1  190.78   12.20
  -3   5   1  182.88   11.70
  -3   5   1  222.18   13.00
  -3   5   1  207.18   12.50
  -3   5   1  189.58   11.40
  -3   5   1  206.98   11.50
   2  -5  -1  229.98   13.90
   2  -5  -1  245.88   13.50
   2  -5  -1  212.88   12.20
   2  -5  -1  215.08   13.60
   2  -5  -1  222.68   13.90
   2  -5  -1  232.08   14.20
   2  -5  -1  209.68   13.70
   2  -5  -1  243.78   14.10
   2  -5  -1  234.18   13.80
  -2   5   1  247.08   14.00
  -2   5   1  216.78   13.90
  -2   5   1  238.08   12.30
  -2   5   1  212.68   13.50
  -2   5   1  250.17   14.90
  -2   5   1  222.18   13.20
  -2   5   1  247.18   14.20
  -2   5   1  239.48   12.40
  -2   5   1  236.28   13.90
   1  -5  -1  535.05   29.40
   1  -5  -1  535.85   30.30
   1  -5  -1  614.74   30.10
   1  -5  -1  587.14   28.80
   1  -5  -1  584.34   30.70
   1  -5  -1  588.04   30.00
   1  -5  -1  628.84   30.90
   1  -5  -1  580.84   30.30
   1  -5  -1  615.64   30.60
   1  -5  -1  576.54   29.90
  -1   5   1  577.24   28.70
  -1   5   1  605.14   30.20
  -1   5   1  611.84   30.80
  -1   5   1  569.34   29.50
  -1   5   1  576.04   30.50
  -1   5   1  601.14   30.10
  -1   5   1  600.54   30.90
   0  -5  -1   31.50    3.80
   0  -5  -1   25.00    4.60
   0  -5  -1   28.10    4.70
   0  -5  -1   18.20    3.70
   0  -5  -1   23.60    4.70
   0  -5  -1   33.80    5.50
   0  -5  -1   24.30    3.60
   0  -5  -1   24.80    4.70
   0  -5  -1   27.30    4.50
   0   5   1   25.70    4.50
   0   5   1   17.60    4.10
   0   5   1   25.20    4.30
   0   5   1   24.40    3.60
   0   5   1   24.30    4.40
   0   5   1   27.20    3.60
   0   5   1   34.10    5.80
   0   5   1   18.60    4.40
  -1  -5  -1  491.55   26.30
  -1  -5  -1  479.35   26.30
  -1  -5  -1  466.25   23.40
  -1  -5  -1  488.85   25.70
  -1  -5  -1  485.45   25.30
  -1  -5  -1  465.85   24.50
  -1  -5  -1  498.35   25.50
  -1  -5  -1  476.85   26.20
  -1  -5  -1  496.15   26.50
   1   5   1  512.25   26.70
   1   5   1  474.85   26.30
   1   5   1  459.95   25.20
   1   5   1  472.65   24.50
   1   5   1  465.65   26.00
   1   5   1  488.85   26.10
   1   5   1  435.46   23.20
   1   5   1  470.25   25.30
  -2  -5  -1  470.35   25.70
  -2  -5  -1  459.35   25.20
  -2  -5  -1  491.45   26.30
  -2  -5  -1  449.26   26.10
  -2  -5  -1  441.46   24.90
  -2  -5  -1  477.95   24.60
  -2  -5  -1  468.35   26.10
   2   5   1  485.95   25.20
   2   5   1  482.25   26.70
   2   5   1  509.65   26.40
   2   5   1  454.65   26.10
   2   5   1  469.35   26.00
   2   5   1  436.96   24.40
   2   5   1  460.75   26.10
   2   5   1  400.06   25.10
   2   5   1  461.85   25.80
  -3  -5  -1   12.60    4.50
  -3  -5  -1   17.50    4.10
  -3  -5  -1   20.50    5.20
  -3  -5  -1    7.40    4.40
  -3  -5  -1   17.80    5.80
  -3  -5  -1    9.10    3.60
  -3  -5  -1    8.10    3.70
  -3  -5  -1    8.20    4.00
   3   5   1    8.70    4.30
   3   5   1   11.30    5.60
   3   5   1   12.80    4.40
   3   5   1    7.10    3.80
   3   5   1   12.40    4.10
   3   5   1   13.30    3.60
   3   5   1    7.30    4.40
   3   5   1   11.20    3.80
  -4  -5  -1   26.20    5.20
  -4  -5  -1   29.10    6.30
  -4  -5  -1   27.50    5.10
  -4  -5  -1   26.70    7.10
  -4  -5  -1   23.60    5.70
  -4  -5  -1   22.40    5.30
  -4  -5  -1   33.90    6.40
  -4  -5  -1   28.70    6.20
   4   5   1   40.00    6.20
   4   5   1   29.40    6.40
   4   5   1   28.10    6.90
   4   5   1   23.70    5.80
   4   5   1   36.80    7.20
   4   5   1   25.00    5.80
   4   5   1   29.50    5.70
  -5  -5  -1   31.60    6.00
  -5  -5  -1   25.00    5.60
  -5  -5  -1   28.30    6.90
  -5  -5  -1   23.00    5.50
  -5  -5  -1   28.50    6.70
  -5  -5  -1   31.80    7.10
  -5  -5  -1   32.80    5.00
  -5  -5  -1   42.60    9.10
  -5  -5  -1   32.00    6.90
   5   5   1   32.70    6.50
   5   5   1   19.60    5.30
   5   5   1   37.20    6.90
   5   5   1   33.00    7.50
   5   5   1   34.40    6.30
   5   5   1   38.60    8.20
   5   5   1   28.10    6.60
  -6  -5  -1   -0.70    5.80
  -6  -5  -1    5.50    4.90
  -6  -5  -1    0.40    5.10
  -6  -5  -1    4.40    4.50
  -6  -5  -1   -0.40    4.60
  -6  -5  -1    3.20    4.90
  -6  -5  -1   -1.60    3.00
  -6  -5  -1    2.00    4.00
   6   5   1   10.80    5.00
   6   5   1    3.20    4.50
   6   5   1    6.10    4.40
   6   5   1    8.50    4.90
   6   5   1    1.00    5.10
   6   5   1    1.10    4.10
   6   5   1    8.80    5.60
  -7  -5  -1    4.40    5.40
  -7  -5  -1   -8.90    5.30
  -7  -5  -1    4.30    5.20
  -7  -5  -1    5.60    7.10
  -7  -5  -1    0.00    5.10
  -7  -5  -1    4.30    4.10
   7   5   1    4.10    4.60
   7   5   1    2.70    5.30
   7   5   1   -0.40    5.00
   7   5   1   14.10    6.40
   7   5   1   12.90    5.40
   7   5   1    0.50    5.50
   7   5   1    5.10    4.60
  -8  -5  -1  195.78   18.30
  -8  -5  -1  203.38   17.90
  -8  -5  -1  219.98   20.60
   8   5   1  188.28   18.60
   8   5   1  186.48   18.10
   8   5   1  190.58   16.50
   8   5   1  221.38   18.90
  -9  -5  -1   22.20    8.40
  -9  -5  -1   30.80   10.80
  -9  -5  -1   17.10    8.30
   9   5   1   21.70    8.30
   9   5   1   12.40    8.00
   9   5   1   14.40    8.80
   9   5   1    9.50    6.70
  13  -6  -1    4.90    6.00
  13  -6  -1    6.10    7.40
  13  -6  -1    2.70    6.10
 -13   6   1    5.50    6.90
 -13   6   1    8.80    7.40
 -13   6   1   -4.00    4.80
  12  -6  -1   10.20    6.40
  12  -6  -1    5.10    5.90
  12  -6  -1   -3.70    5.20
  12  -6  -1    5.70    6.00
  12  -6  -1    2.30    5.80
 -12   6   1   11.30    6.30
 -12   6   1    3.80    5.70
 -12   6   1    6.20    6.40
  11  -6  -1  158.28   15.00
  11  -6  -1  149.79   14.20
  11  -6  -1  130.99   14.10
  11  -6  -1  154.28   14.50
  11  -6  -1  178.18   15.80
  11  -6  -1  129.39   14.80
 -11   6   1  130.89   14.00
 -11   6   1  155.68   21.80
 -11   6   1  162.18   15.20
 -11   6   1  116.09   13.80
 -11   6   1  133.19   14.50
 -11   6   1  164.08   15.50
  10  -6  -1   52.09    9.20
  10  -6  -1   55.99    9.20
  10  -6  -1   54.09   12.80
  10  -6  -1   45.40   10.90
  10  -6  -1   52.19    9.80
  10  -6  -1   59.19    9.70
 -10   6   1   32.60    7.70
 -10   6   1   28.50    6.60
 -10   6   1   50.89    8.60
 -10   6   1   48.40    8.90
 -10   6   1   36.40    7.50
 -10   6   1   52.69    9.30
   9  -6  -1   10.90    5.50
   9  -6  -1   13.00    5.00
   9  -6  -1   14.50    5.10
   9  -6  -1   27.40    6.40
   9  -6  -1   18.20    5.50
   9  -6  -1   23.60    6.60
  -9   6   1   24.20    6.20
  -9   6   1   15.20    5.30
  -9   6   1    8.70    4.40
  -9   6   1   16.80    5.80
  -9   6   1   12.10    5.10
  -9   6   1   30.10    6.30
  -9   6   1   16.10    5.20
   8  -6  -1  133.99   11.60
   8  -6  -1  111.49    8.70
   8  -6  -1  128.49   11.90
   8  -6  -1  115.79   11.10
   8  -6  -1  118.79   11.60
   8  -6  -1  118.99   11.10
   8  -6  -1  122.49   10.70
   8  -6  -1  157.78   11.90
  -8   6   1  124.39   10.90
  -8   6   1  119.89   11.60
  -8   6   1  142.19   11.20
  -8   6   1  127.89   11.60
  -8   6   1  128.99   11.80
  -8   6   1  126.39   12.00
  -8   6   1  145.89   11.70
   7  -6  -1  266.77   18.40
   7  -6  -1  258.87   15.00
   7  -6  -1  299.77   18.40
   7  -6  -1  299.67   17.40
   7  -6  -1  264.07   17.40
   7  -6  -1  271.37   15.10
   7  -6  -1  267.77   15.20
   7  -6  -1  276.97   18.40
   7  -6  -1  294.37   17.70
   7  -6  -1  286.67   17.70
  -7   6   1  279.67   18.10
  -7   6   1  262.47   17.40
  -7   6   1  254.77   17.50
  -7   6   1  294.87   18.90
  -7   6   1  301.27   17.40
  -7   6   1  298.37   17.60
   6  -6  -1  237.58   13.60
   6  -6  -1  252.17   15.80
   6  -6  -1  245.08   16.10
   6  -6  -1  242.48   15.00
   6  -6  -1  230.68   13.30
   6  -6  -1  252.67   15.70
   6  -6  -1  221.28   13.70
   6  -6  -1  230.58   15.00
   6  -6  -1  226.38   15.60
   6  -6  -1  253.27   16.20
  -6   6   1  229.08   13.80
  -6   6   1  222.48   15.30
  -6   6   1  247.18   15.00
  -6   6   1  231.88   15.90
  -6   6   1  241.38   16.20
  -6   6   1  236.78   15.90
  -6   6   1  240.08   15.60
  -6   6   1  240.78   15.10
  -6   6   1  248.58   14.70
   5  -6  -1 1178.58   56.19
   5  -6  -1 1264.97   61.49
   5  -6  -1 1066.89   55.59
   5  -6  -1 1082.49   55.19
   5  -6  -1 1049.89   54.09
   5  -6  -1 1060.59   58.09
   5  -6  -1 1149.29   54.79
   5  -6  -1 1079.79   54.99
   5  -6  -1 1143.99   54.49
  -5   6   1 1086.99   54.19
  -5   6   1 1103.89   54.39
  -5   6   1 1073.29   55.19
  -5   6   1 1120.19   54.49
  -5   6   1 1147.19   56.19
  -5   6   1 1063.89   54.49
  -5   6   1 1115.89   54.19
  -5   6   1 1101.39   55.69
  -5   6   1 1145.29   55.89
  -5   6   1 1115.69   54.69
   4  -6  -1  395.06   22.70
   4  -6  -1  434.26   23.50
   4  -6  -1  435.86   23.40
   4  -6  -1  384.46   22.30
   4  -6  -1  414.96   22.40
   4  -6  -1  424.46   22.50
   4  -6  -1  449.56   22.50
   4  -6  -1  398.46   22.70
   4  -6  -1  426.16   23.40
  -4   6   1  398.56   22.80
  -4   6   1  366.26   21.90
  -4   6   1  415.56   21.50
  -4   6   1  423.46   21.40
  -4   6   1  394.16   22.40
  -4   6   1  408.16   22.90
  -4   6   1  430.96   23.40
  -4   6   1  446.86   23.60
  -4   6   1  410.96   22.80
  -4   6   1  399.16   21.40
  -4   6   1  403.06   21.70
   3  -6  -1   58.59    6.80
   3  -6  -1   62.39    6.20
   3  -6  -1   61.39    6.50
   3  -6  -1   41.50    5.50
   3  -6  -1   58.99    6.70
   3  -6  -1   51.19    6.40
   3  -6  -1   57.69    6.70
   3  -6  -1   65.79    6.40
  -3   6   1   54.09    6.30
  -3   6   1   52.79    5.30
  -3   6   1   59.09    6.50
  -3   6   1   49.99    4.60
  -3   6   1   49.60    6.30
  -3   6   1   59.69    6.70
  -3   6   1   37.30    5.00
  -3   6   1   51.59    4.90
  -3   6   1   56.89    6.40
  -3   6   1   74.89    7.30
   2  -6  -1  314.47   18.10
   2  -6  -1  325.87   18.20
   2  -6  -1  309.57   18.80
   2  -6  -1  298.67   16.30
   2  -6  -1  300.87   18.60
   2  -6  -1  341.87   18.50
   2  -6  -1  340.27   18.80
   2  -6  -1  280.87   17.50
   2  -6  -1  322.27   18.40
   2  -6  -1  321.47   18.60
  -2   6   1  332.77   18.40
  -2   6   1  326.47   18.00
  -2   6   1  314.77   18.00
  -2   6   1  354.16   23.10
  -2   6   1  314.47   18.80
  -2   6   1  314.27   16.40
  -2   6   1  314.17   18.60
  -2   6   1  313.07   18.70
   1  -6  -1  269.07   16.40
   1  -6  -1  228.48   14.60
   1  -6  -1  254.37   14.00
   1  -6  -1  256.47   16.00
   1  -6  -1  277.07   15.80
   1  -6  -1  269.07   16.50
   1  -6  -1  277.27   16.40
   1  -6  -1  273.37   15.60
   1  -6  -1  267.27   15.60
   1  -6  -1  254.17   16.40
   1  -6  -1  276.37   15.60
  -1   6   1  238.58   15.40
  -1   6   1  250.57   16.00
  -1   6   1  262.17   16.50
  -1   6   1  283.47   16.70
  -1   6   1  261.97   15.70
  -1   6   1  231.58   13.60
  -1   6   1  277.17   15.00
  -1   6   1  260.27   16.00
   0  -6  -1  492.65   27.00
   0  -6  -1  488.85   26.20
   0  -6  -1  484.85   26.70
   0  -6  -1  495.65   27.30
   0  -6  -1  491.65   26.00
   0  -6  -1  471.55   24.70
   0  -6  -1  475.35   24.60
   0  -6  -1  480.35   26.80
   0  -6  -1  553.94   26.50
   0   6   1  458.95   24.50
   0   6   1  483.25   26.50
   0   6   1  451.55   24.40
   0   6   1  472.35   27.00
   0   6   1  516.65   26.20
   0   6   1  449.86   26.40
   0   6   1  474.95   26.80
   0   6   1  489.45   26.10
  -1  -6  -1  300.87   18.00
  -1  -6  -1  325.57   20.10
  -1  -6  -1  338.97   19.30
  -1  -6  -1  342.47   20.40
  -1  -6  -1  337.27   16.90
  -1  -6  -1  358.26   20.60
  -1  -6  -1  316.27   20.00
  -1  -6  -1  339.47   19.20
  -1  -6  -1  357.66   19.80
   1   6   1  308.77   19.00
   1   6   1  313.37   16.80
   1   6   1  344.47   20.10
   1   6   1  315.27   19.80
   1   6   1  315.87   19.10
   1   6   1  354.16   20.80
   1   6   1  352.46   20.50
   1   6   1  303.77   17.80
  -2  -6  -1  522.75   29.70
  -2  -6  -1  517.95   28.40
  -2  -6  -1  485.25   29.40
  -2  -6  -1  497.25   27.50
  -2  -6  -1  534.45   32.10
  -2  -6  -1  509.65   28.10
  -2  -6  -1  508.05   29.40
  -2  -6  -1  551.84   29.20
   2   6   1  537.95   29.70
   2   6   1  543.95   28.30
   2   6   1  497.25   29.10
   2   6   1  543.75   29.70
   2   6   1  525.05   29.80
   2   6   1  500.55   27.40
   2   6   1  541.15   29.40
  -3  -6  -1  470.75   27.40
  -3  -6  -1  499.85   29.20
  -3  -6  -1  536.85   29.90
  -3  -6  -1  484.85   28.80
  -3  -6  -1  534.15   27.60
  -3  -6  -1  528.95   29.40
  -3  -6  -1  491.55   28.60
  -3  -6  -1  480.95   27.60
   3   6   1  414.76   30.80
   3   6   1  539.65   29.20
   3   6   1  502.05   27.70
   3   6   1  521.75   29.10
   3   6   1  503.75   28.90
   3   6   1  480.35   28.90
   3   6   1  457.75   28.60
   3   6   1  518.55   29.40
  -4  -6  -1    5.50    4.70
  -4  -6  -1   14.80    6.00
  -4  -6  -1    9.40    5.00
  -4  -6  -1    9.40    4.30
  -4  -6  -1   11.70    5.50
  -4  -6  -1    7.30    4.30
  -4  -6  -1    6.60    4.10
  -4  -6  -1    8.20    5.10
   4   6   1   10.50    5.90
   4   6   1    9.50    4.20
   4   6   1   16.00    5.20
   4   6   1   16.10    5.20
   4   6   1   14.10    5.10
   4   6   1   13.80    5.50
   4   6   1   14.20    4.60
  -5  -6  -1   -0.70    5.50
  -5  -6  -1    3.70    5.40
  -5  -6  -1    9.70    5.60
  -5  -6  -1   11.80    5.70
  -5  -6  -1    3.70    6.60
  -5  -6  -1    0.70    4.20
  -5  -6  -1    5.10    4.30
   5   6   1    7.10    5.00
   5   6   1   11.70    5.30
   5   6   1   23.80    7.10
   5   6   1    7.00    5.20
   5   6   1    3.00    4.40
   5   6   1    5.10    6.10
   5   6   1    7.00    4.50
  -6  -6  -1  183.78   17.60
  -6  -6  -1  139.69   16.90
  -6  -6  -1  182.78   16.40
  -6  -6  -1  178.18   16.60
  -6  -6  -1  162.98   15.00
  -6  -6  -1  145.29   15.60
   6   6   1  192.08   15.60
   6   6   1  132.19   16.20
   6   6   1  169.98   14.30
   6   6   1  175.08   16.30
   6   6   1  181.68   16.30
   6   6   1  170.98   15.80
   6   6   1  160.68   19.20
  -7  -6  -1   21.30    8.20
  -7  -6  -1    6.60    8.00
  -7  -6  -1    7.10    5.70
   7   6   1   11.70    5.60
   7   6   1   11.10    6.80
   7   6   1   10.20    5.70
   7   6   1    5.60    6.00
   7   6   1   12.90    7.10
  -8  -6  -1    9.00    7.10
  -8  -6  -1   32.90    9.00
  -8  -6  -1   31.60   10.50
   8   6   1   16.30    8.60
   8   6   1    9.70    6.40
   8   6   1   14.10    8.00
  13  -7  -1   -9.10    7.50
  13  -7  -1    5.30    6.80
  13  -7  -1   10.80    7.60
  13  -7  -1    8.10    6.70
 -13   7   1   15.90    8.20
 -13   7   1   21.40    8.00
 -13   7   1    5.30    8.20
  12  -7  -1   -4.50    4.80
  12  -7  -1   -0.30    5.30
  12  -7  -1   -0.30    5.40
  12  -7  -1    1.50    5.70
  12  -7  -1   -0.90    4.90
 -12   7   1   -0.10    5.20
 -12   7   1    1.00    6.20
 -12   7   1    0.10    5.60
  11  -7  -1    3.80    5.20
  11  -7  -1    3.00    4.80
  11  -7  -1   -1.10    5.30
  11  -7  -1   -3.40    4.20
  11  -7  -1   -4.70    4.50
 -11   7   1   -1.10    5.40
 -11   7   1   -2.40    5.00
 -11   7   1    2.90    5.00
 -11   7   1   -3.50    4.50
 -11   7   1    4.80    4.90
  10  -7  -1    5.10    4.80
  10  -7  -1    0.20    4.90
  10  -7  -1    4.70    4.80
  10  -7  -1   18.50    8.80
  10  -7  -1    6.90    5.30
  10  -7  -1    6.30    5.10
 -10   7   1   15.70    6.30
 -10   7   1    6.70    5.10
 -10   7   1    8.50    5.20
 -10   7   1    1.90    4.30
 -10   7   1   12.20    5.90
 -10   7   1   10.10    5.50
   9  -7  -1   30.00    6.80
   9  -7  -1   29.80    6.30
   9  -7  -1   22.00    5.60
   9  -7  -1   15.40    5.70
   9  -7  -1   21.70    6.20
   9  -7  -1   10.60    5.80
  -9   7   1   20.30    6.90
  -9   7   1   15.60    5.30
  -9   7   1   22.80    6.10
  -9   7   1   27.10    6.20
  -9   7   1   27.60    6.50
  -9   7   1   25.40    6.10
  -9   7   1    4.80    4.40
   8  -7  -1    9.00    4.50
   8  -7  -1    4.40    2.70
   8  -7  -1   -4.20    3.00
   8  -7  -1    3.20    4.00
   8  -7  -1    0.60    3.10
   8  -7  -1    1.10    2.40
   8  -7  -1    4.10    3.90
   8  -7  -1    9.60    5.20
   8  -7  -1    7.90    2.90
   8  -7  -1    1.20    3.50
  -8   7   1    5.10    4.60
  -8   7   1    1.60    3.50
  -8   7   1    7.00    4.30
  -8   7   1    0.60    3.80
  -8   7   1   10.80    4.40
  -8   7   1    2.10    3.80
  -8   7   1    2.30    4.20
   7  -7  -1  148.89   12.10
   7  -7  -1  147.99   12.60
   7  -7  -1  142.29    9.00
   7  -7  -1  147.99   11.90
   7  -7  -1  134.99   11.30
   7  -7  -1  122.59    9.40
   7  -7  -1  136.49    9.70
   7  -7  -1  158.68   12.40
   7  -7  -1  139.29   11.00
   7  -7  -1  129.09   12.10
  -7   7   1  132.59    9.80
  -7   7   1  150.08   10.70
  -7   7   1  134.19   10.70
  -7   7   1  140.39   12.70
  -7   7   1  147.39   12.00
  -7   7   1  162.18   11.80
  -7   7   1  152.68   12.60
  -7   7   1  122.29   10.80
  -7   7   1  141.39    9.90
  -7   7   1  146.69   12.00
   6  -7  -1   58.49    8.00
   6  -7  -1   72.69    7.80
   6  -7  -1   90.59    8.80
   6  -7  -1   63.09    8.10
   6  -7  -1   81.39    8.80
   6  -7  -1   65.09    6.60
   6  -7  -1   74.29    7.40
   6  -7  -1   77.79    8.50
   6  -7  -1   63.29    6.90
  -6   7   1   76.19    8.70
  -6   7   1   63.99    6.90
  -6   7   1   64.09    8.10
  -6   7   1   68.39    7.10
  -6   7   1   85.39    7.10
  -6   7   1   66.79    7.50
  -6   7   1   58.49    8.20
  -6   7   1   67.69    8.30
  -6   7   1   79.59    7.60
  -6   7   1   76.09    8.40
   5  -7  -1   53.19    6.60
   5  -7  -1   41.50    6.80
   5  -7  -1   31.20    5.70
   5  -7  -1   42.70    5.80
   5  -7  -1   40.30    6.60
   5  -7  -1   37.50    6.30
   5  -7  -1   41.30    5.80
   5  -7  -1   48.10    6.60
  -5   7   1   42.80    6.90
  -5   7   1   43.50    5.90
  -5   7   1   42.00    4.80
  -5   7   1   46.10    7.00
  -5   7   1   36.30    5.50
  -5   7   1   42.30    5.80
  -5   7   1   36.60    4.80
  -5   7   1   36.60    6.60
  -5   7   1   49.80    5.80
  -5   7   1   38.50    6.60
  -5   7   1   38.20    4.90
   4  -7  -1   56.79    6.80
   4  -7  -1   56.49    7.10
   4  -7  -1   61.19    6.70
   4  -7  -1   61.89    7.50
   4  -7  -1   49.00    6.30
   4  -7  -1   53.99    6.20
   4  -7  -1   57.39    7.10
   4  -7  -1   61.19    7.10
  -4   7   1   49.10    6.70
  -4   7   1   45.00    5.50
  -4   7   1   61.89    7.10
  -4   7   1   55.19    6.80
  -4   7   1   62.79    7.50
  -4   7   1   56.19    6.10
  -4   7   1   52.29    5.00
  -4   7   1   57.29    7.30
  -4   7   1   57.89    7.10
  -4   7   1   56.49    5.20
  -4   7   1   54.19    5.70
   3  -7  -1    8.50    3.20
   3  -7  -1   12.50    3.70
   3  -7  -1   15.20    4.30
   3  -7  -1   12.20    3.90
   3  -7  -1    9.60    3.60
   3  -7  -1   12.80    3.80
   3  -7  -1   14.40    4.40
   3  -7  -1   10.00    3.90
   3  -7  -1    6.10    3.90
  -3   7   1    7.10    3.70
  -3   7   1   12.10    3.80
  -3   7   1   15.80    3.10
  -3   7   1   14.10    4.10
  -3   7   1   10.80    3.80
  -3   7   1   14.80    4.20
  -3   7   1    9.30    3.40
  -3   7   1    9.10    2.50
  -3   7   1   12.60    5.00
   2  -7  -1  103.49   12.80
   2  -7  -1  111.79    9.60
   2  -7  -1  120.19    9.50
   2  -7  -1  104.79    9.20
   2  -7  -1  104.99    8.60
   2  -7  -1  102.29    6.90
   2  -7  -1  123.59   10.10
   2  -7  -1  107.09    9.70
   2  -7  -1  113.19   10.20
   2  -7  -1  114.59    8.90
  -2   7   1  127.59   10.10
  -2   7   1   96.79    8.60
  -2   7   1  110.89    9.10
  -2   7   1  108.79    9.40
  -2   7   1  109.39    9.80
  -2   7   1  100.39    9.70
  -2   7   1  122.09    9.70
  -2   7   1   99.99    6.90
   1  -7  -1  293.77   18.20
   1  -7  -1  313.97   17.60
   1  -7  -1  271.17   16.90
   1  -7  -1  283.37   18.00
   1  -7  -1  279.77   17.10
   1  -7  -1  320.57   17.40
   1  -7  -1  258.17   14.90
   1  -7  -1  265.37   17.40
   1  -7  -1  279.57   17.70
   1  -7  -1  278.57   18.10
   1  -7  -1  265.07   16.00
  -1   7   1  272.77   17.60
  -1   7   1  257.27   14.80
  -1   7   1  284.87   18.10
  -1   7   1  262.57   18.10
  -1   7   1  285.67   17.40
  -1   7   1  281.07   17.10
  -1   7   1  297.37   17.30
   0  -7  -1  448.16   25.80
   0  -7  -1  490.75   30.50
   0  -7  -1  405.86   22.90
   0  -7  -1  450.85   25.10
   0  -7  -1  445.96   26.00
   0  -7  -1  436.36   25.40
   0  -7  -1  495.85   27.10
   0  -7  -1  524.55   27.00
   0  -7  -1  437.26   23.10
   0  -7  -1  432.36   24.60
   0   7   1  417.26   24.50
   0   7   1  435.86   25.80
   0   7   1  454.95   25.50
   0   7   1  455.35   26.30
   0   7   1  418.66   22.70
   0   7   1  447.36   25.40
   0   7   1  401.56   22.80
   0   7   1  438.66   24.70
  -1  -7  -1  477.05   25.80
  -1  -7  -1  484.35   26.20
  -1  -7  -1  433.46   24.10
  -1  -7  -1  457.55   23.00
  -1  -7  -1  434.06   26.60
  -1  -7  -1  472.75   27.20
  -1  -7  -1  470.35   26.90
  -1  -7  -1  442.36   26.80
  -1  -7  -1  462.75   25.50
   1   7   1  466.25   27.00
   1   7   1  433.86   23.90
   1   7   1  466.15   26.60
   1   7   1  422.86   22.70
   1   7   1  450.35   25.40
   1   7   1  469.25   27.40
   1   7   1  454.15   26.40
   1   7   1  451.45   25.60
  -2  -7  -1    5.50    4.10
  -2  -7  -1    0.10    3.10
  -2  -7  -1    3.50    4.00
  -2  -7  -1   -2.90    2.60
  -2  -7  -1   -4.60    3.20
  -2  -7  -1    0.10    3.80
  -2  -7  -1   -4.90    3.40
  -2  -7  -1   -0.40    4.30
   2   7   1   -1.00    3.20
   2   7   1    0.00    4.50
   2   7   1    0.60    3.80
   2   7   1    0.30    3.40
   2   7   1    0.20    3.10
   2   7   1    4.10    3.70
   2   7   1    5.10    4.20
  -3  -7  -1   13.20    6.70
  -3  -7  -1   14.80    5.10
  -3  -7  -1   23.50    5.10
  -3  -7  -1    4.70    4.40
  -3  -7  -1   13.80    5.70
  -3  -7  -1   22.00    5.40
  -3  -7  -1   19.00    5.40
  -3  -7  -1   12.50    5.20
   3   7   1   11.30    4.70
   3   7   1   14.10    5.30
   3   7   1    7.30    4.80
   3   7   1   19.30    4.50
   3   7   1   15.30    6.20
   3   7   1   13.60    5.40
   3   7   1   18.70    6.50
  -4  -7  -1   61.49   10.80
  -4  -7  -1   71.69   10.80
  -4  -7  -1   66.69   10.90
  -4  -7  -1   37.40   11.90
  -4  -7  -1   46.80    9.00
  -4  -7  -1   53.09    8.20
   4   7   1   72.29   10.00
   4   7   1   85.29   11.10
   4   7   1   63.09   10.50
   4   7   1   64.79    9.50
   4   7   1   62.99    8.10
   4   7   1   73.59   10.40
  -5  -7  -1   -0.10    5.50
  -5  -7  -1   -0.60    4.50
  -5  -7  -1    0.10    5.70
  -5  -7  -1    0.50    4.60
  -5  -7  -1   -8.20    5.00
  -5  -7  -1    8.70    5.50
  -5  -7  -1   -1.40    4.40
   5   7   1   -0.40    5.00
   5   7   1   -3.00    4.90
   5   7   1   -3.60    4.00
   5   7   1   -0.20    4.10
   5   7   1   -6.40    3.60
   5   7   1   -2.50    4.40
  -6  -7  -1  157.08   16.20
  -6  -7  -1  132.89   14.20
  -6  -7  -1  179.18   17.20
  -6  -7  -1   83.39   14.90
  -6  -7  -1  128.49   17.40
   6   7   1  147.99   14.80
   6   7   1  127.19   13.60
   6   7   1  134.79   14.30
   6   7   1  161.88   16.10
   6   7   1  124.99   14.60
   6   7   1  139.29   15.20
  -7  -7  -1  114.49   14.80
  -7  -7  -1  199.28   22.90
  -7  -7  -1  108.59   16.90
   7   7   1  139.49   15.90
   7   7   1  159.18   17.50
   7   7   1  172.88   17.30
  13  -8  -1   12.50    7.50
  13  -8  -1    9.90    7.10
  13  -8  -1   23.60    8.10
  13  -8  -1    3.80    6.90
 -13   8   1    3.60    6.80
 -13   8   1    2.10    6.30
 -13   8   1   -0.10    7.60
  12  -8  -1    3.90    6.00
  12  -8  -1   -2.10    5.40
  12  -8  -1   -0.30    5.60
  12  -8  -1    4.30    5.00
  12  -8  -1   -1.70    5.10
 -12   8   1   -2.00    5.40
 -12   8   1    6.50    5.70
 -12   8   1    5.50    6.20
  11  -8  -1   29.60    7.80
  11  -8  -1   18.50    6.20
  11  -8  -1   33.80    7.70
  11  -8  -1   39.40    8.80
  11  -8  -1   25.70    7.70
 -11   8   1   23.80    7.40
 -11   8   1   35.80    8.70
 -11   8   1   30.20    7.20
 -11   8   1   19.60    6.80
  10  -8  -1    6.00    6.50
  10  -8  -1    3.70    4.20
  10  -8  -1    6.20    5.10
  10  -8  -1    1.50    4.20
  10  -8  -1   -1.00    4.40
  10  -8  -1   -1.90    6.20
 -10   8   1    3.80    4.90
 -10   8   1    9.80    5.40
 -10   8   1    3.80    4.70
 -10   8   1   -2.20    4.60
 -10   8   1   -0.40    5.00
   9  -8  -1    2.40    3.50
   9  -8  -1    4.10    5.00
   9  -8  -1    2.40    4.10
   9  -8  -1   -1.00    3.50
   9  -8  -1    1.90    4.40
   9  -8  -1    5.00    5.10
  -9   8   1   -3.60    3.30
  -9   8   1    7.20    4.80
  -9   8   1    3.80    4.60
  -9   8   1    4.90    4.30
  -9   8   1    2.70    4.80
  -9   8   1   16.40    6.30
  -9   8   1    6.30    4.80
   8  -8  -1    3.30    3.10
   8  -8  -1    4.80    3.20
   8  -8  -1    1.00    3.70
   8  -8  -1    5.40    4.20
   8  -8  -1   -4.60    2.60
   8  -8  -1   -0.50    4.40
   8  -8  -1    5.20    4.30
   8  -8  -1    3.20    4.40
   8  -8  -1   -5.50    3.70
  -8   8   1   -1.80    5.80
  -8   8   1   -1.90    2.80
  -8   8   1   10.10    4.50
  -8   8   1   -3.50    2.90
  -8   8   1    4.80    4.70
  -8   8   1    4.40    4.30
  -8   8   1    5.30    3.70
   7  -8  -1   31.80    5.20
   7  -8  -1   38.40    6.90
   7  -8  -1   33.50    7.00
   7  -8  -1   20.90    6.00
   7  -8  -1   39.40    6.50
   7  -8  -1   32.20    6.60
   7  -8  -1   33.80    6.60
   7  -8  -1   31.00    4.70
   7  -8  -1   33.50    5.80
   7  -8  -1   37.20    7.70
  -7   8   1   37.90    6.70
  -7   8   1   34.10    5.80
  -7   8   1   55.89    8.50
  -7   8   1   33.60    5.40
  -7   8   1   31.60    5.90
  -7   8   1   27.10    5.50
  -7   8   1   43.50    7.40
  -7   8   1   40.00    7.80
  -7   8   1   22.50    5.90
  -7   8   1   34.50    5.80
   6  -8  -1  610.54   33.30
   6  -8  -1  658.33   33.70
   6  -8  -1  669.13   35.40
   6  -8  -1  621.64   33.80
   6  -8  -1  597.64   33.30
   6  -8  -1  633.74   35.00
   6  -8  -1  613.94   34.20
   6  -8  -1  639.84   34.50
   6  -8  -1  644.54   35.30
  -6   8   1  655.83   33.70
  -6   8   1  636.44   35.00
  -6   8   1  629.74   34.40
  -6   8   1  657.23   32.50
  -6   8   1  602.44   33.20
  -6   8   1  630.84   33.70
  -6   8   1  611.84   33.60
  -6   8   1  604.04   34.20
  -6   8   1  644.44   35.40
  -6   8   1  618.94   32.40
   5  -8  -1   -1.50    2.90
   5  -8  -1   -0.70    3.10
   5  -8  -1   -0.90    3.20
   5  -8  -1    0.90    3.10
   5  -8  -1   -1.70    2.50
   5  -8  -1    1.10    2.70
   5  -8  -1   -0.20    3.80
   5  -8  -1    1.60    2.80
   5  -8  -1    0.30    4.10
  -5   8   1   -0.40    3.20
  -5   8   1    4.50    3.90
  -5   8   1    1.60    3.50
  -5   8   1   -3.20    2.70
  -5   8   1   -1.70    2.70
  -5   8   1    0.20    2.30
  -5   8   1   -2.80    2.50
  -5   8   1    2.50    2.90
  -5   8   1   -2.10    2.70
  -5   8   1    2.20    3.60
  -5   8   1    0.30    2.20
   4  -8  -1    4.00    3.00
   4  -8  -1   -1.70    2.80
   4  -8  -1   -2.10    2.80
   4  -8  -1    1.80    3.10
   4  -8  -1    0.30    4.30
   4  -8  -1    2.00    3.30
   4  -8  -1    1.90    3.30
   4  -8  -1   -1.00    3.20
   4  -8  -1   -4.80    2.80
  -4   8   1   -0.50    2.70
  -4   8   1   -1.10    1.70
  -4   8   1    0.30    3.50
  -4   8   1    1.40    2.70
  -4   8   1   -1.40    2.30
  -4   8   1   -0.30    1.90
  -4   8   1   -0.40    3.00
  -4   8   1    4.40    3.50
  -4   8   1    1.20    2.90
  -4   8   1    5.10    3.50
  -4   8   1    0.40    3.40
   3  -8  -1   21.50    4.80
   3  -8  -1   18.50    4.30
   3  -8  -1   17.50    4.70
   3  -8  -1   25.60    5.70
   3  -8  -1   18.60    5.00
   3  -8  -1   26.40    7.00
   3  -8  -1   18.80    4.90
   3  -8  -1   25.40    5.90
  -3   8   1   13.70    4.80
  -3   8   1   17.70    3.00
  -3   8   1   22.20    5.30
  -3   8   1   26.30    5.20
  -3   8   1   10.80    4.40
  -3   8   1   18.90    5.00
  -3   8   1   17.80    3.20
  -3   8   1   18.80    5.00
  -3   8   1   21.40    4.90
   2  -8  -1    2.70    3.80
   2  -8  -1   16.50    8.80
   2  -8  -1   -1.00    2.40
   2  -8  -1    0.90    3.50
   2  -8  -1    5.30    3.60
   2  -8  -1   -2.20    1.60
   2  -8  -1    2.30    2.90
   2  -8  -1    1.10    3.40
   2  -8  -1    2.70    3.60
   2  -8  -1    5.50    3.20
   2  -8  -1   -1.80    2.80
  -2   8   1    4.10    1.90
  -2   8   1    2.10    3.50
  -2   8   1   -0.30    2.80
  -2   8   1   -2.10    3.00
  -2   8   1    2.40    3.20
  -2   8   1    6.30    3.80
  -2   8   1    6.90    3.80
  -2   8   1    0.10    2.70
   1  -8  -1   37.60    6.20
   1  -8  -1   35.00    6.80
   1  -8  -1   30.80    6.30
   1  -8  -1   34.90    5.50
   1  -8  -1   39.70    7.20
   1  -8  -1   51.99    6.80
   1  -8  -1   47.30    7.70
   1  -8  -1   43.70    4.60
   1  -8  -1   43.80    7.00
   1  -8  -1   26.70    5.70
   1  -8  -1   34.00    6.70
  -1   8   1   31.40    6.60
  -1   8   1   25.10    5.30
  -1   8   1   37.20    6.70
  -1   8   1   34.80    6.80
  -1   8   1   41.20    5.60
  -1   8   1   34.60    4.20
  -1   8   1   52.19    7.10
  -1   8   1   41.70    7.00
   0  -8  -1   76.99    8.40
   0  -8  -1   71.29    6.40
   0  -8  -1   81.19    8.70
   0  -8  -1   71.19    8.30
   0  -8  -1   58.99    8.90
   0  -8  -1   84.69    9.90
   0  -8  -1   76.69   15.80
   0  -8  -1   80.79    9.50
   0  -8  -1   85.09    9.60
   0  -8  -1   76.49    6.70
   0  -8  -1   69.49    8.70
   0   8   1   61.79    9.20
   0   8   1   72.89    8.60
   0   8   1   62.79    8.50
   0   8   1   59.69    6.00
   0   8   1   64.69    8.70
   0   8   1   59.99    8.40
   0   8   1   74.49    9.50
   0   8   1   68.39    6.40
  -1  -8  -1  191.98   15.10
  -1  -8  -1  169.78   14.60
  -1  -8  -1  173.88   13.60
  -1  -8  -1  184.38   15.00
  -1  -8  -1  172.08   13.30
  -1  -8  -1  194.98   14.10
  -1  -8  -1  178.18   11.80
  -1  -8  -1  176.88   10.40
  -1  -8  -1  183.58   14.80
   1   8   1  160.88   10.10
   1   8   1  170.38   16.40
   1   8   1  177.88   13.50
   1   8   1  186.08   15.10
   1   8   1  157.08   13.70
   1   8   1  163.98   13.30
   1   8   1  180.18   11.60
   1   8   1  163.68   14.00
  -2  -8  -1    5.40    4.50
  -2  -8  -1    7.30    5.40
  -2  -8  -1   -2.00    3.70
  -2  -8  -1    2.50    4.50
  -2  -8  -1    3.80    6.40
  -2  -8  -1    3.70    4.60
  -2  -8  -1    2.80    3.50
  -2  -8  -1    2.80    3.80
   2   8   1   -0.30    4.10
   2   8   1    3.40    4.50
   2   8   1   -2.90    3.60
   2   8   1    1.40    2.90
   2   8   1    1.60    4.10
   2   8   1   -1.50    3.80
  -3  -8  -1   45.10   14.00
  -3  -8  -1   33.70    8.10
  -3  -8  -1   44.50   13.80
  -3  -8  -1   45.90    7.50
  -3  -8  -1   41.50    8.40
  -3  -8  -1   49.90    9.40
  -3  -8  -1   49.50   13.50
   3   8   1   36.50    8.00
   3   8   1   27.60    5.70
   3   8   1   49.00    8.80
   3   8   1   52.59    9.70
   3   8   1   64.09   10.10
   3   8   1   58.69    9.00
  -4  -8  -1   64.89   11.00
  -4  -8  -1   36.10    9.10
  -4  -8  -1   58.89   10.20
  -4  -8  -1   50.39    8.10
  -4  -8  -1   84.89   12.20
  -4  -8  -1   43.90    9.50
  -4  -8  -1   39.50    7.80
   4   8   1   64.99   10.70
   4   8   1   41.30    8.00
   4   8   1   65.99   10.50
   4   8   1   49.30    9.40
  -5  -8  -1   46.20   11.00
  -5  -8  -1   67.59   12.60
  -5  -8  -1   59.19    9.70
  -5  -8  -1   41.00    9.30
   5   8   1   65.99   11.40
   5   8   1   70.79   11.90
   5   8   1   65.79   11.50
   5   8   1   58.29   10.80
   5   8   1   55.29    9.30
  -6  -8  -1    9.10    5.90
  -6  -8  -1    5.50    8.30
  -6  -8  -1   -7.70    6.50
   6   8   1    5.00    5.90
   6   8   1    5.20    6.00
   6   8   1    1.10    6.10
   6   8   1    3.90    6.50
   6   8   1    0.10    9.60
  -7  -8  -1   19.00    9.30
  -7  -8  -1    1.20    9.50
   7   8   1   20.20    9.40
   7   8   1    3.00    7.00
  12  -9  -1   -1.50    5.10
  12  -9  -1    4.30    5.70
  12  -9  -1    6.10    5.90
  12  -9  -1    0.60    5.80
  12  -9  -1   -3.30    5.20
 -12   9   1   -3.10    6.00
 -12   9   1    2.10    7.10
 -12   9   1    0.10    5.20
  11  -9  -1   -7.10    4.40
  11  -9  -1   -1.30    4.50
  11  -9  -1   -4.30    4.30
  11  -9  -1    0.20    4.30
  11  -9  -1    5.80    5.60
 -11   9   1   -1.00    5.40
 -11   9   1    0.40    5.10
 -11   9   1   -3.90    3.60
 -11   9   1    1.40    5.30
  10  -9  -1   -6.50    3.80
  10  -9  -1    1.70    5.50
  10  -9  -1   -1.60    3.80
  10  -9  -1    6.50    5.10
  10  -9  -1    4.40    5.40
 -10   9   1   -2.50    4.50
 -10   9   1   -0.90    3.80
 -10   9   1    5.90    6.10
 -10   9   1    1.10    4.50
 -10   9   1    1.00    5.00
   9  -9  -1   60.19    9.80
   9  -9  -1   49.80    8.30
   9  -9  -1   56.89    9.70
   9  -9  -1   63.09    8.60
   9  -9  -1   54.09    9.60
   9  -9  -1   49.30    9.60
  -9   9   1   66.19   10.60
  -9   9   1   51.99    9.40
  -9   9   1   62.09    8.30
  -9   9   1   34.00    8.40
  -9   9   1   48.30   10.80
  -9   9   1   57.09    8.60
  -9   9   1   54.29    9.20
  -9   9   1   61.79    9.40
   8  -9  -1  155.98   13.10
   8  -9  -1  153.48   14.40
   8  -9  -1  147.69   14.20
   8  -9  -1  161.18   12.90
   8  -9  -1  167.28   13.10
   8  -9  -1  163.78   15.60
   8  -9  -1  164.08   14.00
  -8   9   1  142.79   12.70
  -8   9   1  157.48   13.20
  -8   9   1  153.28   11.90
  -8   9   1  171.98   14.40
  -8   9   1  169.08   12.20
  -8   9   1  159.18   14.70
  -8   9   1  178.08   12.60
  -8   9   1  187.58   14.80
  -8   9   1  168.58   14.70
   7  -9  -1    6.00    4.40
   7  -9  -1   13.20    4.30
   7  -9  -1   11.80    5.00
   7  -9  -1    5.40    4.50
   7  -9  -1    6.60    4.10
   7  -9  -1   11.80    5.00
   7  -9  -1   15.70    6.00
   7  -9  -1    3.50    4.10
  -7   9   1    5.40    3.60
  -7   9   1    7.40    5.30
  -7   9   1    8.80    4.20
  -7   9   1    8.70    4.80
  -7   9   1    7.00    3.60
  -7   9   1    7.10    4.50
  -7   9   1   13.40    7.30
  -7   9   1   10.10    4.40
  -7   9   1    7.70    3.30
  -7   9   1    8.10    3.40
   6  -9  -1    0.80    3.40
   6  -9  -1    1.30    4.00
   6  -9  -1   -2.40    2.80
   6  -9  -1   -0.30    3.20
   6  -9  -1    0.90    3.80
   6  -9  -1    1.90    3.50
   6  -9  -1    0.40    3.40
   6  -9  -1    1.80    3.80
   6  -9  -1    1.60    3.90
  -6   9   1    4.90    3.40
  -6   9   1   -0.20    3.30
  -6   9   1   -5.50    3.50
  -6   9   1   -1.40    2.40
  -6   9   1    1.10    3.20
  -6   9   1   -5.10    2.80
  -6   9   1    0.70    4.10
  -6   9   1   -1.30    2.50
  -6   9   1    3.20    4.00
  -6   9   1    3.70    4.50
   5  -9  -1  399.16   22.90
   5  -9  -1  407.06   23.70
   5  -9  -1  430.66   24.00
   5  -9  -1  397.06   23.60
   5  -9  -1  375.66   22.90
   5  -9  -1  401.86   24.30
   5  -9  -1  405.46   25.70
   5  -9  -1  398.96   24.50
   5  -9  -1  379.06   23.70
  -5   9   1  390.96   23.50
  -5   9   1  387.06   22.70
  -5   9   1  390.16   23.70
  -5   9   1  367.66   24.00
  -5   9   1  375.06   20.60
  -5   9   1  361.56   23.60
  -5   9   1  393.86   22.10
  -5   9   1  382.36   20.50
  -5   9   1  351.16   23.10
  -5   9   1  426.06   24.00
  -5   9   1  384.66   21.50
   4  -9  -1  644.04   35.60
   4  -9  -1  614.84   34.50
   4  -9  -1  715.13   35.60
   4  -9  -1  625.84   34.20
   4  -9  -1  672.03   34.20
   4  -9  -1  622.04   34.80
   4  -9  -1  667.73   35.80
   4  -9  -1  626.84   34.40
   4  -9  -1  581.44   39.20
  -4   9   1  642.44   34.70
  -4   9   1  595.34   34.90
  -4   9   1  662.23   34.80
  -4   9   1  585.44   31.10
  -4   9   1  632.74   34.60
  -4   9   1  575.04   31.10
  -4   9   1  639.44   32.00
  -4   9   1  679.73   34.10
  -4   9   1  598.34   35.00
  -4   9   1  642.34   35.10
   3  -9  -1   14.70    5.00
   3  -9  -1   14.00    5.10
   3  -9  -1    4.90    4.20
   3  -9  -1   13.50    4.70
   3  -9  -1   21.20    6.40
   3  -9  -1   23.80    6.20
   3  -9  -1   15.80    5.20
   3  -9  -1   19.80    5.70
   3  -9  -1   15.40    4.90
  -3   9   1   11.20    4.60
  -3   9   1   12.30    5.00
  -3   9   1   13.10    5.10
  -3   9   1   12.30    5.40
  -3   9   1   23.00    5.50
  -3   9   1   12.70    2.70
  -3   9   1   16.20    5.30
  -3   9   1   13.10    4.80
   2  -9  -1  680.83   35.80
   2  -9  -1  702.23   37.20
   2  -9  -1  678.93   36.90
   2  -9  -1  655.33   36.80
   2  -9  -1  681.33   35.90
   2  -9  -1  702.73   37.00
   2  -9  -1  607.74   32.30
   2  -9  -1  656.73   35.50
   2  -9  -1  665.13   35.60
   2  -9  -1  658.53   36.20
  -2   9   1  677.03   35.80
  -2   9   1  600.94   32.10
  -2   9   1  671.03   37.10
  -2   9   1  633.34   34.60
  -2   9   1  703.23   37.00
  -2   9   1  602.24   36.10
  -2   9   1  655.33   35.50
  -2   9   1  645.14   36.70
   1  -9  -1  343.27   22.30
   1  -9  -1  325.57   18.00
   1  -9  -1  334.07   20.90
   1  -9  -1  351.46   19.70
   1  -9  -1  317.67   21.90
   1  -9  -1  341.17   22.10
   1  -9  -1  355.96   22.30
   1  -9  -1  370.76   21.40
   1  -9  -1  313.07   20.50
   1  -9  -1  311.57   21.30
   1  -9  -1  332.67   20.90
  -1   9   1  324.47   20.80
  -1   9   1  338.27   22.40
  -1   9   1  367.76   21.10
  -1   9   1  331.47   22.40
  -1   9   1  320.07   19.20
  -1   9   1  317.27   21.50
  -1   9   1  304.57   17.60
  -1   9   1  337.77   21.40
   0  -9  -1   38.20    5.20
   0  -9  -1   31.00    7.50
   0  -9  -1   29.90    6.10
   0  -9  -1   42.10    5.40
   0  -9  -1   27.40    7.30
   0  -9  -1   28.30    6.40
   0  -9  -1   35.80    6.80
   0  -9  -1   38.10    7.50
   0  -9  -1   32.40    7.60
   0  -9  -1   35.80    6.80
   0  -9  -1   41.10    8.70
   0   9   1   26.60    7.40
   0   9   1   46.70    8.60
   0   9   1   49.70    8.40
   0   9   1   26.60    4.40
   0   9   1   27.40    4.90
   0   9   1   24.60    6.40
   0   9   1   23.70    6.30
  -1  -9  -1  110.69    8.10
  -1  -9  -1  113.59   12.00
  -1  -9  -1  116.59   11.60
  -1  -9  -1  120.49   13.20
  -1  -9  -1  136.69   11.80
  -1  -9  -1  123.59   13.40
  -1  -9  -1  128.49   12.20
  -1  -9  -1  123.29   12.90
  -1  -9  -1  117.79    9.80
   1   9   1  138.49   12.80
   1   9   1  109.09   19.50
   1   9   1  133.39   12.90
   1   9   1  118.39   13.00
   1   9   1  113.49   12.90
   1   9   1  138.29   12.80
  -2  -9  -1  103.19    9.90
  -2  -9  -1  124.49   13.60
  -2  -9  -1   94.89   13.00
  -2  -9  -1  110.89   12.30
  -2  -9  -1  111.39   12.90
  -2  -9  -1  109.39   17.10
  -2  -9  -1  128.69   13.60
   2   9   1  106.59   13.00
   2   9   1  133.59   13.90
   2   9   1  121.99   11.90
   2   9   1  117.79   12.70
   2   9   1   93.99   12.20
  -3  -9  -1   -1.20    5.00
  -3  -9  -1   -5.90    5.20
  -3  -9  -1    4.50    6.20
  -3  -9  -1   -0.90    4.80
  -3  -9  -1   -7.90    4.90
  -3  -9  -1    3.80    4.20
  -3  -9  -1    5.70    6.30
   3   9   1   -2.90    4.30
   3   9   1    6.40    4.90
   3   9   1   -7.00    4.00
   3   9   1    5.60    5.70
  -4  -9  -1   21.00    8.30
  -4  -9  -1   12.90    5.30
  -4  -9  -1   -1.40    6.60
  -4  -9  -1    7.10    6.00
   4   9   1   10.90    6.10
   4   9   1   13.50    6.80
   4   9   1    3.10    5.70
   4   9   1   17.30    6.30
  -5  -9  -1   -0.40    6.20
  -5  -9  -1   -2.80    5.90
   5   9   1    4.30    9.10
   5   9   1   -1.60    5.90
   5   9   1    4.20    6.40
  -6  -9  -1    3.90    7.40
  -6  -9  -1   -3.70    7.10
   6   9   1   -2.90    6.10
   6   9   1   -1.50    5.90
  12 -10  -1    7.70    6.70
  12 -10  -1    1.50    7.20
  12 -10  -1    8.80    6.40
  12 -10  -1    4.50    6.30
 -12  10   1   11.10    8.70
 -12  10   1    8.80    7.70
  11 -10  -1   23.00    7.70
  11 -10  -1   16.60    6.30
  11 -10  -1   15.70    7.50
  11 -10  -1   23.20    8.10
  11 -10  -1   12.70    5.60
 -11  10   1   10.70    6.40
 -11  10   1   21.00    8.60
  10 -10  -1   38.30    8.90
  10 -10  -1   52.69    9.10
  10 -10  -1   42.90    7.90
  10 -10  -1   37.30    8.50
  10 -10  -1   45.50    9.60
 -10  10   1   40.80    8.10
 -10  10   1   64.69   10.20
 -10  10   1   46.20   10.00
   9 -10  -1    6.30    7.30
   9 -10  -1    7.00    5.00
   9 -10  -1    0.80    4.60
   9 -10  -1   -0.30    4.50
   9 -10  -1   -2.90    4.60
  -9  10   1    0.90    4.90
  -9  10   1    6.80    5.10
  -9  10   1    5.60    5.60
  -9  10   1    3.50    4.90
  -9  10   1    1.40    4.20
   8 -10  -1  288.57   19.70
   8 -10  -1  255.47   17.50
   8 -10  -1  241.98   19.30
   8 -10  -1  259.97   19.80
   8 -10  -1  247.38   18.70
   8 -10  -1  250.97   17.60
  -8  10   1  237.18   19.10
  -8  10   1  266.57   20.00
  -8  10   1  247.38   17.50
  -8  10   1  264.47   17.30
  -8  10   1  241.68   16.00
  -8  10   1  259.97   18.90
  -8  10   1  241.58   17.00
  -8  10   1  237.08   17.50
   7 -10  -1  199.58   16.00
   7 -10  -1  204.38   14.50
   7 -10  -1  166.98   16.60
   7 -10  -1  173.68   15.90
   7 -10  -1  205.98   16.20
   7 -10  -1  229.58   17.40
   7 -10  -1  169.88   14.00
   7 -10  -1  194.08   15.40
   7 -10  -1  197.88   14.50
  -7  10   1  215.98   16.10
  -7  10   1  164.38   13.50
  -7  10   1  188.38   14.70
  -7  10   1  168.08   16.40
  -7  10   1  169.28   14.10
  -7  10   1  167.98   12.20
  -7  10   1  205.58   14.90
  -7  10   1  212.78   16.60
   6 -10  -1  126.79   12.80
   6 -10  -1  139.69   11.90
   6 -10  -1  136.99   12.10
   6 -10  -1  126.49   11.30
   6 -10  -1  132.89   12.00
   6 -10  -1  157.08   13.20
   6 -10  -1  146.39   13.00
   6 -10  -1  146.69   13.00
  -6  10   1  117.99   11.80
  -6  10   1  139.69   13.10
  -6  10   1  126.49    9.40
  -6  10   1  126.89   16.00
  -6  10   1  143.29   10.70
  -6  10   1  119.89   13.20
  -6  10   1  140.09   12.30
  -6  10   1  126.79   12.70
  -6  10   1  130.39   10.70
  -6  10   1  130.59   11.50
   5 -10  -1   55.29    8.30
   5 -10  -1   48.60    8.10
   5 -10  -1   42.60    7.60
   5 -10  -1   52.39    8.60
   5 -10  -1   37.90    7.30
   5 -10  -1   60.79    9.40
   5 -10  -1   66.99    7.90
   5 -10  -1   51.69    8.40
   5 -10  -1   41.20    7.50
  -5  10   1   38.50    6.00
  -5  10   1   43.60    7.60
  -5  10   1   33.80    4.70
  -5  10   1   40.60    6.80
  -5  10   1   47.90    8.40
  -5  10   1   48.40    8.50
  -5  10   1   43.70    7.90
  -5  10   1   59.89    8.50
  -5  10   1   41.70    8.50
   4 -10  -1  121.49   11.80
   4 -10  -1  124.19   12.60
   4 -10  -1  124.19   11.00
   4 -10  -1   98.49   11.60
   4 -10  -1   93.49   11.40
   4 -10  -1  122.29   11.80
   4 -10  -1  115.89   11.00
   4 -10  -1  116.49   11.50
   4 -10  -1  122.49   11.30
  -4  10   1  119.59   12.10
  -4  10   1  129.39   11.20
  -4  10   1  107.19    7.50
  -4  10   1  114.69   12.10
  -4  10   1  111.29    8.40
  -4  10   1  125.39   12.00
  -4  10   1  117.99   17.70
  -4  10   1  121.59   11.00
  -4  10   1  153.08   12.70
   3 -10  -1   95.79   10.90
   3 -10  -1   89.19    9.60
   3 -10  -1   87.49   10.80
   3 -10  -1   77.49    9.80
   3 -10  -1   84.29    9.20
   3 -10  -1   91.39   10.60
   3 -10  -1   84.09   11.60
   3 -10  -1   73.19    9.50
   3 -10  -1   77.29   10.40
   3 -10  -1   85.79    9.50
  -3  10   1   84.89    9.30
  -3  10   1   91.59   11.10
  -3  10   1   94.79   10.50
  -3  10   1   72.29   10.30
  -3  10   1   92.09   10.80
  -3  10   1   90.29    9.80
   2 -10  -1   -1.50    2.10
   2 -10  -1    6.20    4.50
   2 -10  -1   -3.50    3.40
   2 -10  -1   -4.00    3.90
   2 -10  -1   -2.80    3.60
   2 -10  -1   -0.90    4.30
   2 -10  -1   -1.00    5.20
   2 -10  -1   -2.70    3.30
   2 -10  -1    2.50    4.90
   2 -10  -1    3.80    4.70
   2 -10  -1    4.00    4.30
  -2  10   1   -3.00    2.90
  -2  10   1    9.30    8.30
  -2  10   1    4.50    4.10
  -2  10   1   -6.00    3.90
  -2  10   1    6.50    4.60
  -2  10   1   -0.50    4.40
   1 -10  -1   19.00    5.90
   1 -10  -1   23.90    8.90
   1 -10  -1   19.10    5.70
   1 -10  -1   16.60    5.00
   1 -10  -1   11.40    5.70
   1 -10  -1   19.90    6.80
   1 -10  -1   25.60    3.90
   1 -10  -1   25.70    7.10
   1 -10  -1    7.70    5.40
   1 -10  -1   28.70    6.80
   1 -10  -1   25.10    6.30
  -1  10   1   16.60    6.00
  -1  10   1   30.80    7.80
  -1  10   1    8.30    4.80
  -1  10   1   17.60    8.60
  -1  10   1   29.00    7.10
  -1  10   1    8.30    4.10
   0 -10  -1   -7.30    4.00
   0 -10  -1   -2.70    4.20
   0 -10  -1   -1.00    4.90
   0 -10  -1   -3.60    2.30
   0 -10  -1    2.60    4.60
   0 -10  -1   -0.20    4.50
   0 -10  -1    5.70    5.50
   0 -10  -1    0.40    5.00
   0 -10  -1   -1.90    3.90
   0  10   1   -1.40    4.80
   0  10   1   -0.40    4.10
   0  10   1   -0.90    4.00
   0  10   1   -5.80    3.50
   0  10   1    0.90    4.40
  -1 -10  -1    4.40    6.00
  -1 -10  -1   -1.80    5.20
  -1 -10  -1   12.50    6.40
  -1 -10  -1   13.10    4.30
  -1 -10  -1   14.40    5.70
  -1 -10  -1    6.60    4.70
  -1 -10  -1    0.80    5.30
  -1 -10  -1   17.70    7.00
  -1 -10  -1   23.80    7.90
   1  10   1    8.60    5.40
   1  10   1    3.50    5.40
   1  10   1    6.70    6.40
   1  10   1   11.70    6.50
   1  10   1    2.50    5.30
  -2 -10  -1   12.00    6.40
  -2 -10  -1   17.90    6.80
  -2 -10  -1   14.00    7.30
  -2 -10  -1   24.30    8.90
  -2 -10  -1    6.40    6.80
   2  10   1   15.00    5.90
   2  10   1   23.20    7.60
   2  10   1    1.00    4.80
   2  10   1   11.60    6.70
  -3 -10  -1  201.68   18.40
  -3 -10  -1  162.08   17.20
   3  10   1  177.58   17.30
   3  10   1  150.08   15.00
   3  10   1  131.89   16.60
   3  10   1  154.88   16.80
  -4 -10  -1   17.90    8.20
  -4 -10  -1   15.90    9.30
   4  10   1   13.60    7.80
   4  10   1   14.10    9.50
   4  10   1   17.60    8.00
   4  10   1   10.40    7.10
  -5 -10  -1    2.50    7.40
   5  10   1    9.50    7.80
   5  10   1    2.00    6.90
   5  10   1   14.30    8.00
  12 -11  -1   -2.00    4.80
  12 -11  -1   -2.80    5.10
  12 -11  -1   -1.90    5.60
 -12  11   1   -1.40    6.10
  11 -11  -1    0.10    5.20
  11 -11  -1   -0.80    4.80
  11 -11  -1    4.80    8.10
 -11  11   1    7.60    6.20
 -11  11   1   10.80    7.50
  10 -11  -1  355.46   23.50
  10 -11  -1  290.37   25.00
  10 -11  -1  402.26   27.00
  10 -11  -1  344.77   25.20
  10 -11  -1  350.66   23.40
 -10  11   1  387.06   24.50
 -10  11   1  352.96   26.40
   9 -11  -1  102.29   11.00
   9 -11  -1   94.89   12.30
   9 -11  -1   71.39   11.90
   9 -11  -1   91.79   10.90
   9 -11  -1   95.99   12.40
  -9  11   1  103.29   11.30
  -9  11   1   75.99   12.60
  -9  11   1   69.49   10.70
   8 -11  -1   10.40    5.30
   8 -11  -1   -5.20    4.50
   8 -11  -1    8.00    5.30
   8 -11  -1   -1.30    4.20
   8 -11  -1    1.60    5.20
  -8  11   1    2.60    5.10
  -8  11   1    2.50    4.90
  -8  11   1    1.10    4.20
  -8  11   1    3.30    4.50
  -8  11   1    3.50    4.70
  -8  11   1    6.50    5.40
  -8  11   1    1.40    6.00
   7 -11  -1   79.29   11.30
   7 -11  -1   77.69   10.60
   7 -11  -1   75.49   10.80
   7 -11  -1   91.39   10.10
   7 -11  -1   67.89   10.70
   7 -11  -1   67.29    9.50
   7 -11  -1   87.99   11.00
   7 -11  -1   84.09   10.00
  -7  11   1   65.49   14.40
  -7  11   1   92.49   11.40
  -7  11   1   65.09   11.00
  -7  11   1   76.29   10.10
  -7  11   1   75.09    9.60
  -7  11   1   77.49   11.00
  -7  11   1   64.99    8.60
   6 -11  -1  127.59   13.00
   6 -11  -1  105.09   10.90
   6 -11  -1  129.19   13.00
   6 -11  -1   94.19   11.40
   6 -11  -1  114.99   12.20
   6 -11  -1  106.79   12.30
   6 -11  -1   97.29   10.80
   6 -11  -1  100.79   11.40
   6 -11  -1  110.89   12.20
  -6  11   1   86.29   12.00
  -6  11   1   87.59   11.30
  -6  11   1  115.79   12.20
  -6  11   1  120.99   10.60
  -6  11   1  112.69   12.30
  -6  11   1   99.19    9.20
  -6  11   1  102.49   11.80
   5 -11  -1   43.30    8.20
   5 -11  -1   62.99    9.50
   5 -11  -1   60.99   10.30
   5 -11  -1   51.99    8.60
   5 -11  -1   52.39    9.50
   5 -11  -1   58.89    8.70
   5 -11  -1   47.40    9.80
   5 -11  -1   47.10    8.70
   5 -11  -1   55.89    9.40
  -5  11   1   60.99    8.40
  -5  11   1   61.89   10.20
  -5  11   1   51.09    9.90
  -5  11   1   56.79    9.40
   4 -11  -1  176.08   14.40
   4 -11  -1  154.58   13.80
   4 -11  -1  154.38   15.30
   4 -11  -1  170.58   15.00
   4 -11  -1  168.58   15.20
   4 -11  -1  156.98   14.70
   4 -11  -1  163.98   13.70
   4 -11  -1  132.19   13.00
   4 -11  -1  151.38   15.40
  -4  11   1  159.28   13.80
  -4  11   1  176.38   15.20
  -4  11   1  171.08   13.70
  -4  11   1  153.38   14.50
  -4  11   1  132.99   14.20
  -4  11   1  154.28   14.80
   3 -11  -1  493.65   28.20
   3 -11  -1  478.25   29.50
   3 -11  -1  450.75   29.20
   3 -11  -1  442.06   27.30
   3 -11  -1  463.45   29.30
   3 -11  -1  446.36   28.20
   3 -11  -1  435.06   27.90
   3 -11  -1  468.45   27.80
   3 -11  -1  469.25   29.40
  -3  11   1  486.05   28.40
  -3  11   1  481.65   30.00
  -3  11   1  434.16   26.80
  -3  11   1  445.16   29.20
  -3  11   1  520.05   28.70
  -3  11   1  407.06   28.50
   2 -11  -1   55.29   12.50
   2 -11  -1   59.99   10.60
   2 -11  -1   69.69   10.60
   2 -11  -1   50.59    8.40
   2 -11  -1   63.19    9.30
   2 -11  -1   53.99    8.90
   2 -11  -1   69.69   10.80
   2 -11  -1   61.49   11.00
   2 -11  -1   53.89   10.00
  -2  11   1   67.59   10.40
  -2  11   1   44.30    9.10
  -2  11   1   63.29    9.20
  -2  11   1   65.79   10.70
  -2  11   1   63.89    8.20
  -2  11   1   57.49   10.60
   1 -11  -1  123.49   13.20
   1 -11  -1  120.79   13.30
   1 -11  -1  108.99   11.90
   1 -11  -1   99.69   12.60
   1 -11  -1   89.99   11.90
   1 -11  -1  127.29   13.70
   1 -11  -1   99.59   14.20
   1 -11  -1  108.69   15.60
  -1  11   1  119.99   13.00
  -1  11   1   93.39   12.70
  -1  11   1  111.39   13.70
  -1  11   1   79.79   14.10
  -1  11   1  104.79   12.00
   0 -11  -1   -1.90    5.20
   0 -11  -1    0.90    5.50
   0 -11  -1    3.40    5.20
   0 -11  -1    0.10    4.80
   0 -11  -1    6.00    6.30
   0 -11  -1    6.50    5.80
   0 -11  -1   -2.80    5.00
   0  11   1   -2.20    4.70
   0  11   1   -1.50    5.70
   0  11   1    5.30    5.80
   0  11   1    1.20    5.10
  -1 -11  -1   28.30    7.30
  -1 -11  -1   25.30    8.50
  -1 -11  -1   36.60    9.00
  -1 -11  -1   24.20    8.10
   1  11   1   12.50    5.80
   1  11   1   24.80    8.10
   1  11   1   15.70    7.60
   1  11   1   22.70    7.40
  -2 -11  -1   37.20    8.30
  -2 -11  -1   23.20    9.20
  -2 -11  -1   30.30    9.10
   2  11   1   37.40    9.60
   2  11   1   24.20    7.20
   2  11   1   31.70    9.20
   2  11   1   31.90    9.00
  -3 -11  -1  116.39   16.80
  -3 -11  -1  159.98   21.90
  -3 -11  -1  105.49   15.70
   3  11   1  120.09   14.90
   3  11   1  158.08   18.10
   3  11   1  144.89   17.30
   3  11   1   84.29   15.30
   4  11   1  100.19   16.00
  11 -12  -1    2.80    6.20
  11 -12  -1    0.60    6.20
 -11  12   1   -1.60    5.40
 -11  12   1    0.40    6.60
  10 -12  -1    3.70    5.30
  10 -12  -1    1.30   10.00
  10 -12  -1    2.40    5.80
 -10  12   1   -1.40    6.40
 -10  12   1    2.00    5.80
   9 -12  -1   17.60    7.90
   9 -12  -1   17.80    7.10
   9 -12  -1   15.90    7.00
   9 -12  -1   18.70    6.80
  -9  12   1   28.10    8.60
  -9  12   1   15.80    6.50
   8 -12  -1    7.10    5.60
   8 -12  -1   -2.70    3.90
   8 -12  -1    4.70    6.50
   8 -12  -1   16.70    6.80
  -8  12   1    5.50    4.80
  -8  12   1    1.40    6.70
  -8  12   1    0.50    5.40
  -8  12   1    1.90    4.50
  -8  12   1    4.80    8.40
   7 -12  -1    2.70    5.00
   7 -12  -1   -4.60    3.80
   7 -12  -1   -3.40    3.80
   7 -12  -1    4.30    5.70
   7 -12  -1   -8.40    4.70
  -7  12   1    3.50    5.20
  -7  12   1   -0.40    4.50
  -7  12   1    0.70    3.80
  -7  12   1   -0.20    4.70
  -7  12   1    1.10    5.20
   6 -12  -1  173.68   14.00
   6 -12  -1  145.49   15.20
   6 -12  -1  133.19   14.50
   6 -12  -1  155.78   17.20
   6 -12  -1  139.69   14.70
   6 -12  -1  138.49   14.20
   6 -12  -1  179.88   15.90
  -6  12   1  137.59   14.30
  -6  12   1  129.79   14.40
  -6  12   1  149.39   14.90
  -6  12   1  142.79   12.70
  -6  12   1  174.78   15.50
   5 -12  -1   94.69   12.40
   5 -12  -1  101.79   12.80
   5 -12  -1   94.19   17.30
   5 -12  -1   90.59   11.10
   5 -12  -1   89.19   14.20
   5 -12  -1  106.09   14.00
   5 -12  -1  114.09   13.10
   5 -12  -1   86.59   12.00
  -5  12   1  107.29   13.00
  -5  12   1   85.49   12.10
  -5  12   1  119.99   12.60
  -5  12   1  116.69   11.30
   4 -12  -1   12.00    6.50
   4 -12  -1    7.80    6.70
   4 -12  -1   12.80    6.10
   4 -12  -1   11.70    5.70
   4 -12  -1    1.00    5.20
   4 -12  -1    6.20    5.10
   4 -12  -1   13.70    6.50
   4 -12  -1    4.80    5.90
   4 -12  -1   11.00    5.90
  -4  12   1    4.70    5.70
  -4  12   1   10.00    6.10
  -4  12   1    8.60    7.60
  -4  12   1   14.90    5.90
  -4  12   1    5.60    5.60
   3 -12  -1  229.78   17.10
   3 -12  -1  195.88   18.20
   3 -12  -1  201.78   17.50
   3 -12  -1  205.38   17.40
   3 -12  -1  173.18   17.50
   3 -12  -1  219.78   19.40
   3 -12  -1  226.48   18.80
  -3  12   1  212.98   18.70
  -3  12   1  214.38   17.00
  -3  12   1  172.88   14.90
  -3  12   1  210.08   17.50
  -3  12   1  205.58   18.40
   2 -12  -1  107.89   13.40
   2 -12  -1   91.39   11.60
   2 -12  -1   93.39   12.50
   2 -12  -1   99.99   11.50
   2 -12  -1   70.39   12.90
   2 -12  -1   68.29   11.10
   2 -12  -1   74.99   12.30
  -2  12   1   77.79   12.60
  -2  12   1   64.39   11.80
  -2  12   1   82.19   11.20
  -2  12   1   71.39   11.50
   1 -12  -1   44.60    9.70
   1 -12  -1   56.09   10.10
   1 -12  -1   52.19   10.40
   1 -12  -1   59.09   10.90
   1 -12  -1   49.10    9.20
  -1  12   1   44.80    9.60
  -1  12   1   47.70   10.40
  -1  12   1   31.50    7.50
  -1  12   1   45.10   13.40
   0 -12  -1   -1.00    4.60
   0 -12  -1    0.90    6.10
   0 -12  -1    5.60    6.40
   0 -12  -1   -5.50    5.30
   0  12   1   -4.20    4.80
   0  12   1   -1.10    5.40
   0  12   1   -1.50    4.80
   0  12   1   -2.00    5.10
  -1 -12  -1   37.00    9.70
  -1 -12  -1   35.10    9.60
  -1 -12  -1   19.50    8.90
  -1 -12  -1   45.30    9.80
   1  12   1   30.00    9.50
   1  12   1   47.50   10.60
   1  12   1   27.30    7.80
   1  12   1   36.20   10.50
  -2 -12  -1  153.78   16.90
  -2 -12  -1  125.59   17.30
  -2 -12  -1  102.89   16.40
  -2 -12  -1  106.29   16.30
   2  12   1   92.99   16.10
   2  12   1  133.69   15.90
   2  12   1  105.39   14.50
  10 -13  -1   -7.80    5.30
  10 -13  -1    0.60    5.90
 -10  13   1    4.70    7.30
 -10  13   1   -5.40    5.00
   9 -13  -1    0.40    6.60
   9 -13  -1   -6.30    9.20
  -9  13   1   -4.30    4.30
  -9  13   1   -7.80    4.60
   8 -13  -1   30.30    7.70
   8 -13  -1   12.20    7.70
   8 -13  -1   10.40    6.50
  -8  13   1   14.00    6.60
  -8  13   1   12.30    7.10
   7 -13  -1    2.30    5.00
   7 -13  -1   -0.70    5.00
   7 -13  -1    1.30    4.90
   7 -13  -1    3.80    5.40
  -7  13   1   -2.50    4.70
  -7  13   1   -2.80    5.40
  -7  13   1    5.20    5.70
  -7  13   1  -11.80    4.50
   6 -13  -1   -4.70    5.60
   6 -13  -1    8.80    6.60
   6 -13  -1    3.80    5.50
   6 -13  -1    8.90    6.00
   6 -13  -1    8.40    5.50
  -6  13   1   17.50    7.40
  -6  13   1    2.80    5.80
  -6  13   1    3.20    5.50
  -6  13   1    7.10    6.10
  -6  13   1    4.50    5.20
   5 -13  -1   19.30    7.40
   5 -13  -1   18.10    8.00
   5 -13  -1   29.30    7.70
   5 -13  -1   22.70    8.50
   5 -13  -1   22.80    6.60
   5 -13  -1   15.50    8.10
  -5  13   1   27.40    7.60
  -5  13   1    7.70    5.60
  -5  13   1   19.80    7.40
  -5  13   1   27.20    7.90
  -5  13   1   17.80    7.20
   4 -13  -1   28.80    7.30
   4 -13  -1   39.20    8.90
   4 -13  -1   31.50    9.60
   4 -13  -1   44.00   10.00
  -4  13   1   25.80    8.00
  -4  13   1   44.90    8.90
  -4  13   1   33.10    8.40
  -4  13   1   26.40    7.20
  -4  13   1   40.20    9.90
   3 -13  -1   -1.40    4.10
   3 -13  -1   -2.10    5.20
   3 -13  -1  -12.60    4.50
   3 -13  -1    5.10    6.70
  -3  13   1   -0.10    5.50
  -3  13   1   -3.20    4.40
  -3  13   1   -0.50    5.10
  -3  13   1    2.10    5.90
   2 -13  -1   -3.80    5.40
   2 -13  -1   -0.40    5.60
   2 -13  -1   -3.60    5.30
   2 -13  -1   -0.60    4.40
  -2  13   1    1.60    5.50
  -2  13   1   -4.00    5.30
  -2  13   1   -2.50    5.30
  -2  13   1   -0.20    5.50
   1 -13  -1    8.70    7.30
   1 -13  -1    8.30    7.20
   1 -13  -1    7.90    6.70
   1 -13  -1    7.60    5.70
  -1  13   1   -2.00    5.40
  -1  13   1   -1.50    6.30
  -1  13   1   12.00    7.10
  -1  13   1    7.70    6.90
   0 -13  -1    2.40    5.20
   0 -13  -1   -5.30    5.00
   0 -13  -1    0.40    7.40
   0  13   1   -0.90    6.10
   0  13   1    4.00    8.20
   0  13   1   -3.40    6.00
  -1 -13  -1   15.40   14.10
  -1 -13  -1    0.70    6.20
   1  13   1    3.10    6.50
   1  13   1    9.70    8.00
   9 -14  -1   -6.80    5.30
   9 -14  -1    9.30    7.00
  -9  14   1   -2.70    6.30
   8 -14  -1   -3.90    6.20
   8 -14  -1    3.40    6.00
  -8  14   1    0.20    7.10
   7 -14  -1    9.30    7.30
   7 -14  -1   19.40    7.50
   7 -14  -1    9.40    7.10
  -7  14   1   14.70    7.20
  -7  14   1    4.60    8.50
  -7  14   1   17.00    7.90
   6 -14  -1   22.90    8.50
   6 -14  -1   29.30    7.90
  -6  14   1   17.40    7.80
  -6  14   1    3.00    5.40
  -6  14   1   14.20    7.30
  -6  14   1    9.50    7.40
  -6  14   1   12.80    7.50
   5 -14  -1   25.00    8.60
   5 -14  -1   33.60    8.60
   5 -14  -1   19.00    9.10
  -5  14   1   48.00    9.90
  -5  14   1   13.70    7.30
  -5  14   1   18.00    7.90
  -5  14   1   20.20    8.60
   4 -14  -1   -3.70    5.00
   4 -14  -1    3.80    6.60
   4 -14  -1   -9.70    6.50
  -4  14   1    3.50    6.90
  -4  14   1    1.50    5.90
  -4  14   1   -3.00    4.90
  -4  14   1   -2.60    6.00
   3 -14  -1   10.20    9.90
   3 -14  -1    3.30    6.80
   3 -14  -1    7.90    6.80
  -3  14   1   -0.10    6.50
  -3  14   1    6.90    6.50
  -3  14   1   11.00    7.50
   2 -14  -1    8.00    7.30
   2 -14  -1   -8.50    5.50
   2 -14  -1    4.10    6.50
  -2  14   1    1.40    6.60
  -2  14   1   -1.40    6.60
  -2  14   1    7.10    6.70
  -2  15  -2    6.10    7.00
  -2  15  -2   20.40    8.60
   2 -15   2   20.40    8.50
   2 -15   2   23.20   12.90
  -3  15  -2    1.90    6.20
  -3  15  -2    1.20    6.40
  -3  15  -2   10.10    7.10
   3 -15   2   -0.10    6.20
   3 -15   2   10.30    8.20
   3 -15   2    9.50    7.80
  -4  15  -2    2.40    6.40
  -4  15  -2   13.40    7.20
  -4  15  -2    1.50    6.10
   4 -15   2    7.10    7.80
   4 -15   2    4.60    7.20
  -5  15  -2   19.60    8.50
  -5  15  -2    5.60    8.60
  -5  15  -2   12.70   10.30
  -5  15  -2   31.20    8.60
   5 -15   2   19.00    8.10
   5 -15   2   12.30    7.00
   5 -15   2   14.90    8.40
  -6  15  -2   51.79   11.60
  -6  15  -2   47.50   10.60
  -6  15  -2   52.89   11.20
  -6  15  -2   54.29   14.50
  -6  15  -2   57.29   10.60
   6 -15   2   27.70    9.20
   6 -15   2   53.09   11.60
   6 -15   2   53.09   11.10
  -7  15  -2    3.50    6.20
  -7  15  -2    5.60    7.30
  -7  15  -2    0.10    5.90
  -7  15  -2    4.90    7.00
   7 -15   2    7.00    6.90
   7 -15   2   -1.70    6.40
   7 -15   2   -3.90    5.50
  -8  15  -2   56.19   12.10
   8 -15   2   71.29   12.90
   8 -15   2   72.09   14.30
   0  14  -2    6.40    7.40
   0  14  -2    2.50    6.40
   0  14  -2    5.70    6.80
   0 -14   2   13.30    8.10
   0 -14   2   13.80    7.30
   0 -14   2    8.00    7.00
   0 -14   2    8.00    6.80
  -1  14  -2   -4.50    5.10
  -1  14  -2    8.10    6.70
  -1  14  -2    6.60    7.20
   1 -14   2    5.20    6.90
   1 -14   2   -0.10    6.50
   1 -14   2    0.20   11.20
   1 -14   2    8.30    6.80
  -2  14  -2   -1.30    5.50
  -2  14  -2    1.50    6.30
  -2  14  -2    4.40    6.60
  -2  14  -2    4.60    6.20
   2 -14   2    5.90    7.10
   2 -14   2   12.80    6.40
   2 -14   2   16.60    6.60
   2 -14   2   20.40   13.50
  -3  14  -2    0.60    6.10
  -3  14  -2    9.00    5.90
  -3  14  -2    7.70    6.80
  -3  14  -2    5.30    6.00
   3 -14   2   -1.90    6.20
   3 -14   2   11.60    7.40
   3 -14   2    9.50    6.90
   3 -14   2    6.90    6.30
  -4  14  -2   10.80    6.70
  -4  14  -2    9.30    7.10
  -4  14  -2    6.90    6.50
  -4  14  -2    8.70    6.00
  -4  14  -2   10.30    6.70
   4 -14   2   12.80    7.40
   4 -14   2   18.20    7.40
   4 -14   2    9.00    6.80
  -5  14  -2    4.00    5.20
  -5  14  -2    2.10    5.40
  -5  14  -2   15.50    6.90
  -5  14  -2    3.40    5.90
   5 -14   2    6.30    6.70
   5 -14   2    8.90    6.20
   5 -14   2    7.50    6.10
  -6  14  -2   -2.20    5.20
  -6  14  -2    2.00    5.20
  -6  14  -2    8.80    6.40
  -6  14  -2    5.10    5.00
  -6  14  -2    5.80    6.10
   6 -14   2    2.90    5.50
   6 -14   2    2.50    6.10
   6 -14   2    3.90    5.50
  -7  14  -2   46.80    9.60
  -7  14  -2   49.00   10.60
  -7  14  -2   31.60    8.90
  -7  14  -2   35.20    9.20
   7 -14   2   47.70   10.10
   7 -14   2   36.40    9.00
   7 -14   2   47.90   10.80
  -8  14  -2    0.30    7.60
   8 -14   2   -3.40    6.60
   8 -14   2   -4.30    4.80
   8 -14   2    6.20    5.80
  -9  14  -2   49.60    9.60
  -9  14  -2   35.80   10.10
   9 -14   2   27.30    8.40
   9 -14   2   44.40   10.30
   9 -14   2   45.90   11.20
  10 -14   2    4.90    6.50
   2  13  -2    1.20    6.70
   2  13  -2   -0.40    5.80
  -2 -13   2   16.80   14.70
  -2 -13   2    6.40    6.90
  -2 -13   2    5.40    7.20
  -2 -13   2    4.60    7.30
   1  13  -2   -1.90   12.00
   1  13  -2    6.00    7.20
   1  13  -2    8.60    6.20
  -1 -13   2    0.50    6.70
  -1 -13   2    3.40    6.90
  -1 -13   2  -10.40    6.00
  -1 -13   2   -2.20    6.30
   0  13  -2    4.90    9.70
   0  13  -2   19.70    7.80
   0  13  -2   16.30    7.70
   0  13  -2   10.60    6.20
   0 -13   2   12.20    6.80
   0 -13   2   11.10    7.50
   0 -13   2    9.10    6.20
   0 -13   2    6.50    6.30
  -1  13  -2    2.60    5.40
  -1  13  -2    6.80    6.10
  -1  13  -2    1.40    5.30
  -1  13  -2    2.00    5.30
   1 -13   2    1.20    6.40
   1 -13   2    6.20    6.20
   1 -13   2    3.40    5.40
   1 -13   2   -8.60    4.70
  -2  13  -2   31.50    8.70
  -2  13  -2   26.50    8.80
  -2  13  -2   27.00    7.30
  -2  13  -2   33.70    9.50
   2 -13   2   29.30    8.10
   2 -13   2   39.50    9.40
   2 -13   2   41.80   10.70
   2 -13   2   30.90    7.50
  -3  13  -2    9.80    5.70
  -3  13  -2   21.20    7.70
  -3  13  -2   18.40    9.00
  -3  13  -2   22.20    8.10
  -3  13  -2   22.40    7.10
   3 -13   2   33.10    8.80
   3 -13   2   25.80    7.30
   3 -13   2   20.00    6.80
   3 -13   2   51.29   10.40
   3 -13   2   21.30    7.40
  -4  13  -2    3.00    5.60
  -4  13  -2    3.60    4.80
  -4  13  -2    2.90    5.30
  -4  13  -2    4.60    5.60
  -4  13  -2   10.70    6.30
   4 -13   2    0.60    5.10
   4 -13   2   -3.50    4.50
   4 -13   2   -4.40    4.20
   4 -13   2    5.00    5.80
   4 -13   2    5.30    5.60
   4 -13   2    2.50    6.40
   4 -13   2    8.10    5.50
  -5  13  -2    7.30    5.80
  -5  13  -2    5.10    5.30
  -5  13  -2   11.50    6.10
  -5  13  -2   11.40    6.30
  -5  13  -2   15.90    6.10
   5 -13   2   15.20    7.50
   5 -13   2   12.70    6.30
   5 -13   2   17.40    6.20
   5 -13   2    5.20    5.50
   5 -13   2   12.80    6.20
   5 -13   2   11.60    5.80
   5 -13   2   10.30    6.20
  -6  13  -2   69.39    9.60
  -6  13  -2   53.49    9.70
  -6  13  -2   47.40    9.70
  -6  13  -2   57.69   10.10
  -6  13  -2   58.09   10.70
   6 -13   2   72.39   10.60
   6 -13   2   64.69   10.50
   6 -13   2   63.89   10.60
   6 -13   2   64.09   11.90
   6 -13   2   63.19   10.40
   6 -13   2   56.39   11.00
  -7  13  -2    1.70    4.90
  -7  13  -2    5.30    5.60
  -7  13  -2   -0.90    4.40
  -7  13  -2    4.20    5.80
   7 -13   2   -4.00    5.00
   7 -13   2   -1.20    4.70
   7 -13   2   -1.60    4.90
   7 -13   2    3.50    5.00
  -8  13  -2    1.30    5.50
  -8  13  -2   -1.50    4.00
   8 -13   2    0.30    5.40
   8 -13   2    4.90    4.90
   8 -13   2    0.20    4.80
  -9  13  -2   71.89   10.80
   9 -13   2  102.99   13.50
   9 -13   2   73.09   11.60
   9 -13   2  111.09   14.00
 -10  13  -2    0.60    5.20
 -10  13  -2   11.30    7.70
  10 -13   2   -4.60    4.90
  10 -13   2   -0.20    5.00
  10 -13   2   -3.70    5.10
 -11  13  -2   40.40   11.30
  11 -13   2    5.00    7.00
  11 -13   2   13.60    9.30
  11 -13   2   25.20    8.20
   3  12  -2   20.90    8.40
   3  12  -2    9.30    6.20
   3  12  -2   12.30    7.70
  -3 -12   2    9.60    7.30
  -3 -12   2   32.50    9.80
  -3 -12   2   25.90    9.40
   2  12  -2   -2.60    6.30
   2  12  -2    8.20    6.10
   2  12  -2    8.10    6.70
  -2 -12   2    3.80    5.50
  -2 -12   2   -2.00    5.70
   1  12  -2   -7.20    4.70
   1  12  -2    0.50    5.60
   1  12  -2    1.40    4.70
   1  12  -2   -1.00    4.70
  -1 -12   2    9.20    7.10
  -1 -12   2    8.60    6.90
  -1 -12   2   -0.90    5.00
  -1 -12   2    7.50    6.50
   0  12  -2   18.10    7.70
   0  12  -2   24.00    8.10
   0  12  -2   22.80    7.60
   0  12  -2   21.10    5.80
   0 -12   2   33.50    8.00
   0 -12   2   24.80    8.00
   0 -12   2   19.90    7.70
   0 -12   2    7.80    6.90
  -1  12  -2  157.58   14.20
  -1  12  -2  158.58   16.30
  -1  12  -2  144.09   15.50
  -1  12  -2  149.19   15.40
   1 -12   2  167.68   18.50
   1 -12   2  163.58   14.50
   1 -12   2  164.38   16.20
   1 -12   2  165.58   15.90
   1 -12   2  134.89   15.90
   1 -12   2  167.18   15.80
   1 -12   2  158.38   14.80
  -2  12  -2   58.09    9.90
  -2  12  -2   44.90    9.40
  -2  12  -2   37.50    7.70
  -2  12  -2   41.90    9.30
  -2  12  -2   31.50    7.80
  -2  12  -2   43.20    7.70
   2 -12   2   42.80    9.60
   2 -12   2   42.60    8.40
   2 -12   2   33.20    6.80
   2 -12   2   45.20    9.80
   2 -12   2   46.30    8.90
   2 -12   2   32.80    7.80
   2 -12   2   30.60    7.40
   2 -12   2   34.20    8.40
   2 -12   2   46.60    9.20
  -3  12  -2   69.59   11.20
  -3  12  -2   63.99    9.90
  -3  12  -2   63.09    9.90
  -3  12  -2   48.80    9.70
  -3  12  -2   72.99   11.20
  -3  12  -2   67.89    9.60
   3 -12   2   57.99   10.70
   3 -12   2   65.19   10.50
   3 -12   2   61.29   10.80
   3 -12   2   73.29   18.10
   3 -12   2   55.59    9.30
   3 -12   2   71.89    9.10
   3 -12   2   60.69    9.60
   3 -12   2   66.19   10.40
  -4  12  -2   74.89   10.80
  -4  12  -2   77.49   10.50
  -4  12  -2   76.69   11.10
  -4  12  -2   57.49   10.50
  -4  12  -2   56.39    9.70
  -4  12  -2   69.59   10.00
   4 -12   2   85.49   11.10
   4 -12   2   79.69   11.20
   4 -12   2   71.59    9.60
   4 -12   2   68.89    8.80
   4 -12   2   72.09   11.40
   4 -12   2   66.89   10.80
   4 -12   2   75.89   11.30
   4 -12   2  102.19   11.20
  -5  12  -2   -1.00    4.40
  -5  12  -2   -1.50    4.00
  -5  12  -2   -1.30    4.10
  -5  12  -2   -6.80    3.70
  -5  12  -2    4.00    5.70
  -5  12  -2   -3.50    3.90
   5 -12   2   -2.70    4.50
   5 -12   2   -1.10    4.40
   5 -12   2   -2.00    4.20
   5 -12   2    4.50    4.40
   5 -12   2   -0.40    4.50
   5 -12   2   -5.10    4.20
   5 -12   2    7.10    5.10
   5 -12   2    2.20    3.80
  -6  12  -2    1.10    4.70
  -6  12  -2    8.10    5.30
  -6  12  -2    6.60    5.80
  -6  12  -2    3.20    5.00
  -6  12  -2   10.50    5.00
  -6  12  -2   10.40    5.70
  -6  12  -2   12.30    6.60
   6 -12   2   10.90    4.70
   6 -12   2   11.40    5.80
   6 -12   2    5.50    4.30
   6 -12   2    3.00    4.70
   6 -12   2    6.80    5.30
   6 -12   2    7.90    5.50
   6 -12   2    2.80    4.50
   6 -12   2   14.90    6.90
  -7  12  -2  263.27   19.70
  -7  12  -2  207.78   18.60
  -7  12  -2  242.88   18.80
  -7  12  -2  252.37   16.70
  -7  12  -2  241.78   18.90
   7 -12   2  243.28   20.00
   7 -12   2  244.58   18.30
   7 -12   2  251.67   18.70
   7 -12   2  227.48   18.30
   7 -12   2  264.87   19.20
  -8  12  -2   60.89   11.00
  -8  12  -2   68.79   11.30
  -8  12  -2   51.39    8.80
  -8  12  -2   68.89   11.10
   8 -12   2   69.49   10.30
   8 -12   2   47.10    8.10
   8 -12   2   51.59   10.80
   8 -12   2   81.19   11.00
  -9  12  -2    4.80    6.00
  -9  12  -2    8.30    5.20
  -9  12  -2    1.40    5.40
  -9  12  -2   -4.10    9.10
   9 -12   2    1.10    5.00
   9 -12   2   12.60    6.10
   9 -12   2   -0.20    5.30
 -10  12  -2   42.60    8.80
 -10  12  -2   11.40   14.50
  10 -12   2   19.90    7.80
  10 -12   2   22.50    7.40
  10 -12   2   33.50    8.40
 -11  12  -2   31.10   10.20
 -11  12  -2   17.40    7.40
  11 -12   2   19.60    7.30
  11 -12   2   16.70    8.70
  11 -12   2   10.60    6.80
   4  11  -2    7.70    8.30
   4  11  -2    5.50    7.00
   4  11  -2   -0.60    5.00
   4  11  -2    4.20    6.90
  -4 -11   2    8.50    7.10
  -4 -11   2   18.60    8.60
  -4 -11   2   -2.80    5.90
   3  11  -2    5.20    5.90
   3  11  -2   13.80    7.50
   3  11  -2    1.60    7.00
   3  11  -2   10.90    5.30
  -3 -11   2    8.80    5.80
  -3 -11   2   13.90    7.80
  -3 -11   2   13.60    7.50
   2  11  -2   19.00    7.20
   2  11  -2   25.70    8.30
   2  11  -2   30.10    9.00
   2  11  -2   40.00    7.00
  -2 -11   2   20.20    9.10
  -2 -11   2   27.20    7.40
  -2 -11   2   38.50    9.60
  -2 -11   2   44.10    9.30
   1  11  -2   24.10    6.10
   1  11  -2   24.50    7.80
   1  11  -2   25.30    8.30
   1  11  -2   41.90    9.70
  -1 -11   2   22.20    7.90
  -1 -11   2   24.40    8.20
  -1 -11   2   26.90    8.60
  -1 -11   2   33.80    8.20
  -1 -11   2   14.60    6.50
  -1 -11   2   39.60    9.60
   0  11  -2  214.48   18.10
   0  11  -2  200.88   18.00
   0  11  -2  197.98   17.00
   0  11  -2  192.58   17.00
   0 -11   2  218.08   17.00
   0 -11   2  238.18   18.40
   0 -11   2  224.98   18.10
   0 -11   2  183.08   16.60
   0 -11   2  217.68   17.10
   0 -11   2  203.18   17.60
   0 -11   2  220.28   20.60
   0 -11   2  183.38   15.20
  -1  11  -2  750.22   44.90
  -1  11  -2  842.82   46.40
  -1  11  -2  774.72   45.60
  -1  11  -2  755.32   41.90
  -1  11  -2  845.02   46.90
  -1  11  -2  848.62   43.40
   1 -11   2  848.62   46.30
   1 -11   2  822.22   42.50
   1 -11   2  862.41   46.40
   1 -11   2  780.32   45.80
   1 -11   2  828.82   45.10
   1 -11   2  891.31   46.50
   1 -11   2  795.02   45.30
   1 -11   2  806.42   44.00
  -2  11  -2  273.57   21.50
  -2  11  -2  291.77   21.00
  -2  11  -2  336.47   21.80
  -2  11  -2  329.17   19.80
  -2  11  -2  334.57   22.70
   2 -11   2  288.57   21.60
   2 -11   2  316.47   22.00
   2 -11   2  363.16   29.00
   2 -11   2  342.77   22.80
   2 -11   2  323.47   21.50
   2 -11   2  292.47   19.40
   2 -11   2  300.47   20.20
   2 -11   2  293.17   20.20
   2 -11   2  322.27   23.20
   2 -11   2  303.57   24.00
  -3  11  -2    2.90    4.40
  -3  11  -2   -0.70    4.00
  -3  11  -2    1.90    4.40
  -3  11  -2   -2.70    4.00
  -3  11  -2    0.20    3.70
  -3  11  -2    4.70    4.70
   3 -11   2    2.30    3.80
   3 -11   2    8.20    5.10
   3 -11   2    1.90    5.30
   3 -11   2   -7.00    3.50
   3 -11   2   -1.10    3.90
   3 -11   2    1.90    4.20
   3 -11   2   -4.00    3.80
   3 -11   2    6.40    5.10
   3 -11   2    4.20    3.80
  -4  11  -2   90.29   11.50
  -4  11  -2   88.29   10.90
  -4  11  -2  113.49   11.00
  -4  11  -2  106.09   10.90
  -4  11  -2  111.29   10.90
  -4  11  -2   90.09   11.00
   4 -11   2   89.09   10.80
   4 -11   2   87.89   11.60
   4 -11   2   82.69   10.20
   4 -11   2   91.59   10.70
   4 -11   2  107.59   10.60
   4 -11   2   92.39   11.00
   4 -11   2   82.99   11.10
   4 -11   2  109.09   11.30
   4 -11   2  103.49    9.40
  -5  11  -2   57.09    9.60
  -5  11  -2   63.59    9.40
  -5  11  -2   70.59    9.40
  -5  11  -2   59.69    7.40
  -5  11  -2   80.69    9.90
  -5  11  -2   83.09    9.50
  -5  11  -2   51.49    9.70
  -5  11  -2   56.89    8.60
   5 -11   2   71.19    9.50
   5 -11   2   74.99    9.80
   5 -11   2   71.59    9.50
   5 -11   2   73.59    9.80
   5 -11   2   55.79    9.80
   5 -11   2   54.89    7.30
   5 -11   2   79.29   10.40
   5 -11   2   71.99    9.70
   5 -11   2   64.19   10.10
  -6  11  -2    7.00    4.80
  -6  11  -2    8.60    5.20
  -6  11  -2    6.50    4.70
  -6  11  -2    8.70    5.40
  -6  11  -2    7.20    4.70
  -6  11  -2    1.80    4.00
   6 -11   2   11.00    5.30
   6 -11   2    9.30    4.90
   6 -11   2   12.00    4.70
   6 -11   2    5.40    3.80
   6 -11   2    0.70    4.20
   6 -11   2    9.10    4.80
   6 -11   2    4.70    4.70
   6 -11   2   12.60    6.60
  -7  11  -2  161.58   14.90
  -7  11  -2  174.38   14.50
  -7  11  -2  204.68   15.90
  -7  11  -2  164.18   15.90
  -7  11  -2  179.98   15.00
  -7  11  -2  190.38   13.90
   7 -11   2  174.98   14.40
   7 -11   2  171.08   12.50
   7 -11   2  160.88   14.10
   7 -11   2  186.08   15.60
   7 -11   2  188.98   15.40
   7 -11   2  182.18   15.20
   7 -11   2  153.58   15.10
   7 -11   2  183.88   16.20
  -8  11  -2  389.16   26.30
  -8  11  -2  429.76   26.60
  -8  11  -2  414.16   25.30
  -8  11  -2  427.66   30.40
  -8  11  -2  413.46   27.70
   8 -11   2  413.36   26.40
   8 -11   2  452.35   28.30
   8 -11   2  420.06   26.20
   8 -11   2  391.56   26.10
   8 -11   2  433.66   24.50
   8 -11   2  382.56   23.30
  -9  11  -2   11.40    5.80
  -9  11  -2    9.90    5.90
  -9  11  -2   20.70    7.40
  -9  11  -2   13.90    6.70
  -9  11  -2   12.50    6.30
   9 -11   2   21.00    6.20
   9 -11   2   23.90    8.80
   9 -11   2    7.60    5.40
   9 -11   2   13.20    6.40
 -10  11  -2    8.50    5.60
 -10  11  -2   12.60    7.10
  10 -11   2    9.60    6.60
  10 -11   2   15.30    6.40
  10 -11   2    7.70    5.70
 -11  11  -2  150.48   15.10
 -11  11  -2  109.29   15.40
  11 -11   2  122.69   14.40
  11 -11   2  115.49   14.10
  11 -11   2  144.89   23.10
 -12  11  -2   19.80    7.80
 -12  11  -2    9.00    7.80
  12 -11   2    8.60    6.60
  12 -11   2    9.10    6.50
  12 -11   2   14.00    6.90
   5  10  -2   14.80    5.80
   5  10  -2    6.00    6.80
   5  10  -2   19.80    8.10
   5  10  -2   13.60    9.30
  -5 -10   2    8.50    8.30
  -5 -10   2    4.30    6.40
   4  10  -2   12.70    6.90
   4  10  -2   10.30    5.20
   4  10  -2   -3.20    5.00
   4  10  -2    2.60    5.20
  -4 -10   2    3.40    5.80
  -4 -10   2   -4.10   10.00
  -4 -10   2   10.60    7.10
   3  10  -2    3.60    5.00
   3  10  -2   -1.70    4.20
   3  10  -2   -3.60    5.10
   3  10  -2    6.40    5.50
  -3 -10   2    3.80    5.80
  -3 -10   2   -6.00    4.60
  -3 -10   2   10.10    6.10
  -3 -10   2    1.30    5.00
   2  10  -2   26.90    7.20
   2  10  -2   10.30    5.40
   2  10  -2   12.20    6.10
   2  10  -2   20.40    7.70
   2  10  -2   15.00    5.00
  -2 -10   2   26.40    7.50
  -2 -10   2   10.20    5.30
  -2 -10   2   29.30    7.30
  -2 -10   2   21.80    6.80
  -2 -10   2   21.10    6.80
  -2 -10   2   25.30    5.10
  -2 -10   2   18.70    5.90
   1  10  -2  192.58   16.50
   1  10  -2  174.88   15.90
   1  10  -2  180.98   16.10
   1  10  -2  184.28   13.70
   1  10  -2  175.28   15.20
  -1 -10   2  190.08   16.30
  -1 -10   2  197.48   15.90
  -1 -10   2  188.08   16.30
  -1 -10   2  143.59   21.60
  -1 -10   2  172.18   11.10
  -1 -10   2  172.08   15.10
  -1 -10   2  208.48   16.00
  -1 -10   2  155.28   14.00
   0  10  -2    0.70    4.10
   0  10  -2    8.20    3.40
   0  10  -2    9.40    5.10
   0  10  -2   13.40    6.10
   0  10  -2    5.50    4.50
   0 -10   2    6.40    4.80
   0 -10   2    4.20    4.70
   0 -10   2    3.30    3.90
   0 -10   2   10.40    4.70
   0 -10   2   13.30    5.60
   0 -10   2    7.50    5.40
   0 -10   2    7.00    3.30
   0 -10   2    6.30    4.50
   0 -10   2   15.20    6.10
  -1  10  -2    1.00    3.10
  -1  10  -2    0.10    3.50
  -1  10  -2    5.50    4.30
  -1  10  -2   -2.20    3.30
  -1  10  -2    1.70    3.90
  -1  10  -2    7.30    5.20
   1 -10   2    6.70    4.80
   1 -10   2   -3.50    3.50
   1 -10   2    7.60    4.80
   1 -10   2    9.20    4.60
   1 -10   2    1.50    3.80
   1 -10   2    8.90    4.10
   1 -10   2    4.50    4.40
   1 -10   2   -0.50    3.80
   1 -10   2    3.80    3.30
   1 -10   2    9.60    5.90
  -2  10  -2  189.38   13.40
  -2  10  -2  191.08   14.70
  -2  10  -2  180.58   13.80
  -2  10  -2  168.38   14.00
  -2  10  -2  171.28   15.00
  -2  10  -2  190.88   14.00
  -2  10  -2  187.48   15.30
   2 -10   2  191.88   14.10
   2 -10   2  189.78   13.70
   2 -10   2  192.18   14.90
   2 -10   2  202.28   15.90
   2 -10   2  194.88   14.60
   2 -10   2  189.08   13.80
   2 -10   2  190.28   13.50
   2 -10   2  177.88   15.10
   2 -10   2  163.78   14.60
  -3  10  -2   24.20    5.90
  -3  10  -2   17.20    6.30
  -3  10  -2   22.00    6.30
  -3  10  -2   17.80    5.30
  -3  10  -2   40.90    6.70
  -3  10  -2   30.70    6.60
  -3  10  -2   27.70    5.80
   3 -10   2   31.60    6.20
   3 -10   2   40.00    7.40
   3 -10   2   39.20    8.00
   3 -10   2   17.20    4.90
   3 -10   2   22.00    5.30
   3 -10   2   14.20    5.40
   3 -10   2   27.10    6.20
   3 -10   2   14.30    5.90
   3 -10   2   34.30    6.30
  -4  10  -2    9.70    4.70
  -4  10  -2    5.50    3.90
  -4  10  -2    1.20    3.70
  -4  10  -2    1.30    3.90
  -4  10  -2   -0.10    3.60
  -4  10  -2    1.50    3.70
  -4  10  -2    3.40    4.00
  -4  10  -2    0.80    2.60
  -4  10  -2   -0.60    3.30
   4 -10   2    4.30    4.20
   4 -10   2    0.10    3.60
   4 -10   2    0.40    3.70
   4 -10   2    3.80    3.80
   4 -10   2    2.30    4.80
   4 -10   2   -3.10    2.80
   4 -10   2    0.80    3.50
   4 -10   2    5.80    4.40
   4 -10   2    2.70    3.70
  -5  10  -2  341.17   20.70
  -5  10  -2  303.77   20.40
  -5  10  -2  338.27   21.10
  -5  10  -2  328.57   20.40
  -5  10  -2  328.77   20.40
  -5  10  -2  302.27   18.20
  -5  10  -2  331.37   21.10
  -5  10  -2  289.67   19.60
  -5  10  -2  311.07   20.80
   5 -10   2  318.47   20.70
   5 -10   2  317.77   20.30
   5 -10   2  317.57   21.60
   5 -10   2  316.37   20.40
   5 -10   2  293.67   20.20
   5 -10   2  312.57   20.60
   5 -10   2  340.17   21.00
   5 -10   2  306.77   20.20
   5 -10   2  321.17   18.50
  -6  10  -2  123.69   11.10
  -6  10  -2  103.79   10.80
  -6  10  -2  125.09   11.50
  -6  10  -2  107.19    9.80
  -6  10  -2  112.79   11.90
  -6  10  -2  110.09   11.10
  -6  10  -2   96.69   10.70
  -6  10  -2   91.99    7.20
  -6  10  -2   88.89    9.70
  -6  10  -2  102.19   11.10
   6 -10   2   89.59   11.00
   6 -10   2  136.39   11.50
   6 -10   2   92.69   10.30
   6 -10   2  120.49   11.10
   6 -10   2  118.79   11.90
   6 -10   2  104.49   11.30
   6 -10   2  113.39   11.30
   6 -10   2  118.89    9.20
   6 -10   2  148.29   11.90
  -7  10  -2   16.30    5.60
  -7  10  -2   12.80    5.90
  -7  10  -2   14.60    3.60
  -7  10  -2   15.10    5.50
  -7  10  -2   16.60    5.60
   7 -10   2   13.20    5.10
   7 -10   2   15.70    4.80
   7 -10   2   22.00    5.10
   7 -10   2   18.40    5.40
   7 -10   2   10.80    4.60
   7 -10   2   32.60   10.00
   7 -10   2   14.10    5.30
   7 -10   2   21.00    6.80
   7 -10   2   18.00    5.60
  -8  10  -2  179.78   15.00
  -8  10  -2  174.88   14.60
  -8  10  -2  190.88   16.00
  -8  10  -2  159.88   14.90
  -8  10  -2  170.28   13.80
  -8  10  -2  169.18   11.80
   8 -10   2  159.98   14.10
   8 -10   2  160.08   12.10
   8 -10   2  166.48   15.10
   8 -10   2  176.78   18.50
   8 -10   2  178.28   12.70
   8 -10   2  156.28   14.90
   8 -10   2  181.88   13.50
   8 -10   2  150.18   14.30
   8 -10   2  168.28   15.30
  -9  10  -2   17.90    6.60
  -9  10  -2   20.20    7.00
  -9  10  -2   19.70    6.30
  -9  10  -2   15.30    7.00
  -9  10  -2   19.10    7.00
  -9  10  -2   13.10    5.40
   9 -10   2   12.00    5.50
   9 -10   2   12.90    6.00
   9 -10   2   13.80    6.60
   9 -10   2   11.60    4.60
   9 -10   2   23.80    6.90
 -10  10  -2   11.40    6.40
 -10  10  -2   17.70    6.70
 -10  10  -2   17.00    6.80
  10 -10   2   14.20    6.10
  10 -10   2   -1.00    4.00
  10 -10   2    8.10    5.20
  10 -10   2    3.00    4.90
  10 -10   2    8.80    5.90
 -11  10  -2   55.59   10.70
 -11  10  -2   49.80   10.70
  11 -10   2   40.40   11.10
  11 -10   2   44.00    9.40
  11 -10   2   38.80    8.50
  11 -10   2   26.50    8.60
 -12  10  -2   68.89   13.50
 -12  10  -2   84.59   13.40
  12 -10   2   77.39   12.90
  12 -10   2   72.99   12.70
   6   9  -2    1.90    5.30
   6   9  -2    4.70    6.80
   6   9  -2   -0.70   10.90
   6   9  -2   -2.80    8.30
   6   9  -2   -2.80    4.50
  -6  -9   2   -5.60    6.30
  -6  -9   2    1.50    6.50
   5   9  -2    5.20    5.50
   5   9  -2    4.70    6.40
   5   9  -2    1.70    5.10
   5   9  -2    5.30    4.30
   5   9  -2    6.60    6.40
  -5  -9   2   -2.40    5.70
  -5  -9   2   -3.30    4.80
  -5  -9   2    3.60    5.50
  -5  -9   2   -1.50    4.60
   4   9  -2   41.80    8.40
   4   9  -2   45.30    9.60
   4   9  -2   38.70    8.60
   4   9  -2   57.59    8.50
  -4  -9   2   49.00    7.80
  -4  -9   2   40.90    9.40
  -4  -9   2   42.70    9.40
  -4  -9   2   67.99   10.60
  -4  -9   2   27.10   13.20
   3   9  -2    1.20    4.80
   3   9  -2    1.90    3.60
   3   9  -2   -1.40    4.20
   3   9  -2   -0.70    4.10
   3   9  -2   -8.70    3.00
  -3  -9   2    1.80    4.70
  -3  -9   2    1.80    4.30
  -3  -9   2   -0.10    4.80
  -3  -9   2   -4.60    3.00
  -3  -9   2    4.10    4.80
  -3  -9   2    7.20    5.40
  -3  -9   2   -1.90    5.20
   2   9  -2    4.70    6.20
   2   9  -2    2.30    4.20
   2   9  -2   -1.60    3.70
   2   9  -2    5.40    5.10
   2   9  -2    6.90    5.30
  -2  -9   2    6.30    5.50
  -2  -9   2    8.50    5.00
  -2  -9   2    5.90    4.40
  -2  -9   2   -2.80    3.90
  -2  -9   2    5.50    4.60
  -2  -9   2    1.30    2.90
  -2  -9   2    5.80    3.70
  -2  -9   2    0.20    4.10
  -2  -9   2    9.30    5.40
   1   9  -2   36.30    7.20
   1   9  -2   36.20    4.90
   1   9  -2   42.40    7.10
   1   9  -2   50.09    8.60
   1   9  -2   40.30    7.00
   1   9  -2   31.80    4.50
   1   9  -2   40.40    7.30
   1   9  -2   38.80    7.40
  -1  -9   2   28.20    7.00
  -1  -9   2   33.40    8.00
  -1  -9   2   48.30    8.20
  -1  -9   2   38.00    6.90
  -1  -9   2   44.80    7.70
  -1  -9   2   25.70    8.60
  -1  -9   2   33.10    4.80
  -1  -9   2   41.20    7.70
  -1  -9   2   55.59    8.20
  -1  -9   2   40.40    4.90
   0   9  -2   39.40    6.60
   0   9  -2   39.90    7.50
   0   9  -2   27.70    5.20
   0   9  -2   35.30    5.50
   0   9  -2   30.80    8.00
   0   9  -2   39.30    7.30
   0   9  -2   34.40    7.40
   0  -9   2   40.30    7.10
   0  -9   2   38.40    7.60
   0  -9   2   36.50    5.90
   0  -9   2   44.40    7.50
   0  -9   2   36.40    3.90
   0  -9   2   30.50    7.20
   0  -9   2   48.00    6.90
   0  -9   2   32.30    5.20
   0  -9   2   46.30    8.40
   0  -9   2   32.80    6.90
   0  -9   2   37.10    6.90
  -1   9  -2  426.76   26.30
  -1   9  -2  467.45   24.90
  -1   9  -2  469.75   27.00
  -1   9  -2  442.56   27.30
  -1   9  -2  414.66   26.80
   1  -9   2  478.85   26.90
   1  -9   2  471.35   26.90
   1  -9   2  472.65   25.60
   1  -9   2  460.85   25.60
   1  -9   2  420.46   25.60
   1  -9   2  466.35   27.60
   1  -9   2  475.15   27.70
   1  -9   2  454.15   27.00
   1  -9   2  436.96   24.80
   1  -9   2  497.45   27.60
  -2   9  -2  168.48   12.10
  -2   9  -2  164.58   12.10
  -2   9  -2  148.49   11.40
  -2   9  -2  163.08   13.20
  -2   9  -2  131.39   12.10
  -2   9  -2  157.98   12.90
   2  -9   2  151.88   12.90
   2  -9   2  152.48   12.00
   2  -9   2  161.18   12.40
   2  -9   2  156.98   11.60
   2  -9   2  152.58   13.00
   2  -9   2  117.79   10.90
   2  -9   2  173.18   13.50
   2  -9   2  145.19   12.40
   2  -9   2  151.48   11.60
  -3   9  -2  158.08   12.10
  -3   9  -2  133.49   11.30
  -3   9  -2  147.69   12.40
  -3   9  -2  141.69   12.30
  -3   9  -2  138.89    9.00
  -3   9  -2  126.59   11.20
  -3   9  -2  153.28   11.50
  -3   9  -2  123.29   11.30
   3  -9   2  131.69   10.40
   3  -9   2  128.49   11.00
   3  -9   2  156.08   12.40
   3  -9   2  156.38   12.00
   3  -9   2  151.48   12.70
   3  -9   2  142.69   11.70
   3  -9   2  155.58   12.30
   3  -9   2  140.19   11.20
   3  -9   2  162.38   12.70
  -4   9  -2  112.89   11.20
  -4   9  -2  136.39   11.00
  -4   9  -2  122.59   10.70
  -4   9  -2  117.49   11.10
  -4   9  -2  111.89    8.80
  -4   9  -2  132.59   11.40
  -4   9  -2  116.29   10.80
  -4   9  -2  131.99   11.00
  -4   9  -2  121.99   10.70
   4  -9   2  135.89   11.10
   4  -9   2  119.69   11.00
   4  -9   2  148.59   11.20
   4  -9   2  127.19    9.40
   4  -9   2  125.49   11.80
   4  -9   2  131.99   11.30
   4  -9   2  130.19   11.30
   4  -9   2  142.19   11.40
  -5   9  -2    2.70    3.10
  -5   9  -2    2.80    3.80
  -5   9  -2   -4.00    2.90
  -5   9  -2    0.20    1.70
  -5   9  -2   -2.10    3.40
  -5   9  -2   -0.90    2.50
  -5   9  -2    1.00    3.20
  -5   9  -2    3.00    3.30
  -5   9  -2    0.40    3.10
  -5   9  -2    2.40    1.80
  -5   9  -2    0.70    3.10
   5  -9   2   -0.10    2.70
   5  -9   2   -0.80    3.10
   5  -9   2    3.20    4.00
   5  -9   2    1.60    3.10
   5  -9   2   -6.60    3.30
   5  -9   2    9.10    4.10
   5  -9   2   -1.90    3.00
   5  -9   2    4.70    3.50
   5  -9   2    1.60    3.20
  -6   9  -2  434.06   23.50
  -6   9  -2  415.16   23.30
  -6   9  -2  444.06   26.50
  -6   9  -2  435.66   26.30
  -6   9  -2  476.05   26.30
  -6   9  -2  464.65   26.60
  -6   9  -2  454.35   27.10
  -6   9  -2  504.35   27.00
  -6   9  -2  466.45   25.50
   6  -9   2  460.65   26.10
   6  -9   2  424.16   27.10
   6  -9   2  480.15   26.80
   6  -9   2  342.47   31.10
   6  -9   2  455.95   27.20
   6  -9   2  456.45   25.70
   6  -9   2  471.25   24.50
   6  -9   2  474.85   26.60
   6  -9   2  492.65   26.90
  -7   9  -2   47.40    7.90
  -7   9  -2   48.10    7.50
  -7   9  -2   52.79    8.60
  -7   9  -2   37.50    5.70
  -7   9  -2   62.69    9.20
  -7   9  -2   56.59    8.30
  -7   9  -2   54.79    8.70
   7  -9   2   42.10    6.50
   7  -9   2   49.99    7.80
   7  -9   2   49.90    8.80
   7  -9   2   63.79    8.10
   7  -9   2   58.79    8.60
   7  -9   2   43.40    6.90
   7  -9   2   51.89    7.10
   7  -9   2   39.70    6.00
   7  -9   2   49.50    8.40
   7  -9   2   36.30    8.90
  -8   9  -2   93.89   10.60
  -8   9  -2   79.59   10.60
  -8   9  -2  106.69   11.60
  -8   9  -2   94.89    8.70
  -8   9  -2  101.39   11.10
  -8   9  -2  106.59   10.70
  -8   9  -2   96.09   11.40
   8  -9   2  100.49   11.40
   8  -9   2  103.49   11.70
   8  -9   2  100.89    9.10
   8  -9   2   84.59   10.20
   8  -9   2   78.89    8.30
   8  -9   2   89.29   10.20
   8  -9   2   98.99    9.10
   8  -9   2   91.19    8.70
   8  -9   2   98.69   10.90
  -9   9  -2    4.50    5.00
  -9   9  -2   -3.20    4.90
  -9   9  -2    2.40    3.50
  -9   9  -2   -4.40    4.90
  -9   9  -2    4.50    4.60
  -9   9  -2    4.60    4.70
   9  -9   2    1.30    4.40
   9  -9   2   -1.10    3.90
   9  -9   2   -0.60    4.00
   9  -9   2    1.20    3.90
   9  -9   2    5.50    3.80
   9  -9   2    0.60    4.00
   9  -9   2    7.10    5.20
 -10   9  -2    2.60    5.60
 -10   9  -2    0.60    5.20
 -10   9  -2   -1.20    4.00
 -10   9  -2   -4.40    4.50
 -10   9  -2   -8.10    4.00
  10  -9   2   -1.70    4.00
  10  -9   2    3.80    4.60
  10  -9   2    0.10    3.90
  10  -9   2   -7.00    3.80
  10  -9   2   -2.80    4.40
 -11   9  -2   -8.70    5.10
 -11   9  -2    3.70    4.90
 -11   9  -2    3.60    5.60
  11  -9   2    2.60    5.10
  11  -9   2   -3.40    4.30
  11  -9   2   -3.30    4.60
  11  -9   2    3.80    5.50
  11  -9   2    0.60    4.70
 -12   9  -2   50.89   13.30
 -12   9  -2   19.40   10.50
 -12   9  -2   51.09   16.20
  12  -9   2   21.20    8.20
  12  -9   2   22.20    9.00
  12  -9   2   41.20    9.50
  12  -9   2   28.00    8.10
   7   8  -2    5.80   11.90
   7   8  -2    1.40    4.90
   7   8  -2    5.50    8.30
  -7  -8   2    4.90    7.10
  -7  -8   2    7.50    5.90
  -7  -8   2    0.70    8.30
   6   8  -2   -0.50    4.10
   6   8  -2   -2.80    3.90
   6   8  -2    0.60    5.00
   6   8  -2    0.20    5.60
   6   8  -2   12.50    7.10
  -6  -8   2    0.90    5.60
  -6  -8   2  -12.40    4.90
  -6  -8   2    8.90    6.00
  -6  -8   2    1.60    6.50
  -6  -8   2   -1.50    4.00
   5   8  -2   31.40    6.40
   5   8  -2   37.50    7.60
   5   8  -2   32.40    9.10
   5   8  -2   35.60    8.80
   5   8  -2   35.70    8.10
  -5  -8   2   41.30    7.10
  -5  -8   2   31.80    8.20
  -5  -8   2   23.10    8.00
  -5  -8   2   42.20    8.90
  -5  -8   2   38.20    8.30
   4   8  -2   15.90    5.60
   4   8  -2   15.60    9.40
   4   8  -2   20.10    7.00
   4   8  -2   13.30    4.50
   4   8  -2   11.30    6.40
   4   8  -2    9.80    4.40
  -4  -8   2    8.50    5.60
  -4  -8   2   19.50    7.70
  -4  -8   2    8.70    5.00
  -4  -8   2    6.80    5.30
  -4  -8   2   11.50    4.00
  -4  -8   2   10.60    4.50
  -4  -8   2   13.80    6.00
   3   8  -2   35.70    6.10
   3   8  -2   27.60    5.00
   3   8  -2   41.70    7.80
   3   8  -2   14.90    5.40
   3   8  -2   27.20    7.10
   3   8  -2   20.70    6.30
   3   8  -2   26.70    6.10
  -3  -8   2   23.00    6.90
  -3  -8   2   24.90    5.40
  -3  -8   2   27.10    6.60
  -3  -8   2   37.60    8.10
  -3  -8   2   42.70    8.00
  -3  -8   2   31.40    5.50
  -3  -8   2   18.80    4.80
  -3  -8   2   25.40    6.60
   2   8  -2  187.58   15.00
   2   8  -2  187.58   14.60
   2   8  -2  178.28   10.30
   2   8  -2  195.48   13.00
   2   8  -2  185.88   14.90
   2   8  -2  152.38   14.00
   2   8  -2  181.38   11.70
   2   8  -2  164.08   13.00
  -2  -8   2  186.08   13.50
  -2  -8   2  186.58   15.00
  -2  -8   2  224.98   15.30
  -2  -8   2  208.08   15.50
  -2  -8   2  197.48   12.10
  -2  -8   2  172.88   10.30
  -2  -8   2  174.08   14.30
  -2  -8   2  201.08   13.20
  -2  -8   2  199.18   15.30
   1   8  -2   77.39    8.20
   1   8  -2   73.09    6.10
   1   8  -2   84.69    9.70
   1   8  -2   78.59    9.40
   1   8  -2   81.99    6.40
   1   8  -2   73.99    9.40
   1   8  -2   76.29    8.20
   1   8  -2   81.09    9.10
  -1  -8   2   74.49    8.90
  -1  -8   2   89.89    9.50
  -1  -8   2   67.39    9.10
  -1  -8   2   81.79    6.40
  -1  -8   2   88.49    9.60
  -1  -8   2   88.59    9.30
  -1  -8   2   78.89    6.30
  -1  -8   2   64.89    8.10
  -1  -8   2   77.09    9.30
  -1  -8   2   89.69   10.80
   0   8  -2    8.10    4.80
   0   8  -2    4.40    3.60
   0   8  -2    7.90    3.50
   0   8  -2    9.50    2.00
   0   8  -2    8.60    3.50
   0   8  -2   13.50    4.20
   0   8  -2    8.20    4.20
   0  -8   2    9.50    2.20
   0  -8   2   10.90    4.50
   0  -8   2   11.30    4.60
   0  -8   2    5.00    3.50
   0  -8   2    8.80    4.30
   0  -8   2   16.40    3.70
   0  -8   2    5.10    3.10
   0  -8   2    8.40    4.50
   0  -8   2   11.00    4.60
   0  -8   2   20.10    5.60
  -1   8  -2   13.50    4.60
  -1   8  -2    5.30    3.60
  -1   8  -2   12.20    3.80
  -1   8  -2   14.00    4.10
  -1   8  -2   15.20    4.60
  -1   8  -2   13.30    3.70
   1  -8   2   11.70    4.90
   1  -8   2   15.10    5.00
   1  -8   2   10.10    7.30
   1  -8   2   10.20    4.80
   1  -8   2   15.60    4.80
   1  -8   2   13.90    3.90
   1  -8   2   10.10    3.20
   1  -8   2   11.30    3.50
   1  -8   2   18.40    4.60
  -2   8  -2    5.50    3.10
  -2   8  -2    3.00    3.30
  -2   8  -2    3.30    3.30
  -2   8  -2    6.40    3.30
  -2   8  -2    0.60    3.40
  -2   8  -2    6.00    4.30
  -2   8  -2    9.00    4.20
   2  -8   2    8.10    3.10
   2  -8   2    6.10    3.80
   2  -8   2   11.00    4.00
   2  -8   2    6.60    3.10
   2  -8   2    5.90    4.50
   2  -8   2    3.70    3.50
   2  -8   2    5.50    3.50
   2  -8   2    2.00    3.10
   2  -8   2    5.20    5.70
  -3   8  -2  278.77   16.10
  -3   8  -2  248.38   15.90
  -3   8  -2  238.68   15.60
  -3   8  -2  224.48   15.60
  -3   8  -2  265.37   16.30
  -3   8  -2  236.68   14.70
  -3   8  -2  259.57   16.40
  -3   8  -2  234.18   16.10
  -3   8  -2  256.57   15.60
   3  -8   2  264.97   16.20
   3  -8   2  228.78   14.20
   3  -8   2  214.18   15.20
   3  -8   2  241.18   15.20
   3  -8   2  238.68   15.80
   3  -8   2  247.38   16.40
   3  -8   2  231.88   15.30
   3  -8   2  277.07   16.40
   3  -8   2  218.18   16.00
  -4   8  -2    2.90    3.50
  -4   8  -2    3.20    3.00
  -4   8  -2   -0.10    2.90
  -4   8  -2   -2.10    2.40
  -4   8  -2    1.70    3.10
  -4   8  -2    7.20    3.70
  -4   8  -2   -0.60    3.00
  -4   8  -2    1.40    3.00
  -4   8  -2    0.00    3.00
   4  -8   2   -1.40    2.70
   4  -8   2    1.10    3.00
   4  -8   2    6.50    3.20
   4  -8   2    1.50    2.90
   4  -8   2    0.80    3.20
   4  -8   2    2.40    2.30
   4  -8   2    5.50    3.40
   4  -8   2    4.70    3.30
   4  -8   2    4.00    3.60
  -5   8  -2  177.08   12.60
  -5   8  -2  179.78   12.70
  -5   8  -2  166.98   12.40
  -5   8  -2  173.28   12.90
  -5   8  -2  173.58   11.60
  -5   8  -2  155.48    9.70
  -5   8  -2  163.98    9.90
  -5   8  -2  175.48   12.50
  -5   8  -2  155.58   12.20
   5  -8   2  178.88   11.00
   5  -8   2  174.68   12.30
   5  -8   2  165.98   12.60
   5  -8   2  179.28   12.80
   5  -8   2  162.08   12.40
   5  -8   2  189.88   13.10
   5  -8   2  179.48   12.30
   5  -8   2  171.28   12.70
   5  -8   2  151.78   12.80
  -6   8  -2    4.60    2.60
  -6   8  -2    4.20    4.00
  -6   8  -2    3.50    3.40
  -6   8  -2    5.30    3.40
  -6   8  -2    7.40    4.00
  -6   8  -2    9.80    4.10
   6  -8   2    6.70    3.20
   6  -8   2    5.60    3.90
   6  -8   2    5.10    3.10
   6  -8   2    2.60    3.50
   6  -8   2    6.10    3.90
   6  -8   2    2.10    2.80
   6  -8   2   -2.60    6.10
   6  -8   2   -0.40    2.90
   6  -8   2    5.20    3.80
  -7   8  -2    9.10    4.30
  -7   8  -2   -3.10    3.30
  -7   8  -2    6.50    3.00
  -7   8  -2    1.30    3.60
  -7   8  -2   11.30    5.00
  -7   8  -2    0.40    3.30
  -7   8  -2   -3.80    3.20
   7  -8   2   -2.10    3.50
   7  -8   2    3.70    3.60
   7  -8   2    3.90    3.50
   7  -8   2   -0.10    2.40
   7  -8   2    0.50    3.10
   7  -8   2    3.50    3.10
   7  -8   2   -0.30    2.90
   7  -8   2    6.10    4.30
   7  -8   2   16.00    5.50
   7  -8   2    2.10    3.70
  -8   8  -2    0.40    3.40
  -8   8  -2    0.00    3.10
  -8   8  -2    2.40    3.80
  -8   8  -2    1.10    3.90
  -8   8  -2    1.10    4.30
  -8   8  -2    1.70    4.30
  -8   8  -2   -2.40    3.80
   8  -8   2   -0.40    4.00
   8  -8   2   -2.40    2.80
   8  -8   2   -0.20    3.20
   8  -8   2    4.10    2.80
   8  -8   2    1.50    2.70
   8  -8   2   -1.90    3.00
   8  -8   2    0.70    2.70
   8  -8   2    0.50    3.70
   8  -8   2    1.20    4.20
   8  -8   2    3.60    4.10
   8  -8   2   -1.40    3.60
   8  -8   2   -3.00    2.20
  -9   8  -2   92.09   10.40
  -9   8  -2   68.79    9.40
  -9   8  -2   50.89    8.30
  -9   8  -2   62.79    9.90
  -9   8  -2   90.49   11.00
  -9   8  -2   77.69   10.10
  -9   8  -2   62.59   10.30
   9  -8   2   76.89    8.30
   9  -8   2   74.09   10.20
   9  -8   2   73.99    8.90
   9  -8   2   78.29   10.10
   9  -8   2   77.69    9.60
   9  -8   2   74.69   10.40
   9  -8   2   73.59   10.20
 -10   8  -2   22.20    7.00
 -10   8  -2   10.80    6.10
 -10   8  -2   39.20    8.60
 -10   8  -2   20.30    6.80
 -10   8  -2   22.70    7.40
  10  -8   2   17.40    5.70
  10  -8   2   20.90    6.60
  10  -8   2   27.40    7.90
  10  -8   2   26.10    6.70
  10  -8   2   22.20    6.40
  10  -8   2   18.50    6.50
 -11   8  -2   23.10    7.70
 -11   8  -2   25.70    6.80
 -11   8  -2   17.40    7.00
  11  -8   2   20.90    7.70
  11  -8   2   25.10    7.20
  11  -8   2   21.90    7.20
  11  -8   2   39.20    8.20
 -12   8  -2    7.00    7.10
 -12   8  -2   11.50    6.10
 -12   8  -2    9.30    8.50
  12  -8   2    5.90    5.90
  12  -8   2   13.70    7.30
  12  -8   2    6.20    6.40
  12  -8   2   10.90    6.40
 -13   8  -2   12.50    7.70
   8   7  -2   42.30    7.60
   8   7  -2   27.70    9.70
   8   7  -2   56.99   17.50
  -8  -7   2   34.00    9.60
  -8  -7   2   37.30   11.20
  -8  -7   2   40.20    9.10
   7   7  -2    0.20    4.50
   7   7  -2    1.30    5.60
   7   7  -2    2.00    6.10
  -7  -7   2   -2.20    4.60
  -7  -7   2   -7.60    4.70
  -7  -7   2    0.40    7.00
   6   7  -2    2.80    5.90
   6   7  -2   -1.70    4.10
   6   7  -2    3.30    4.10
   6   7  -2   -0.10    4.10
   6   7  -2   -0.30    5.20
   6   7  -2   -7.20    4.40
  -6  -7   2   -0.90    4.80
  -6  -7   2   -6.30    5.00
  -6  -7   2   -0.70    4.10
  -6  -7   2   -7.50    4.20
  -6  -7   2   -1.50    4.70
   5   7  -2   34.20    8.40
   5   7  -2   31.40    8.00
   5   7  -2   53.49    8.80
   5   7  -2   34.00    6.50
   5   7  -2   45.80    7.50
   5   7  -2   40.60    7.60
  -5  -7   2   28.90    7.30
  -5  -7   2   37.50    7.80
  -5  -7   2   33.80    7.60
  -5  -7   2   49.00    7.70
  -5  -7   2   34.30    6.10
  -5  -7   2   48.60    9.10
  -5  -7   2   63.29    9.60
   4   7  -2    4.60    3.70
   4   7  -2   12.10    5.10
   4   7  -2    7.30    5.20
   4   7  -2    7.80    3.80
   4   7  -2    2.10    4.50
   4   7  -2    2.50    3.90
  -4  -7   2   -2.80    3.70
  -4  -7   2   10.30    5.00
  -4  -7   2    5.40    3.90
  -4  -7   2    7.30    5.40
  -4  -7   2    7.50    4.70
  -4  -7   2    4.20    3.60
  -4  -7   2   10.60    4.10
   3   7  -2  155.78   13.10
   3   7  -2  167.88   13.70
   3   7  -2  143.99   11.10
   3   7  -2  170.38   13.60
   3   7  -2  148.49   12.60
   3   7  -2  143.99   13.50
   3   7  -2  130.49   11.10
   3   7  -2  148.89   12.60
  -3  -7   2  150.98   12.90
  -3  -7   2  171.58   11.20
  -3  -7   2  158.28   11.20
  -3  -7   2  124.79   11.10
  -3  -7   2  146.09   12.90
  -3  -7   2  163.98   13.30
  -3  -7   2  150.58   13.10
  -3  -7   2  150.68   13.50
   2   7  -2  532.95   28.80
   2   7  -2  466.95   25.50
   2   7  -2  472.95   27.70
   2   7  -2  447.06   24.10
   2   7  -2  533.55   29.00
   2   7  -2  526.15   28.60
   2   7  -2  502.65   26.20
   2   7  -2  448.46   26.10
  -2  -7   2  462.45   27.60
  -2  -7   2  487.05   28.30
  -2  -7   2  500.45   27.20
  -2  -7   2  491.65   24.20
  -2  -7   2  466.55   26.20
  -2  -7   2  484.05   26.10
  -2  -7   2  495.55   28.30
  -2  -7   2  533.95   28.60
  -2  -7   2  525.55   28.60
   1   7  -2   88.19    6.50
   1   7  -2   89.69    7.90
   1   7  -2   90.49    9.00
   1   7  -2   79.69    6.20
   1   7  -2   86.39    8.70
   1   7  -2   86.89    7.90
   1   7  -2   89.49    9.10
   1   7  -2   81.59    9.10
  -1  -7   2   96.49    9.30
  -1  -7   2   82.79    6.30
  -1  -7   2   98.09    9.50
  -1  -7   2   91.09    8.20
  -1  -7   2   82.19    8.50
  -1  -7   2   97.49    8.30
  -1  -7   2   95.89    6.60
  -1  -7   2   95.69    9.40
  -1  -7   2   97.39    9.20
   0   7  -2    4.70    1.50
   0   7  -2    1.50    3.10
   0   7  -2    4.20    2.30
   0   7  -2    3.40    2.50
   0   7  -2   19.30    4.90
   0   7  -2    4.20    3.50
   0   7  -2    3.30    2.80
   0   7  -2    5.90    3.50
   0  -7   2    6.00    3.60
   0  -7   2    5.80    2.60
   0  -7   2    2.80    3.10
   0  -7   2    4.80    1.70
   0  -7   2    4.50    2.70
   0  -7   2    5.20    3.40
   0  -7   2    8.30    3.60
   0  -7   2    3.90    3.40
   0  -7   2    1.80    6.00
  -1   7  -2   10.00    3.50
  -1   7  -2   15.60    4.50
  -1   7  -2   16.10    4.80
  -1   7  -2    8.70    3.50
  -1   7  -2   14.60    3.50
  -1   7  -2    7.90    3.60
   1  -7   2   13.20    3.70
   1  -7   2    5.40    3.20
   1  -7   2   13.60    4.00
   1  -7   2   12.30    3.40
   1  -7   2   11.10    3.90
   1  -7   2   11.30    3.90
   1  -7   2    8.90    3.00
   1  -7   2    8.10    4.10
   1  -7   2   15.50    4.10
  -2   7  -2    3.50    2.80
  -2   7  -2    0.10    2.50
  -2   7  -2   -3.60    2.40
  -2   7  -2   -0.10    2.40
  -2   7  -2   -0.90    2.70
  -2   7  -2   -1.60    2.20
  -2   7  -2   -0.50    2.40
   2  -7   2    2.50    2.90
   2  -7   2   -0.30    2.50
   2  -7   2    2.80    2.90
   2  -7   2    2.00    2.70
   2  -7   2   -2.10    2.60
   2  -7   2    5.10    3.10
   2  -7   2    2.80    3.40
   2  -7   2    5.20    2.90
   2  -7   2    2.10    2.10
  -3   7  -2   -3.00    1.90
  -3   7  -2    2.40    2.80
  -3   7  -2    3.30    3.00
  -3   7  -2   -1.50    2.40
  -3   7  -2   -5.50    2.20
  -3   7  -2   -2.10    2.30
  -3   7  -2    1.60    2.50
  -3   7  -2    1.00    2.70
  -3   7  -2    1.50    3.00
   3  -7   2    2.50    2.70
   3  -7   2   -1.10    2.50
   3  -7   2   -0.40    3.50
   3  -7   2   -1.30    2.40
   3  -7   2   -1.10    2.30
   3  -7   2    0.30    2.20
   3  -7   2   -0.70    2.70
   3  -7   2   -0.80    2.40
   3  -7   2    0.30    2.60
  -4   7  -2  851.81   41.80
  -4   7  -2  816.02   41.60
  -4   7  -2  738.03   41.50
  -4   7  -2  822.92   41.80
  -4   7  -2  849.52   41.60
  -4   7  -2  795.72   39.20
  -4   7  -2  789.02   39.10
  -4   7  -2  808.62   41.80
  -4   7  -2  801.12   41.40
  -4   7  -2  808.52   42.00
  -4   7  -2  810.02   40.60
   4  -7   2  814.52   42.50
   4  -7   2  811.32   41.50
   4  -7   2  813.82   41.60
   4  -7   2  829.02   42.20
   4  -7   2  851.01   41.90
   4  -7   2  840.62   41.80
   4  -7   2  789.02   40.10
   4  -7   2  901.91   42.20
   4  -7   2  822.42   41.60
  -5   7  -2  158.48   11.70
  -5   7  -2  164.68   12.10
  -5   7  -2  176.78   11.20
  -5   7  -2  159.18   14.50
  -5   7  -2  165.08   11.70
  -5   7  -2  152.18   11.70
  -5   7  -2  156.68    9.70
  -5   7  -2  170.78   11.40
   5  -7   2  147.19   11.70
   5  -7   2  139.89   11.20
   5  -7   2  178.28   11.50
   5  -7   2  154.08   12.00
   5  -7   2  164.28   11.50
   5  -7   2  163.28   11.10
   5  -7   2  168.88   12.30
   5  -7   2  148.29   11.40
   5  -7   2  152.78   10.00
  -6   7  -2  101.79    9.20
  -6   7  -2  110.19    9.40
  -6   7  -2  107.69    9.60
  -6   7  -2  111.69    8.10
  -6   7  -2  106.79    9.40
  -6   7  -2   85.69    9.40
  -6   7  -2  112.39   10.10
   6  -7   2  107.49    8.10
   6  -7   2   91.39    8.20
   6  -7   2  110.59    9.50
   6  -7   2  110.59   10.20
   6  -7   2  102.29   10.90
   6  -7   2  108.89    8.60
   6  -7   2   99.99    9.10
   6  -7   2  125.49   10.30
   6  -7   2   97.39    8.30
   6  -7   2   91.89    9.40
  -7   7  -2    4.50    4.00
  -7   7  -2    1.60    2.80
  -7   7  -2   -2.90    3.10
  -7   7  -2   -5.40    3.20
  -7   7  -2    0.50    3.20
  -7   7  -2    1.80    3.80
  -7   7  -2    3.20    4.00
   7  -7   2   -1.70    3.30
   7  -7   2    1.20    3.50
   7  -7   2    1.40    3.60
   7  -7   2    1.20    2.40
   7  -7   2    1.10    3.40
   7  -7   2    1.10    2.50
   7  -7   2    0.80    3.00
   7  -7   2    3.40    2.60
   7  -7   2    0.20    3.80
   7  -7   2    0.00    2.90
   7  -7   2   -0.50    2.70
   7  -7   2    0.10    2.90
   7  -7   2    5.90    3.70
  -8   7  -2  142.49   13.00
  -8   7  -2  166.58   13.10
  -8   7  -2  176.88   12.70
  -8   7  -2  163.98   13.40
  -8   7  -2  135.59   18.50
  -8   7  -2  174.18   13.90
  -8   7  -2  196.78   14.10
   8  -7   2  158.98   13.20
   8  -7   2  149.99   10.40
   8  -7   2  168.08   13.40
   8  -7   2  146.59   11.60
   8  -7   2  153.28   10.30
   8  -7   2  134.79   10.20
   8  -7   2  165.28   12.20
   8  -7   2  159.98   10.50
   8  -7   2  178.18   13.90
   8  -7   2  159.18   12.80
   8  -7   2  187.48   12.50
   8  -7   2  170.28   13.90
   8  -7   2  159.38   13.30
  -9   7  -2  154.48   12.80
  -9   7  -2  156.08   13.40
  -9   7  -2  148.59   13.60
  -9   7  -2  161.48   13.90
  -9   7  -2  165.28   14.20
  -9   7  -2  138.39   13.30
   9  -7   2  165.38   13.40
   9  -7   2  144.39   12.40
   9  -7   2  162.78   14.10
   9  -7   2  156.68   12.50
   9  -7   2  158.78   12.40
   9  -7   2  149.09   14.20
   9  -7   2  151.38   18.80
   9  -7   2  168.08   14.20
 -10   7  -2   10.30    5.50
 -10   7  -2    8.10    5.30
 -10   7  -2   14.90    6.60
 -10   7  -2    8.20    5.20
 -10   7  -2    4.50    5.20
 -10   7  -2    4.80    4.60
  10  -7   2    8.80    5.40
  10  -7   2    2.60    4.80
  10  -7   2   -4.00    3.80
  10  -7   2   -4.10    3.30
  10  -7   2   -4.70    4.00
  10  -7   2   -1.90    4.20
 -11   7  -2    1.80    5.20
 -11   7  -2    5.20    6.20
 -11   7  -2    2.00    5.10
 -11   7  -2    2.80    4.90
  11  -7   2   -2.80    4.80
  11  -7   2    8.30    5.90
  11  -7   2    1.80    4.70
  11  -7   2   17.30    9.10
  11  -7   2    1.90    4.80
 -12   7  -2    9.20    6.90
 -12   7  -2   14.00    6.70
 -12   7  -2    8.00    6.60
  12  -7   2    6.70    6.10
  12  -7   2    1.80    5.90
  12  -7   2    1.60    5.50
 -13   7  -2    1.00    6.10
 -13   7  -2    2.30    8.40
 -13   7  -2   26.50    9.20
  13  -7   2    4.30    6.40
  13  -7   2   -2.30    6.40
  13  -7   2   -2.10    6.80
   9   6  -2   15.60    8.50
   9   6  -2   10.40    7.70
   9   6  -2   10.60    5.60
   9   6  -2    4.60   10.80
  -9  -6   2    7.10    7.40
  -9  -6   2   14.40    9.90
  -9  -6   2   11.80    8.40
   8   6  -2   32.20    9.40
   8   6  -2    6.30    6.70
   8   6  -2   31.90    6.90
   8   6  -2   35.60    8.90
  -8  -6   2   46.40   11.80
  -8  -6   2   18.70    7.70
  -8  -6   2   31.70    8.10
   7   6  -2  161.88   14.90
   7   6  -2  125.29   13.20
   7   6  -2  117.69   11.50
   7   6  -2  136.19   12.70
   7   6  -2   96.59   12.20
   7   6  -2  140.59   14.60
   7   6  -2  133.69   14.50
  -7  -6   2  155.08   15.90
  -7  -6   2  124.39   13.00
  -7  -6   2  110.29   13.90
  -7  -6   2  105.09   13.40
   6   6  -2   25.70    7.70
   6   6  -2   22.90    7.30
   6   6  -2   23.40    5.10
   6   6  -2   42.00    8.70
   6   6  -2   24.10    6.10
   6   6  -2   31.90    6.70
   6   6  -2   29.10    6.50
  -6  -6   2   18.00    5.80
  -6  -6   2   25.30    6.00
  -6  -6   2   27.70    4.70
  -6  -6   2   26.40    7.30
  -6  -6   2   16.10    5.90
  -6  -6   2   29.60    6.40
  -6  -6   2   20.00    5.00
  -6  -6   2   30.90    8.80
   5   6  -2   14.40    4.10
   5   6  -2   16.60    5.40
   5   6  -2   19.90    6.40
   5   6  -2   17.70    7.20
   5   6  -2   14.60    4.90
   5   6  -2   12.40    5.80
   5   6  -2   24.20    6.80
   5   6  -2   11.40    5.10
  -5  -6   2   10.90    5.00
  -5  -6   2   22.00    7.20
  -5  -6   2   18.30    7.30
  -5  -6   2   19.50    4.70
  -5  -6   2   16.90    5.50
  -5  -6   2   25.10    5.70
  -5  -6   2   16.20    5.70
  -5  -6   2   19.70    4.90
   4   6  -2  386.56   22.90
   4   6  -2  385.26   24.40
   4   6  -2  413.76   24.80
   4   6  -2  386.06   21.80
   4   6  -2  398.86   23.90
   4   6  -2  398.56   21.90
   4   6  -2  416.56   24.30
  -4  -6   2  395.66   24.60
  -4  -6   2  369.76   23.90
  -4  -6   2  389.36   23.90
  -4  -6   2  375.56   21.80
  -4  -6   2  384.36   21.90
  -4  -6   2  419.06   22.80
  -4  -6   2  397.76   24.10
  -4  -6   2  395.86   24.40
   3   6  -2   -3.20    2.60
   3   6  -2    2.80    2.90
   3   6  -2    0.20    2.90
   3   6  -2    0.70    3.20
   3   6  -2    1.20    3.50
   3   6  -2    8.60    4.30
   3   6  -2    1.70    3.10
   3   6  -2    1.60    4.30
  -3  -6   2   -2.50    4.00
  -3  -6   2    2.30    3.50
  -3  -6   2    1.10    3.40
  -3  -6   2    5.00    2.80
  -3  -6   2    0.30    3.00
  -3  -6   2    1.70    2.90
  -3  -6   2    0.60    3.30
  -3  -6   2    5.00    3.00
   2   6  -2  552.04   30.20
   2   6  -2  606.44   32.40
   2   6  -2  583.54   32.10
   2   6  -2  600.14   32.00
   2   6  -2  620.44   30.20
   2   6  -2  596.64   32.30
   2   6  -2  587.34   31.70
   2   6  -2  570.54   28.60
   2   6  -2  572.44   29.80
  -2  -6   2  589.74   31.90
  -2  -6   2  606.74   32.20
  -2  -6   2  646.54   32.40
  -2  -6   2  586.24   30.30
  -2  -6   2  564.64   29.70
  -2  -6   2  601.44   30.20
  -2  -6   2  556.74   31.40
  -2  -6   2  583.84   28.60
  -2  -6   2  578.24   37.60
   1   6  -2 1842.32   89.09
   1   6  -2 1845.82   90.79
   1   6  -2 1828.62   88.19
   1   6  -2 1871.61   91.09
   1   6  -2 1802.32   90.69
   1   6  -2 1846.52   90.39
   1   6  -2 1806.42   88.19
  -1  -6   2 1869.11   90.69
  -1  -6   2 1973.90   90.99
  -1  -6   2 1996.00   89.19
  -1  -6   2 1782.12   89.89
  -1  -6   2 1755.62   88.19
  -1  -6   2 1929.91   90.89
  -1  -6   2 1852.71   88.19
  -1  -6   2 1940.61   89.39
  -1  -6   2 1987.90   91.29
   0   6  -2    2.60    3.20
   0   6  -2   -0.60    2.00
   0   6  -2   -2.50    2.20
   0   6  -2   -1.90    1.80
   0   6  -2    4.00    2.90
   0   6  -2   -1.20    1.10
   0   6  -2    4.30    2.70
   0   6  -2   -4.90    2.10
   0  -6   2   -0.40    2.20
[truncated: 2,231,188 more chars]
