# Supplementary material for: Bis[1,2-bis­(4-chloro­phen­yl)­ethyl­ene-1,2-dithiol­ato(1–)]nickel(II)
Source: IUCrdata. 2022 Feb 17;7(Pt 2):x220148. doi: 10.1107/S2414314622001481 (PMC9462000; doi:10.1107/S2414314622001481)
Supplement: Supplementary file 2 [file x-07-x220148-Isup2.hkl]

data_I                                                                          
_shelx_title ' JPD1205_0m_a.res in P-1'                                         
_shelx_refln_list_code          4                                               
_shelx_F_calc_maximum      182.33                                               
_exptl_crystal_F_000       688.00                                               
_reflns_d_resolution_high  0.7181                                               
                                                                                
loop_                                                                           
 _space_group_symop_operation_xyz                                               
 'x, y, z'                                                                      
 '-x, -y, -z'                                                                   
                                                                                
_cell_length_a     9.5487                                                       
_cell_length_b    11.4141                                                       
_cell_length_c    15.0254                                                       
_cell_angle_alpha 107.486                                                       
_cell_angle_beta   94.791                                                       
_cell_angle_gamma 111.423                                                       
                                                                                
_shelx_F_squared_multiplier     1.000                                           
                                                                                
loop_                                                                           
 _refln_index_h                                                                 
 _refln_index_k                                                                 
 _refln_index_l                                                                 
 _refln_F_squared_calc                                                          
 _refln_F_squared_meas                                                          
 _refln_F_squared_sigma                                                         
 _refln_observed_status                                                         
   2   0   0       5127.63       5249.84        53.83 o                         
   3   0   0       1223.22       1058.09        13.87 o                         
   4   0   0       1285.79       1321.33        16.98 o                         
   5   0   0         86.75         90.34         3.53 o                         
   6   0   0       5115.49       5010.31        60.97 o                         
   7   0   0        729.93        727.70        12.85 o                         
   8   0   0         87.40         75.08         4.58 o                         
   9   0   0        262.01        281.52        11.03 o                         
  10   0   0        130.11        112.76        10.73 o                         
  11   0   0         48.23         60.00        10.41 o                         
  12   0   0         12.81          4.86         9.74 o                         
 -12   1   0          1.91         -5.02         7.60 o                         
 -11   1   0         10.49          2.25         7.36 o                         
 -10   1   0         92.07         71.92         8.42 o                         
  -9   1   0         94.65         85.90         7.83 o                         
  -8   1   0          6.15         -0.93         3.60 o                         
  -7   1   0        718.94        769.12        14.26 o                         
  -6   1   0        976.56        967.99        15.87 o                         
  -5   1   0       3337.49       3336.00        40.09 o                         
  -4   1   0         24.43         26.27         2.16 o                         
  -3   1   0       3011.28       3250.93        38.04 o                         
  -2   1   0       3361.32       3422.30        38.29 o                         
  -1   1   0        119.91        107.49         2.34 o                         
   1   1   0       7110.72       7200.01        79.15 o                         
   2   1   0       3651.12       3549.72        39.80 o                         
   3   1   0        917.90        879.40        11.71 o                         
   4   1   0       9402.99       9107.96       101.36 o                         
   5   1   0       1591.86       1452.82        18.62 o                         
   6   1   0         12.52         12.41         2.43 o                         
   7   1   0       1006.91       1020.87        15.41 o                         
   8   1   0         47.47         33.66         3.90 o                         
   9   1   0          0.14         -2.81         4.81 o                         
  10   1   0         56.81         38.61         8.21 o                         
  11   1   0        245.46        287.22        20.20 o                         
 -12   2   0         10.76          8.63         9.21 o                         
 -11   2   0         85.63         74.12        10.74 o                         
 -10   2   0        467.61        465.01        16.06 o                         
  -9   2   0         10.25          9.30         4.34 o                         
  -8   2   0        461.28        439.19        11.30 o                         
  -7   2   0          2.08          3.19         2.85 o                         
  -6   2   0        346.01        304.59         7.75 o                         
  -5   2   0       1456.87       1548.47        20.72 o                         
  -4   2   0        108.18        134.31         4.27 o                         
  -3   2   0         65.83         77.73         2.79 o                         
  -2   2   0          9.01         25.10         1.56 o                         
  -1   2   0      18737.79      20748.56       392.67 o                         
   0   2   0          8.80         16.52         1.49 o                         
   1   2   0        580.73        548.33        10.16 o                         
   2   2   0        488.93        475.14         8.87 o                         
   3   2   0          8.23          3.07         1.58 o                         
   4   2   0        349.88        352.74         7.49 o                         
   5   2   0       1737.03       1716.05        21.95 o                         
   6   2   0        821.34        792.36        11.89 o                         
   7   2   0          2.04         -1.89         2.64 o                         
   8   2   0         46.94         43.13         4.61 o                         
   9   2   0         23.59          8.28         6.48 o                         
  10   2   0          0.07          7.81         7.31 o                         
  11   2   0         69.96         51.64        10.18 o                         
 -12   3   0         13.31          6.18         9.49 o                         
 -11   3   0          5.67          5.77         6.97 o                         
 -10   3   0        110.92        100.83         7.26 o                         
  -9   3   0        577.29        559.88        13.36 o                         
  -8   3   0         23.59          7.89         3.30 o                         
  -7   3   0          5.97          1.31         3.29 o                         
  -6   3   0       1701.31       1782.21        24.78 o                         
  -5   3   0         12.39          1.72         2.18 o                         
  -4   3   0       3197.29       3342.86        38.63 o                         
  -3   3   0        492.56        607.94         7.98 o                         
  -2   3   0       5580.93       6361.72        67.14 o                         
  -1   3   0       6975.17       7506.30        75.08 o                         
   0   3   0        548.21        520.30         7.73 o                         
   1   3   0       1907.24       1879.69        22.27 o                         
   2   3   0        107.52        110.24         4.21 o                         
   3   3   0          5.46          4.33         2.01 o                         
   4   3   0          0.39          0.33         2.19 o                         
   5   3   0        937.86        901.59        14.10 o                         
   6   3   0        916.42        896.51        14.24 o                         
   7   3   0         39.27         31.95         4.98 o                         
   8   3   0         52.84         33.60         5.33 o                         
   9   3   0          1.16         -0.47         6.37 o                         
  10   3   0        138.62        150.45        12.93 o                         
 -13   4   0         12.95          7.22        11.24 o                         
 -12   4   0        101.36        107.48        13.91 o                         
 -11   4   0        201.75        172.71        11.80 o                         
 -10   4   0        823.62        811.47        18.11 o                         
  -9   4   0       1110.99       1124.19        19.17 o                         
  -8   4   0        273.84        249.80         7.69 o                         
  -7   4   0        112.04        115.05         5.42 o                         
  -6   4   0        368.08        337.26         7.45 o                         
  -5   4   0         44.11         54.44         3.48 o                         
  -4   4   0         97.33        105.13         3.57 o                         
  -3   4   0       5298.18       5340.51        60.12 o                         
  -2   4   0        603.49        658.01         9.33 o                         
  -1   4   0        890.48        899.42        11.75 o                         
   0   4   0       3523.71       3626.16        43.96 o                         
   1   4   0       3254.50       3348.64        41.21 o                         
   2   4   0        595.26        701.43        11.28 o                         
   3   4   0       4386.91       4281.90        51.33 o                         
   4   4   0        287.21        290.24         7.15 o                         
   5   4   0        284.00        273.07         7.76 o                         
   6   4   0          3.57         -2.67         3.19 o                         
   7   4   0        372.90        372.53        10.42 o                         
   8   4   0         32.87         33.81         7.17 o                         
   9   4   0          2.73         12.59         7.71 o                         
  10   4   0         17.52          2.56        10.12 o                         
 -13   5   0         19.06         34.77        12.05 o                         
 -12   5   0        181.94        198.99        17.51 o                         
 -11   5   0        115.78         91.81         8.65 o                         
 -10   5   0        544.67        525.89        13.62 o                         
  -9   5   0        751.70        733.14        14.53 o                         
  -8   5   0        293.29        273.39         7.98 o                         
  -7   5   0        103.63        105.49         5.03 o                         
  -6   5   0        209.36        196.57         5.66 o                         
  -5   5   0       5512.15       6110.39        69.27 o                         
  -4   5   0          3.36          4.38         2.11 o                         
  -3   5   0       4515.48       4774.50        52.88 o                         
  -2   5   0       5725.40       5735.76        63.02 o                         
  -1   5   0        265.25        257.77         5.37 o                         
   0   5   0        353.85        339.78         6.56 o                         
   1   5   0       4768.60       4319.69        52.77 o                         
   2   5   0       1647.52       1495.00        20.96 o                         
   3   5   0         12.58         13.97         3.01 o                         
   4   5   0       1146.90       1198.62        18.49 o                         
   5   5   0         16.96          5.93         3.24 o                         
   6   5   0          0.06         -2.37         3.85 o                         
   7   5   0         47.68         38.91         5.77 o                         
   8   5   0         81.64         84.56        15.97 o                         
   9   5   0         32.64         33.78        11.22 o                         
 -13   6   0          8.06         16.57        13.01 o                         
 -12   6   0         63.11         58.05         9.97 o                         
 -11   6   0        669.50        657.63        17.56 o                         
 -10   6   0         29.58         25.80         5.99 o                         
  -9   6   0          4.71          1.13         3.86 o                         
  -8   6   0        344.10        321.45         8.98 o                         
  -7   6   0        190.03        211.16         6.18 o                         
  -6   6   0        108.75        113.33         4.69 o                         
  -5   6   0       7020.03       7529.44        85.26 o                         
  -4   6   0       5521.01       5978.96        64.54 o                         
  -3   6   0       1707.91       1884.37        22.07 o                         
  -2   6   0         65.94         60.37         3.92 o                         
  -1   6   0       2414.46       2433.82        29.31 o                         
   0   6   0        417.40        422.09         7.62 o                         
   1   6   0       2264.72       2115.10        28.75 o                         
   2   6   0       5008.59       4768.70        61.24 o                         
   3   6   0        186.39        197.19         7.11 o                         
   4   6   0        543.08        559.85        11.78 o                         
   5   6   0        783.41        844.15        17.31 o                         
   6   6   0        333.77        331.48        11.85 o                         
   7   6   0          0.33         -5.56         5.56 o                         
   8   6   0         99.97         68.95        12.68 o                         
 -13   7   0          8.11         13.80        11.21 o                         
 -12   7   0        326.91        387.19        19.11 o                         
 -11   7   0        178.20        143.62        11.05 o                         
 -10   7   0         99.22         75.73         7.54 o                         
  -9   7   0         38.44         29.14         4.61 o                         
  -8   7   0        325.94        319.76         7.67 o                         
  -7   7   0       1059.91       1088.21        16.92 o                         
  -6   7   0         34.87         33.83         3.18 o                         
  -5   7   0         48.12         45.67         3.34 o                         
  -4   7   0        483.39        459.58         7.83 o                         
  -3   7   0       1370.98       1430.02        17.75 o                         
  -2   7   0        348.39        346.04         9.40 o                         
  -1   7   0       3939.87       4200.19        50.59 o                         
   0   7   0       1232.47       1122.61        15.97 o                         
   1   7   0        494.45        475.11         9.52 o                         
   2   7   0        843.42        833.79        15.53 o                         
   3   7   0        174.13        179.19         7.73 o                         
   4   7   0          4.95         -3.24         3.96 o                         
   5   7   0         63.05         40.14         5.86 o                         
   6   7   0        246.15        253.49        12.54 o                         
   7   7   0        166.11        172.44        20.65 o                         
   8   7   0         53.91         42.07        12.50 o                         
 -13   8   0          7.71          5.71         9.01 o                         
 -12   8   0         26.51         18.63         7.97 o                         
 -11   8   0        228.46        209.13        16.24 o                         
 -10   8   0        164.35        139.31         8.47 o                         
  -9   8   0        309.12        309.45        10.79 o                         
  -8   8   0        193.38        194.79         6.90 o                         
  -7   8   0          4.22          2.05         2.77 o                         
  -6   8   0        246.55        240.51         6.55 o                         
  -5   8   0        408.65        425.58         8.06 o                         
  -4   8   0        184.11        175.97         5.40 o                         
  -3   8   0          1.98          9.92         2.24 o                         
  -2   8   0        367.94        364.09         8.37 o                         
  -1   8   0        320.26        324.71         7.21 o                         
   0   8   0        338.11        327.52         8.34 o                         
   1   8   0          8.82          5.83         2.96 o                         
   2   8   0         16.27         10.56         3.31 o                         
   3   8   0        217.01        195.27         8.97 o                         
   4   8   0         86.63         75.36         7.28 o                         
   5   8   0         63.34         49.88         7.84 o                         
   6   8   0         19.16          3.91         7.20 o                         
   7   8   0        107.96        100.21        21.80 o                         
 -12   9   0        139.05        117.90        12.55 o                         
 -11   9   0          7.93         -0.98         6.36 o                         
 -10   9   0          2.91          8.70         5.62 o                         
  -9   9   0        299.07        307.27        10.61 o                         
  -8   9   0        272.88        281.78         8.87 o                         
  -7   9   0         85.62        103.92         5.04 o                         
  -6   9   0        242.29        235.54         7.71 o                         
  -5   9   0         76.63         93.11         4.45 o                         
  -4   9   0        280.04        266.27         6.72 o                         
  -3   9   0        651.82        659.81        12.65 o                         
  -2   9   0          3.18          0.27         3.17 o                         
  -1   9   0         18.73         18.67         3.10 o                         
   0   9   0        556.47        580.31        10.71 o                         
   1   9   0        730.90        702.59        12.86 o                         
   2   9   0          3.60         -4.37         4.50 o                         
   3   9   0        250.18        231.19        11.46 o                         
   4   9   0         10.58         -0.39         6.53 o                         
   5   9   0         17.25          3.96         8.80 o                         
   6   9   0          8.74         14.35        10.73 o                         
 -12  10   0          5.19          6.20         8.91 o                         
 -11  10   0        200.87        204.33        14.38 o                         
 -10  10   0         23.03         17.20         7.10 o                         
  -9  10   0          1.99          9.36         5.28 o                         
  -8  10   0        903.62        926.60        19.64 o                         
  -7  10   0        219.40        222.85         7.99 o                         
  -6  10   0         55.41         44.52         4.19 o                         
  -5  10   0        610.85        641.17        11.07 o                         
  -4  10   0         31.92         30.48         4.21 o                         
  -3  10   0        181.08        185.97         7.70 o                         
  -2  10   0        310.10        314.42         9.70 o                         
  -1  10   0        484.13        476.39        10.63 o                         
   0  10   0         97.52         95.26         5.79 o                         
   1  10   0          0.84         -2.52         4.49 o                         
   2  10   0          2.35         -5.56         5.56 o                         
   3  10   0          0.90         -5.45         7.33 o                         
   4  10   0          1.03          4.53         9.95 o                         
   5  10   0         43.73         39.08        12.09 o                         
 -12  11   0          7.78          9.58        11.72 o                         
 -11  11   0         15.66         14.52         9.31 o                         
 -10  11   0        510.37        494.67        25.78 o                         
  -9  11   0          2.58         11.87         6.63 o                         
  -8  11   0        327.76        303.81        11.62 o                         
  -7  11   0       1350.10       1457.56        23.95 o                         
  -6  11   0        341.68        341.68        10.25 o                         
  -5  11   0        283.68        321.91        12.95 o                         
  -4  11   0        737.05        741.30        16.23 o                         
  -3  11   0       1984.61       2028.56        30.36 o                         
  -2  11   0         62.51         61.79         5.98 o                         
  -1  11   0        426.37        476.99        13.49 o                         
   0  11   0        309.65        327.37        13.27 o                         
   1  11   0          0.14         -6.09         6.09 o                         
   2  11   0         56.27         45.40         9.74 o                         
   3  11   0        316.77        343.80        22.65 o                         
   4  11   0        130.29         94.86        14.22 o                         
 -11  12   0          6.73         -5.61        11.31 o                         
 -10  12   0        283.72        274.75        20.15 o                         
  -9  12   0        252.65        249.97        16.06 o                         
  -8  12   0         17.25          3.89         5.61 o                         
  -7  12   0          1.51         -2.89         4.91 o                         
  -6  12   0          6.17          9.71         4.93 o                         
  -5  12   0          3.36         -4.63         4.63 o                         
  -4  12   0        213.21        186.49         9.35 o                         
  -3  12   0       1281.92       1371.15        25.16 o                         
  -2  12   0        493.61        525.50        16.53 o                         
  -1  12   0          2.11          5.25         6.62 o                         
   0  12   0        155.80        142.78        11.99 o                         
   1  12   0        138.44        114.01        11.72 o                         
   2  12   0        109.42         84.30        15.00 o                         
   3  12   0        243.09        322.11        48.48 o                         
 -10  13   0         27.88         45.74        13.83 o                         
  -9  13   0         28.83         35.97        12.64 o                         
  -8  13   0        135.48        158.13        19.13 o                         
  -7  13   0          9.16          5.30         6.55 o                         
  -6  13   0         39.56         27.63         6.76 o                         
  -5  13   0         74.50         76.81         7.98 o                         
  -4  13   0        137.42        120.72         9.37 o                         
  -3  13   0         83.32         70.59         9.62 o                         
  -2  13   0          1.77          2.72         7.21 o                         
  -1  13   0          2.43         -4.64         7.46 o                         
   0  13   0         13.97         14.31         9.87 o                         
   1  13   0          0.49         -3.98         8.92 o                         
  -9  14   0          0.10        -11.89        11.89 o                         
  -8  14   0          0.63          8.37        13.95 o                         
  -7  14   0         76.18         66.00        16.20 o                         
  -6  14   0         47.57         55.41         9.27 o                         
  -5  14   0         15.56          0.99         6.73 o                         
  -4  14   0         11.79         22.99         8.76 o                         
  -3  14   0         13.68          9.16         8.15 o                         
  -2  14   0         34.44         33.22        10.18 o                         
  -1  14   0         15.52         -8.42         9.39 o                         
  -7  15   0         60.47         38.48        17.11 o                         
  -6  15   0          2.73         10.45        10.62 o                         
  -5  15   0          0.24          1.53        11.41 o                         
  -4  15   0        155.59        118.97        15.76 o                         
   3 -15   1          9.60         -5.07        10.10 o                         
   4 -15   1         36.99         27.91        11.60 o                         
   5 -15   1        103.76         78.44        14.20 o                         
   6 -15   1          7.62         16.99         9.35 o                         
   7 -15   1          5.00         -1.84        11.90 o                         
   0 -14   1          2.16          9.37        10.89 o                         
   1 -14   1        241.66        185.18        18.76 o                         
   2 -14   1         76.55         68.99        12.66 o                         
   3 -14   1         18.68          3.85         9.20 o                         
   4 -14   1        124.41         98.26        10.82 o                         
   5 -14   1         92.22         69.52         9.72 o                         
   6 -14   1          4.86          8.74         7.26 o                         
   7 -14   1         71.92         57.39        10.20 o                         
   8 -14   1         15.31         18.47        10.26 o                         
   9 -14   1         41.35         24.61        16.00 o                         
  -1 -13   1         43.10         40.85        10.22 o                         
   0 -13   1         16.84          6.62         8.32 o                         
   1 -13   1        117.71        125.82        11.62 o                         
   2 -13   1        221.14        219.98        15.06 o                         
   3 -13   1        719.87        696.48        21.64 o                         
   4 -13   1         14.34          2.30         5.14 o                         
   5 -13   1        211.21        190.18        10.14 o                         
   6 -13   1          5.22         -0.23         5.35 o                         
   7 -13   1        112.22         94.06        10.84 o                         
   8 -13   1        106.63        108.04        12.39 o                         
   9 -13   1        507.02        563.00        27.50 o                         
  10 -13   1          6.57          3.66         9.48 o                         
  -3 -12   1        145.15        132.75        14.70 o                         
  -2 -12   1         20.19         11.76         8.71 o                         
  -1 -12   1        160.06        180.20        13.14 o                         
   0 -12   1         64.64         41.81         9.01 o                         
   1 -12   1        428.38        428.24        16.85 o                         
   2 -12   1        269.09        284.85        11.64 o                         
   3 -12   1        266.56        241.46         9.81 o                         
   4 -12   1        106.86        111.79         7.44 o                         
   5 -12   1        376.06        359.13        11.92 o                         
   6 -12   1          4.89          3.19         4.30 o                         
   7 -12   1        396.83        397.25        12.59 o                         
   8 -12   1         97.88         98.71         9.80 o                         
   9 -12   1        171.32        198.62        17.11 o                         
  10 -12   1        407.39        422.18        24.24 o                         
  11 -12   1          3.01         19.55        10.20 o                         
  -4 -11   1          4.92          8.88         8.96 o                         
  -3 -11   1         25.92         24.85         9.71 o                         
  -2 -11   1          0.47         -6.23         6.52 o                         
  -1 -11   1          1.53         -5.52         5.52 o                         
   0 -11   1        853.34        886.32        19.50 o                         
   1 -11   1       2089.84       2070.76        33.18 o                         
   2 -11   1        302.38        327.19        10.75 o                         
   3 -11   1        696.27        745.07        15.34 o                         
   4 -11   1        231.22        216.84         8.96 o                         
   5 -11   1        458.95        496.67        11.92 o                         
   6 -11   1          1.78          3.61         3.88 o                         
   7 -11   1        898.22        953.66        17.48 o                         
   8 -11   1        716.83        764.58        23.31 o                         
   9 -11   1          8.38          5.93         5.70 o                         
  10 -11   1        107.58        116.52        12.44 o                         
  11 -11   1         27.47         20.93        11.41 o                         
  12 -11   1         23.37         15.43        14.31 o                         
  -5 -10   1        292.34        329.71        21.19 o                         
  -4 -10   1         14.84         19.79         9.40 o                         
  -3 -10   1         42.89         40.81         8.81 o                         
  -2 -10   1         74.51         58.61         6.76 o                         
  -1 -10   1        275.26        252.45        10.18 o                         
   0 -10   1        267.76        269.39         8.69 o                         
   1 -10   1        416.15        422.55        10.83 o                         
   2 -10   1       1653.00       1650.00        23.88 o                         
   3 -10   1         48.27         49.73         4.74 o                         
   4 -10   1        153.35        159.31         6.82 o                         
   5 -10   1       2252.86       2328.48        30.41 o                         
   6 -10   1         28.21         43.76         4.51 o                         
   7 -10   1        112.77        144.58         6.55 o                         
   8 -10   1       1006.73       1108.82        21.12 o                         
   9 -10   1          7.83         12.30         5.43 o                         
  10 -10   1         20.77         19.48         6.58 o                         
  11 -10   1        334.19        297.16        17.94 o                         
  12 -10   1        105.76        101.69        13.28 o                         
  -6  -9   1          9.35          2.96        10.53 o                         
  -5  -9   1        180.00        193.44        21.11 o                         
  -4  -9   1        428.88        461.91        16.96 o                         
  -3  -9   1          0.48         -1.15         4.64 o                         
  -2  -9   1         11.33         13.50         4.90 o                         
  -1  -9   1         67.23         65.28         4.50 o                         
   0  -9   1       1179.33       1180.70        17.38 o                         
   1  -9   1        244.89        241.18         7.45 o                         
   2  -9   1       3005.39       3134.99        41.42 o                         
   3  -9   1        908.47        920.32        15.51 o                         
   4  -9   1       2267.62       2295.25        29.47 o                         
   5  -9   1        235.84        232.94         6.26 o                         
   6  -9   1       5004.19       5281.09        60.34 o                         
   7  -9   1        199.27        234.95         7.05 o                         
   8  -9   1        260.45        264.33         8.29 o                         
   9  -9   1          1.56         -2.76         4.06 o                         
  10  -9   1         30.06         29.76         6.52 o                         
  11  -9   1          0.01         -3.02         6.48 o                         
  12  -9   1         63.91         60.22        10.78 o                         
  -7  -8   1         79.33         46.89        11.12 o                         
  -6  -8   1          5.62          1.36         6.69 o                         
  -5  -8   1         68.67         54.29         7.53 o                         
  -4  -8   1          0.70          1.91         4.65 o                         
  -3  -8   1       1030.43       1011.01        18.82 o                         
  -2  -8   1          5.69          1.31         3.39 o                         
  -1  -8   1       1416.67       1455.88        19.99 o                         
   0  -8   1        752.93        733.97        12.18 o                         
   1  -8   1       1497.01       1455.96        21.15 o                         
   2  -8   1          7.72          1.55         2.73 o                         
   3  -8   1       1801.44       1846.06        24.09 o                         
   4  -8   1       1001.56        995.37        13.80 o                         
   5  -8   1        190.58        207.94         5.74 o                         
   6  -8   1          1.86          1.32         2.65 o                         
   7  -8   1        110.45        107.34         5.34 o                         
   8  -8   1        167.01        163.19         6.19 o                         
   9  -8   1         39.28         33.12         4.88 o                         
  10  -8   1        197.13        170.15         9.53 o                         
  11  -8   1        100.94         95.90         9.28 o                         
  12  -8   1         59.34         57.25         9.91 o                         
  13  -8   1          0.40          3.77         9.10 o                         
  -8  -7   1        118.18         98.19        13.55 o                         
  -7  -7   1         32.46         38.06         9.91 o                         
  -6  -7   1        124.17        118.35         9.21 o                         
  -5  -7   1         21.47         13.09         4.72 o                         
  -4  -7   1        165.99        162.73         8.44 o                         
  -3  -7   1        805.40        837.79        14.77 o                         
  -2  -7   1       2228.31       2199.37        30.95 o                         
  -1  -7   1        400.32        389.08         8.16 o                         
   0  -7   1        216.10        217.13         6.01 o                         
   1  -7   1        342.91        340.86         8.14 o                         
   2  -7   1         24.08         27.77         3.05 o                         
   3  -7   1        235.86        221.23         5.77 o                         
   4  -7   1       2843.94       2867.56        32.64 o                         
   5  -7   1       1753.77       1829.35        23.41 o                         
   6  -7   1          9.82          9.60         2.69 o                         
   7  -7   1        335.79        326.42         7.93 o                         
   8  -7   1        225.03        216.40         6.47 o                         
   9  -7   1          2.73          0.98         4.13 o                         
  10  -7   1         23.56         28.05         5.33 o                         
  11  -7   1          2.46          1.34         6.32 o                         
  12  -7   1        130.46        135.28        12.43 o                         
  13  -7   1         28.38         16.83        10.75 o                         
  -9  -6   1        215.32        236.45        28.84 o                         
  -8  -6   1        196.04        246.17        24.00 o                         
  -7  -6   1        354.44        389.32        21.31 o                         
  -6  -6   1         28.81         38.52         5.48 o                         
  -5  -6   1        437.39        416.70        10.87 o                         
  -4  -6   1        968.16       1039.58        17.05 o                         
  -3  -6   1        101.62        104.27         6.67 o                         
  -2  -6   1       1361.37       1295.19        19.68 o                         
  -1  -6   1        834.98        681.29        10.81 o                         
   0  -6   1        217.93        207.16         5.25 o                         
   1  -6   1        218.28        215.78         5.83 o                         
   2  -6   1       9254.29       9645.25       114.16 o                         
   3  -6   1        455.40        440.21         7.14 o                         
   4  -6   1        519.38        550.77         8.71 o                         
   5  -6   1       5753.02       5884.65        67.24 o                         
   6  -6   1         22.01         13.72         2.67 o                         
   7  -6   1        256.44        238.06         5.83 o                         
   8  -6   1        908.19        915.18        14.84 o                         
   9  -6   1        132.92        117.18         6.49 o                         
  10  -6   1          0.08         -0.26         4.43 o                         
  11  -6   1        318.99        304.25        13.81 o                         
  12  -6   1          0.93          2.70         8.55 o                         
  13  -6   1         30.49         25.65        11.16 o                         
  -9  -5   1          5.27          5.26         8.68 o                         
  -8  -5   1         99.53        114.83        13.82 o                         
  -7  -5   1         56.45         48.08         5.22 o                         
  -6  -5   1         14.09         11.49         3.98 o                         
  -5  -5   1       1240.31       1246.84        18.82 o                         
  -4  -5   1       1127.61       1075.96        16.24 o                         
  -3  -5   1       2430.94       2347.31        31.16 o                         
  -2  -5   1        602.24        523.72         9.46 o                         
  -1  -5   1        525.31        499.56         8.06 o                         
   0  -5   1       4820.74       4811.96        56.26 o                         
   1  -5   1          3.56          0.64         2.10 o                         
   2  -5   1        438.96        429.94         7.18 o                         
   3  -5   1      17271.79      19432.55       213.98 o                         
   4  -5   1        237.12        309.88         6.18 o                         
   5  -5   1        302.28        295.00         6.53 o                         
   6  -5   1       1834.96       1817.29        21.82 o                         
   7  -5   1          1.16          1.23         2.27 o                         
   8  -5   1        139.32        139.22         6.30 o                         
   9  -5   1       3234.69       3296.28        48.44 o                         
  10  -5   1        458.60        437.84        13.33 o                         
  11  -5   1         54.70         40.98         7.37 o                         
  12  -5   1          5.01          4.06         8.70 o                         
  13  -5   1         71.10         59.38        13.51 o                         
 -10  -4   1        130.21        133.17        11.98 o                         
  -9  -4   1          6.65          1.62         7.07 o                         
  -8  -4   1         21.01         23.17         6.54 o                         
  -7  -4   1         51.00         33.31         4.60 o                         
  -6  -4   1        128.65        121.28         6.79 o                         
  -5  -4   1         34.85         40.25         3.63 o                         
  -4  -4   1       1203.03       1143.19        16.40 o                         
  -3  -4   1        350.16        352.06         7.51 o                         
  -2  -4   1        514.37        623.41         9.83 o                         
  -1  -4   1        297.99        357.01         6.14 o                         
   0  -4   1        808.82        730.52        10.83 o                         
   1  -4   1       1449.64       1477.59        17.43 o                         
   2  -4   1         86.86         94.43         2.97 o                         
   3  -4   1       4061.52       4536.99        48.64 o                         
   4  -4   1       7284.39       7820.11        89.91 o                         
   5  -4   1         52.86         49.01         2.75 o                         
   6  -4   1        175.47        200.02         5.71 o                         
   7  -4   1       1430.05       1362.31        20.99 o                         
   8  -4   1        420.36        408.22         9.64 o                         
   9  -4   1        626.45        636.74        13.91 o                         
  10  -4   1        573.73        579.27        15.15 o                         
  11  -4   1         13.97         16.07         6.79 o                         
  12  -4   1          8.85         -3.50         8.98 o                         
 -10  -3   1        112.25        109.73        11.78 o                         
  -9  -3   1          5.93          5.45         6.72 o                         
  -8  -3   1        191.04        169.04         9.08 o                         
  -7  -3   1        123.17        123.80         6.02 o                         
  -6  -3   1         47.81         40.40         3.96 o                         
  -5  -3   1        347.67        341.81         7.81 o                         
  -4  -3   1        514.56        476.37         8.96 o                         
  -3  -3   1        161.03        161.17         4.78 o                         
  -2  -3   1       1959.26       1853.31        21.63 o                         
  -1  -3   1       2094.20       2034.60        24.54 o                         
   0  -3   1         50.06         53.78         2.34 o                         
   1  -3   1        134.19        164.23         3.48 o                         
   2  -3   1       8447.30       9372.36        95.72 o                         
   3  -3   1         47.96         69.02         2.72 o                         
   4  -3   1        605.30        579.11         7.99 o                         
   5  -3   1        155.17        157.62         4.23 o                         
   6  -3   1         53.67         45.50         3.10 o                         
   7  -3   1        223.10        204.25         6.91 o                         
   8  -3   1        220.26        191.93         7.53 o                         
   9  -3   1         17.94          6.85         4.89 o                         
  10  -3   1        246.53        224.50        15.05 o                         
  11  -3   1         64.10         44.37         8.64 o                         
  12  -3   1         58.39         38.79        10.22 o                         
 -11  -2   1         89.33         67.71        11.54 o                         
 -10  -2   1        162.01        189.80        23.23 o                         
  -9  -2   1          2.62         -5.62         5.62 o                         
  -8  -2   1          2.29         -0.99         3.22 o                         
  -7  -2   1        140.08        126.33         6.68 o                         
  -6  -2   1       2413.91       2435.74        29.96 o                         
  -5  -2   1        435.34        383.62         7.21 o                         
  -4  -2   1       1356.50       1329.34        17.39 o                         
  -3  -2   1        781.59        781.84        11.08 o                         
  -2  -2   1       4216.34       4138.30        46.54 o                         
  -1  -2   1        395.78        368.33         5.40 o                         
   0  -2   1       3642.90       3823.28        45.07 o                         
   1  -2   1       1348.87       1402.76        15.44 o                         
   2  -2   1       1492.67       1647.41        19.70 o                         
   3  -2   1        278.35        270.29         5.40 o                         
   4  -2   1         60.67         46.29         2.51 o                         
   5  -2   1         27.55         18.06         2.36 o                         
   6  -2   1       1416.33       1373.61        19.26 o                         
   7  -2   1        216.47        217.42         7.82 o                         
   8  -2   1          0.99         -2.30         3.95 o                         
   9  -2   1          1.00         -3.45         4.16 o                         
  10  -2   1          0.44         -2.73         5.21 o                         
  11  -2   1        129.25         97.81        13.91 o                         
  12  -2   1          0.31         -0.49         7.80 o                         
 -11  -1   1        181.83        197.81        16.85 o                         
 -10  -1   1        268.88        282.81        15.91 o                         
  -9  -1   1        244.13        269.78        12.54 o                         
  -8  -1   1        541.63        559.07        13.58 o                         
  -7  -1   1       2643.57       2551.42        31.30 o                         
  -6  -1   1       1971.60       1910.39        23.90 o                         
  -5  -1   1       1103.47       1008.26        13.58 o                         
  -4  -1   1        904.35        956.30        12.55 o                         
  -3  -1   1         34.69         36.60         1.99 o                         
  -2  -1   1        350.80        365.65         5.45 o                         
  -1  -1   1      11884.27      11810.83       132.96 o                         
   1  -1   1          0.41          0.68         0.75 o                         
   2  -1   1       3322.47       3347.93        33.18 o                         
   3  -1   1       2344.07       2344.97        27.14 o                         
   4  -1   1       3434.45       3384.59        38.85 o                         
   5  -1   1        359.42        407.77         7.27 o                         
   6  -1   1       2125.48       1994.44        25.40 o                         
   7  -1   1       1040.21        980.35        14.67 o                         
   8  -1   1         49.12         45.81         3.76 o                         
   9  -1   1        143.62        124.83         7.69 o                         
  10  -1   1        171.74        158.34        13.53 o                         
  11  -1   1          7.22         -4.19         7.11 o                         
  12  -1   1          0.38         -4.34         7.65 o                         
 -12   0   1         61.02         49.07         9.92 o                         
 -11   0   1          5.93         -2.56         7.48 o                         
 -10   0   1         86.10         85.46         9.52 o                         
  -9   0   1        111.47         96.05         7.03 o                         
  -8   0   1        104.45        104.61         6.45 o                         
  -7   0   1       2100.59       2054.29        29.82 o                         
  -6   0   1       2091.40       1975.21        26.07 o                         
  -5   0   1          8.06         10.84         2.22 o                         
  -4   0   1       2365.08       2309.82        29.76 o                         
  -3   0   1       7254.19       7343.16        83.90 o                         
  -2   0   1       7811.99       8287.29        91.29 o                         
  -1   0   1        122.07        165.81         4.34 o                         
   1   0   1       2286.54       2206.88        25.90 o                         
   2   0   1       3514.69       3429.07        38.59 o                         
   3   0   1        259.76        264.57         6.49 o                         
   4   0   1        641.67        538.86         8.23 o                         
   5   0   1        312.61        298.09         6.42 o                         
   6   0   1       4137.65       4046.76        47.46 o                         
   7   0   1       2903.90       2862.66        34.98 o                         
   8   0   1        102.02         94.11         4.54 o                         
   9   0   1         54.87         47.95         5.78 o                         
  10   0   1         16.58         11.45         6.81 o                         
  11   0   1         76.62         70.17        10.05 o                         
 -12   1   1          7.65          3.11         8.89 o                         
 -11   1   1          6.82          1.14         6.93 o                         
 -10   1   1          9.17          1.82         5.20 o                         
  -9   1   1        348.82        361.43        12.84 o                         
  -8   1   1       1096.07       1152.53        20.36 o                         
  -7   1   1         42.20         33.33         3.74 o                         
  -6   1   1        471.14        429.86        11.02 o                         
  -5   1   1       1474.20       1597.56        22.03 o                         
  -4   1   1        185.64        197.47         5.03 o                         
  -3   1   1        413.63        451.82         7.15 o                         
  -2   1   1         18.60         32.03         1.86 o                         
  -1   1   1       3265.58       3662.79        37.55 o                         
   0   1   1        378.20        377.44         4.54 o                         
   1   1   1      15307.34      15162.92       164.10 o                         
   2   1   1       7288.10       7378.24        81.65 o                         
   3   1   1       1806.00       1782.50        20.78 o                         
   4   1   1       2298.63       1989.91        24.02 o                         
   5   1   1       7396.27       7066.35        77.84 o                         
   6   1   1         56.91         53.59         3.42 o                         
   7   1   1        174.22        175.28         5.85 o                         
   8   1   1        356.97        368.77         9.10 o                         
   9   1   1          6.42          4.05         5.37 o                         
  10   1   1        112.79        104.58        10.52 o                         
  11   1   1        213.99        232.36        16.86 o                         
 -12   2   1         11.82          7.69        12.17 o                         
 -11   2   1          0.53          0.33         7.09 o                         
 -10   2   1          0.18         -0.24         4.69 o                         
  -9   2   1        258.10        257.30         9.35 o                         
  -8   2   1        501.00        492.99        13.07 o                         
  -7   2   1         31.49         29.80         3.78 o                         
  -6   2   1          4.53         -0.66         2.31 o                         
  -5   2   1         39.65         24.73         2.61 o                         
  -4   2   1        192.51        185.29         4.52 o                         
  -3   2   1       7939.89       9120.50       103.68 o                         
  -2   2   1       3282.07       3835.83        42.91 o                         
  -1   2   1        687.97        751.16         8.35 o                         
   0   2   1         13.64         10.86         1.60 o                         
   1   2   1       1193.48       1140.10        13.65 o                         
   2   2   1         89.51         71.13         2.79 o                         
   3   2   1       2004.53       1858.95        23.68 o                         
   4   2   1         65.77         69.26         3.66 o                         
   5   2   1        359.91        350.89         8.05 o                         
   6   2   1        785.77        785.11        13.28 o                         
   7   2   1         82.49         70.18         4.70 o                         
   8   2   1        143.54        156.65         7.20 o                         
   9   2   1        263.62        306.35        15.22 o                         
  10   2   1          4.23         10.21         8.18 o                         
  11   2   1          0.13          2.25        10.30 o                         
 -13   3   1          1.29         16.46        26.94 o                         
 -12   3   1         36.13         16.95        10.62 o                         
 -11   3   1         56.67         46.74         9.07 o                         
 -10   3   1         43.79         39.71         5.54 o                         
  -9   3   1        123.14        110.62         6.21 o                         
  -8   3   1        619.26        605.86        11.72 o                         
  -7   3   1        108.58        116.52         5.09 o                         
  -6   3   1         35.57         40.98         3.26 o                         
  -5   3   1        134.69        175.56         5.39 o                         
  -4   3   1       2695.01       2913.93        32.79 o                         
  -3   3   1         45.64         65.84         2.58 o                         
  -2   3   1        985.90       1026.97        12.52 o                         
  -1   3   1       1374.06       1360.28        16.41 o                         
   0   3   1       9194.42       9341.36       109.72 o                         
   1   3   1         12.12          6.72         1.63 o                         
   2   3   1        957.94        958.89        13.10 o                         
   3   3   1        242.04        205.67         5.57 o                         
   4   3   1       1080.98       1074.87        16.18 o                         
   5   3   1        109.25        108.90         5.24 o                         
   6   3   1        551.73        587.43        11.67 o                         
   7   3   1        116.34        130.19         6.76 o                         
   8   3   1          0.80          4.02         5.13 o                         
   9   3   1         79.56         68.03         9.06 o                         
  10   3   1         19.82         14.19         9.02 o                         
 -13   4   1         13.19         10.78        10.58 o                         
 -12   4   1        325.92        312.22        18.48 o                         
 -11   4   1         23.30         13.57         7.93 o                         
 -10   4   1        594.11        596.73        14.67 o                         
  -9   4   1        682.26        712.99        14.14 o                         
  -8   4   1         40.55         38.68         4.17 o                         
  -7   4   1         55.29         75.85         4.95 o                         
  -6   4   1        723.13        772.43        12.88 o                         
  -5   4   1       1229.50       1397.16        18.45 o                         
  -4   4   1       5942.60       6719.95        73.30 o                         
  -3   4   1       1701.83       1843.26        20.48 o                         
  -2   4   1        151.88        133.71         3.69 o                         
  -1   4   1        117.50        126.81         3.86 o                         
   0   4   1        782.56        920.00        12.69 o                         
   1   4   1        450.14        378.77         6.66 o                         
   2   4   1       2241.32       2157.92        27.44 o                         
   3   4   1        227.89        221.82         6.21 o                         
   4   4   1        373.66        357.38         8.55 o                         
   5   4   1          1.62          1.11         2.71 o                         
   6   4   1         29.68         26.68         4.23 o                         
   7   4   1         58.05         46.58         5.07 o                         
   8   4   1        112.50        109.27        12.48 o                         
   9   4   1          3.77         -4.82         7.63 o                         
  10   4   1          6.99          7.55        13.93 o                         
 -13   5   1          4.45          0.16        10.20 o                         
 -12   5   1        274.49        264.73        20.83 o                         
 -11   5   1        803.74        813.14        22.07 o                         
 -10   5   1         51.99         58.07         6.90 o                         
  -9   5   1        234.04        209.19         8.33 o                         
  -8   5   1        478.06        488.41        10.80 o                         
  -7   5   1         56.86         60.03         4.40 o                         
  -6   5   1       1237.65       1228.69        16.95 o                         
  -5   5   1      14532.80      15817.89       180.20 o                         
  -4   5   1         94.24         79.28         3.21 o                         
  -3   5   1        732.32        751.09        10.53 o                         
  -2   5   1        848.81        865.15        11.96 o                         
  -1   5   1       2165.82       2200.24        27.29 o                         
   0   5   1        107.00         96.42         3.87 o                         
   1   5   1       1911.28       1787.27        23.05 o                         
   2   5   1       1857.50       1737.44        23.98 o                         
   3   5   1         43.66         43.61         3.93 o                         
   4   5   1        104.13        108.39         5.78 o                         
   5   5   1        120.29        116.23         5.99 o                         
   6   5   1         13.83         12.14         4.37 o                         
   7   5   1         29.91         13.37         5.36 o                         
   8   5   1        607.16        750.56        25.89 o                         
   9   5   1         52.52         65.76        11.68 o                         
 -13   6   1         17.35         12.69         9.48 o                         
 -12   6   1         22.06         18.11         7.83 o                         
 -11   6   1        572.91        551.61        17.58 o                         
 -10   6   1        189.13        176.60         9.52 o                         
  -9   6   1         81.93         67.55         5.85 o                         
  -8   6   1        458.97        479.99        10.81 o                         
  -7   6   1       1044.11       1046.43        16.10 o                         
  -6   6   1        810.33        891.41        12.91 o                         
  -5   6   1       3978.81       4165.87        47.56 o                         
  -4   6   1       1397.02       1546.80        18.85 o                         
  -3   6   1        206.01        207.60         5.87 o                         
  -2   6   1       1170.21       1191.28        16.14 o                         
  -1   6   1       1054.28        978.08        13.39 o                         
   0   6   1       1898.90       1813.20        23.64 o                         
   1   6   1       1296.48       1236.63        17.41 o                         
   2   6   1       1958.19       1950.23        28.09 o                         
   3   6   1       1845.17       1870.70        26.92 o                         
   4   6   1         55.61         40.91         4.71 o                         
   5   6   1         41.34         25.08         5.17 o                         
   6   6   1        594.07        633.19        16.78 o                         
   7   6   1         36.80         39.29         8.51 o                         
   8   6   1         70.46         67.67        14.38 o                         
 -13   7   1         32.82         29.99        10.61 o                         
 -12   7   1          3.18         -2.03         7.06 o                         
 -11   7   1          0.26         -1.10         5.72 o                         
 -10   7   1         50.14         27.45         5.69 o                         
  -9   7   1         78.48         80.20         6.26 o                         
  -8   7   1         11.87         13.11         3.20 o                         
  -7   7   1        536.13        529.50         9.23 o                         
  -6   7   1        239.43        268.55         6.79 o                         
  -5   7   1        111.09        155.96         5.08 o                         
  -4   7   1        219.14        208.84         5.51 o                         
  -3   7   1         44.13         43.43         3.23 o                         
  -2   7   1        416.72        410.39         8.04 o                         
  -1   7   1       1147.17       1049.57        15.09 o                         
   0   7   1       1713.31       1665.31        22.13 o                         
   1   7   1       1707.62       1703.34        23.22 o                         
   2   7   1          2.43          0.45         3.39 o                         
   3   7   1         58.26         57.32         5.07 o                         
   4   7   1        218.97        242.19        10.68 o                         
   5   7   1          4.42         -4.76         4.76 o                         
   6   7   1        454.25        524.16        21.02 o                         
   7   7   1        486.13        556.84        47.06 o                         
 -13   8   1         42.87         28.16        10.07 o                         
 -12   8   1          0.42          6.18         7.29 o                         
 -11   8   1        118.98        107.91         9.31 o                         
 -10   8   1          2.15          9.52         5.51 o                         
  -9   8   1         22.22         12.66         4.47 o                         
  -8   8   1          3.21          5.41         3.65 o                         
  -7   8   1         99.80        129.33         5.17 o                         
  -6   8   1       2269.14       2360.15        29.18 o                         
  -5   8   1          2.88         -0.52         2.42 o                         
  -4   8   1          1.53          1.02         2.33 o                         
  -3   8   1         57.48         73.99         4.18 o                         
  -2   8   1          4.56          6.96         2.62 o                         
  -1   8   1        151.19        144.74         5.36 o                         
   0   8   1        266.67        266.67         7.06 o                         
   1   8   1        733.95        656.18        11.98 o                         
   2   8   1          5.20          6.41         4.03 o                         
   3   8   1        180.98        171.38         9.17 o                         
   4   8   1        219.25        204.32        14.39 o                         
   5   8   1        208.22        221.09        13.29 o                         
   6   8   1         10.78         10.97         8.70 o                         
   7   8   1         16.50         38.44        18.90 o                         
 -12   9   1         13.18          2.03         7.49 o                         
 -11   9   1          0.65         -5.29         5.73 o                         
 -10   9   1          1.76          1.53         5.40 o                         
  -9   9   1        187.09        209.15         9.21 o                         
  -8   9   1        557.32        609.71        12.66 o                         
  -7   9   1         32.52         31.52         3.80 o                         
  -6   9   1          0.65          0.27         2.84 o                         
  -5   9   1       1399.40       1460.59        19.34 o                         
  -4   9   1       2260.33       2371.55        29.51 o                         
  -3   9   1         61.92         55.55         4.32 o                         
  -2   9   1       2460.62       2466.90        31.47 o                         
  -1   9   1       1216.83       1247.90        17.84 o                         
   0   9   1        113.50        127.16         5.93 o                         
   1   9   1        448.81        459.43        11.60 o                         
   2   9   1        457.68        424.37        13.75 o                         
   3   9   1          0.66         -1.30         5.53 o                         
   4   9   1         64.90         38.21         8.26 o                         
   5   9   1          0.99          1.55        10.80 o                         
   6   9   1          3.50         -4.44        12.22 o                         
 -12  10   1         22.99         25.88        10.74 o                         
 -11  10   1         66.06         63.68         9.83 o                         
 -10  10   1        181.52        173.86        11.81 o                         
  -9  10   1          8.25          9.85         5.82 o                         
  -8  10   1        861.96        945.52        18.16 o                         
  -7  10   1        685.64        712.16        16.88 o                         
  -6  10   1        536.44        503.13        10.62 o                         
  -5  10   1        175.45        176.21         6.59 o                         
  -4  10   1        461.58        443.56         9.79 o                         
  -3  10   1        325.12        321.74         9.50 o                         
  -2  10   1          4.86         -0.17         3.44 o                         
  -1  10   1         89.07         74.74         5.73 o                         
   0  10   1          0.84         -3.98         3.98 o                         
   1  10   1         28.43         31.28         5.86 o                         
   2  10   1         58.32         48.62         8.15 o                         
   3  10   1        513.62        613.31        30.17 o                         
   4  10   1         81.73         55.36        12.51 o                         
   5  10   1         11.15         25.49        14.01 o                         
 -12  11   1          0.08         -7.69         9.98 o                         
 -11  11   1         10.87         14.22        10.02 o                         
 -10  11   1       1196.30       1335.25        36.19 o                         
  -9  11   1        310.42        337.26        16.10 o                         
  -8  11   1         16.51          9.92         5.25 o                         
  -7  11   1        274.35        289.42        10.13 o                         
  -6  11   1        410.51        401.90        10.79 o                         
  -5  11   1        217.30        206.28         9.55 o                         
  -4  11   1        629.39        595.04        13.90 o                         
  -3  11   1       1676.39       1730.19        27.55 o                         
  -2  11   1        214.16        225.93         9.50 o                         
  -1  11   1        407.86        404.71        13.60 o                         
   0  11   1          4.81          4.36         5.99 o                         
   1  11   1         88.54         88.74         9.97 o                         
   2  11   1        112.87        116.74        12.29 o                         
   3  11   1        413.46        477.53        35.86 o                         
   4  11   1        278.37        374.82        59.86 o                         
 -11  12   1          7.57          1.77        11.32 o                         
 -10  12   1          6.74          6.48        10.40 o                         
  -9  12   1         76.00         70.31        11.03 o                         
  -8  12   1         26.43         14.31         6.76 o                         
  -7  12   1          3.75         -2.83         5.33 o                         
  -6  12   1        548.05        564.52        16.10 o                         
  -5  12   1        371.76        381.88        13.77 o                         
  -4  12   1         30.91         32.70         5.95 o                         
  -3  12   1        739.98        770.35        18.99 o                         
  -2  12   1        287.64        313.08        14.44 o                         
  -1  12   1        193.17        179.01        12.24 o                         
   0  12   1          1.59         -4.95         6.90 o                         
   1  12   1        149.08        132.16        12.47 o                         
   2  12   1        357.96        447.41        27.29 o                         
 -10  13   1          4.11         -9.72        10.66 o                         
  -9  13   1          4.99        -10.14        10.14 o                         
  -8  13   1         70.33         61.14        11.82 o                         
  -7  13   1          0.80         -3.47         6.66 o                         
  -6  13   1         19.95         21.17         6.90 o                         
  -5  13   1        112.13         77.49         8.25 o                         
  -4  13   1        137.03        131.17        10.62 o                         
  -3  13   1          2.84         -6.61         6.61 o                         
  -2  13   1          0.33         -6.30         6.94 o                         
  -1  13   1         41.65         21.45         8.55 o                         
   0  13   1          0.43         -2.94         9.22 o                         
   1  13   1         25.57         21.19        14.11 o                         
  -9  14   1          2.07         -2.92        15.89 o                         
  -8  14   1         23.22         -0.27        13.79 o                         
  -7  14   1         55.74         46.72        11.52 o                         
  -6  14   1         59.71         56.52        10.17 o                         
  -5  14   1        113.77         99.24        14.24 o                         
  -4  14   1         12.84         -6.10         8.25 o                         
  -3  14   1         22.78         23.22        10.86 o                         
  -2  14   1         11.80          5.02         9.87 o                         
   2 -15   2         69.51         61.28        16.13 o                         
   3 -15   2         16.88         18.81        10.47 o                         
   4 -15   2         21.35         20.77        11.47 o                         
   5 -15   2         76.27         63.10        11.82 o                         
   6 -15   2        204.14        188.16        14.64 o                         
   7 -15   2          2.67          7.14         9.01 o                         
   8 -15   2        260.53        248.99        28.10 o                         
   0 -14   2         37.86         30.06         9.99 o                         
   1 -14   2         12.51         11.82         9.52 o                         
   2 -14   2         19.74         26.30         8.82 o                         
   3 -14   2         36.28         22.11         8.46 o                         
   4 -14   2         51.86         39.67         8.97 o                         
   5 -14   2         20.44         24.33         8.45 o                         
   6 -14   2          6.06         12.94         7.36 o                         
   7 -14   2        160.51        158.44        13.67 o                         
   8 -14   2          4.27         -1.70        11.11 o                         
   9 -14   2        174.34        154.69        16.37 o                         
  10 -14   2          7.18         18.33        24.32 o                         
  -2 -13   2          9.85         16.44        11.00 o                         
  -1 -13   2          2.95          2.04         9.71 o                         
   0 -13   2         32.29         42.08         9.34 o                         
   1 -13   2          8.06          5.77         7.30 o                         
   2 -13   2        109.93        120.94        11.33 o                         
   3 -13   2        105.24         92.43         9.19 o                         
   4 -13   2          7.89         10.46         5.69 o                         
   5 -13   2         56.80         41.69         6.53 o                         
   6 -13   2        219.96        230.33        11.71 o                         
   7 -13   2         16.01          2.65         6.59 o                         
   8 -13   2          1.63          3.48         8.07 o                         
   9 -13   2        329.54        334.98        37.31 o                         
  10 -13   2          6.38         -0.49         8.97 o                         
  11 -13   2         68.99         74.59        25.38 o                         
  -3 -12   2         98.23         65.03        13.41 o                         
  -2 -12   2         27.83         11.19        10.06 o                         
  -1 -12   2          0.44          5.54         7.17 o                         
   0 -12   2         81.85         81.33         9.72 o                         
   1 -12   2        548.87        590.18        17.62 o                         
   2 -12   2        161.79        152.43         8.09 o                         
   3 -12   2        235.96        240.17        10.34 o                         
   4 -12   2        296.41        279.49        10.48 o                         
   5 -12   2          0.01         -2.97         4.27 o                         
   6 -12   2         34.23         27.42         5.01 o                         
   7 -12   2        927.47        915.98        22.07 o                         
   8 -12   2        250.67        233.83        13.68 o                         
   9 -12   2          9.46         13.80         8.09 o                         
  10 -12   2         73.89        108.13        19.16 o                         
  11 -12   2         60.63         68.55        13.11 o                         
  -4 -11   2         22.01         18.39         9.41 o                         
  -3 -11   2         39.18         35.44         9.17 o                         
  -2 -11   2        166.57        120.38        11.45 o                         
  -1 -11   2         94.71        103.94         9.29 o                         
   0 -11   2        737.74        777.00        18.83 o                         
   1 -11   2       2934.99       3063.05        44.99 o                         
   2 -11   2       1143.86       1172.38        21.02 o                         
   3 -11   2          2.32          3.49         4.01 o                         
   4 -11   2        366.59        365.36        10.45 o                         
   5 -11   2        264.63        252.48         8.39 o                         
   6 -11   2         18.09         26.72         4.72 o                         
   7 -11   2        626.91        663.71        14.80 o                         
   8 -11   2       1581.57       1552.14        29.65 o                         
   9 -11   2         66.62         53.95         7.94 o                         
  10 -11   2         59.77         39.57        10.38 o                         
  11 -11   2        419.62        479.43        28.45 o                         
  12 -11   2         47.78         44.60        11.80 o                         
  -5 -10   2         53.95         40.87        10.93 o                         
  -4 -10   2         17.75         17.52         8.64 o                         
  -3 -10   2          1.07          4.86         6.70 o                         
  -2 -10   2         88.12         74.76         6.61 o                         
  -1 -10   2        629.67        676.63        15.77 o                         
   0 -10   2         29.21         27.97         4.49 o                         
   1 -10   2         12.74         12.23         3.70 o                         
   2 -10   2        662.14        696.52        13.42 o                         
   3 -10   2         87.82        102.11         7.42 o                         
   4 -10   2          1.85          7.13         3.21 o                         
   5 -10   2       1130.24       1189.21        17.89 o                         
   6 -10   2        426.19        415.07        11.19 o                         
   7 -10   2         64.38         62.43         5.27 o                         
   8 -10   2        627.15        635.07        13.71 o                         
   9 -10   2         62.67         60.01         6.88 o                         
  10 -10   2         19.28         33.07         7.32 o                         
  11 -10   2        182.73        161.64        14.76 o                         
  12 -10   2        274.95        285.68        24.53 o                         
  -6  -9   2         10.06         -2.18         8.86 o                         
  -5  -9   2         10.14          7.67         6.52 o                         
  -4  -9   2        192.32        179.63        12.07 o                         
  -3  -9   2          9.82         -2.03         4.42 o                         
  -2  -9   2         25.41         13.74         4.31 o                         
  -1  -9   2        157.69        146.03         5.77 o                         
   0  -9   2        119.03        138.92         5.60 o                         
   1  -9   2       1694.43       1712.02        25.55 o                         
   2  -9   2        588.15        574.07        11.80 o                         
   3  -9   2        511.74        537.92        10.43 o                         
   4  -9   2        527.27        477.04         9.81 o                         
   5  -9   2          2.68          2.61         2.39 o                         
   6  -9   2       1661.32       1706.29        23.10 o                         
   7  -9   2        195.78        185.11         6.89 o                         
   8  -9   2        357.34        356.26         9.43 o                         
   9  -9   2         10.31          6.35         4.43 o                         
  10  -9   2          0.68         -5.09         5.09 o                         
  11  -9   2          0.68         -1.13         6.51 o                         
  12  -9   2        169.37        121.03        18.49 o                         
  -7  -8   2         17.24         15.52        10.53 o                         
  -6  -8   2          4.74          0.12         5.88 o                         
  -5  -8   2        139.58        133.16         9.37 o                         
  -4  -8   2         54.79         45.66         5.56 o                         
  -3  -8   2        106.09        107.57         6.44 o                         
  -2  -8   2        630.67        699.33        12.02 o                         
  -1  -8   2        277.11        296.61         7.21 o                         
   0  -8   2         39.87         36.40         3.17 o                         
   1  -8   2         56.04         47.43         4.05 o                         
   2  -8   2         25.08         20.14         3.33 o                         
   3  -8   2        919.48        917.56        14.20 o                         
   4  -8   2          7.44          7.28         2.64 o                         
   5  -8   2        590.34        638.52        10.59 o                         
   6  -8   2         18.80         16.33         3.33 o                         
   7  -8   2          8.38          9.52         3.73 o                         
   8  -8   2          3.35          0.80         2.81 o                         
   9  -8   2        259.77        278.69         9.69 o                         
  10  -8   2         88.90         84.74         7.62 o                         
  11  -8   2        131.88         95.61        10.41 o                         
  12  -8   2         26.82         34.18         9.45 o                         
  13  -8   2          1.91         46.76        28.81 o                         
  -8  -7   2        147.22        146.69        15.01 o                         
  -7  -7   2          1.34         -4.71         7.96 o                         
  -6  -7   2          0.56         -5.09         5.09 o                         
  -5  -7   2        155.35        155.90         9.18 o                         
  -4  -7   2         33.80         21.57         4.39 o                         
  -3  -7   2        601.30        568.57        11.60 o                         
  -2  -7   2       1869.88       1841.30        24.49 o                         
  -1  -7   2        323.34        335.05         7.22 o                         
   0  -7   2         15.32         19.09         2.46 o                         
   1  -7   2         35.34         43.04         3.57 o                         
   2  -7   2          1.82          3.29         2.43 o                         
   3  -7   2          0.28         -1.64         2.20 o                         
   4  -7   2       2920.58       3063.25        34.60 o                         
   5  -7   2        629.44        600.36        10.39 o                         
   6  -7   2        379.45        393.57         8.33 o                         
   7  -7   2         13.08          2.97         2.60 o                         
   8  -7   2        607.46        608.07        10.62 o                         
   9  -7   2        604.28        583.90        13.60 o                         
  10  -7   2          2.99         10.75         6.20 o                         
  11  -7   2          9.23         12.72         6.66 o                         
  12  -7   2         15.69         24.64         9.51 o                         
  13  -7   2          3.67         14.60        11.07 o                         
  -9  -6   2         55.63         39.91        11.09 o                         
  -8  -6   2        127.92        107.30        14.56 o                         
  -7  -6   2        461.44        480.07        18.97 o                         
  -6  -6   2        117.03         98.21         6.01 o                         
  -5  -6   2         66.68         65.58         5.15 o                         
  -4  -6   2       1496.99       1474.94        22.55 o                         
  -3  -6   2         12.45          6.00         2.99 o                         
  -2  -6   2       2304.21       2204.58        27.46 o                         
  -1  -6   2       7140.92       7005.93        83.99 o                         
   0  -6   2          0.56         -1.36         1.90 o                         
   1  -6   2        111.97        112.63         4.66 o                         
   2  -6   2      11681.41      12230.88       139.80 o                         
   3  -6   2        852.94        772.48        11.17 o                         
   4  -6   2       1514.89       1708.24        21.54 o                         
   5  -6   2        301.81        264.16         6.14 o                         
   6  -6   2        233.01        240.52         5.95 o                         
   7  -6   2        219.95        202.47         6.56 o                         
   8  -6   2       2064.57       2049.87        26.73 o                         
   9  -6   2       1317.96       1347.38        23.83 o                         
  10  -6   2        284.73        277.42        10.82 o                         
  11  -6   2         16.94         13.96         6.25 o                         
  12  -6   2          4.54         -5.83         8.03 o                         
  13  -6   2          1.19          7.74        10.80 o                         
  -9  -5   2         12.77         22.02         8.84 o                         
  -8  -5   2         13.10          5.29         6.51 o                         
  -7  -5   2          3.20         -0.48         3.93 o                         
  -6  -5   2        582.52        611.88        11.75 o                         
  -5  -5   2         21.86         17.00         3.29 o                         
  -4  -5   2       3449.25       3364.10        41.89 o                         
  -3  -5   2       4476.75       4198.67        52.10 o                         
  -2  -5   2        563.45        576.35         9.41 o                         
  -1  -5   2        106.26        122.34         3.99 o                         
   0  -5   2        636.00        515.98         8.11 o                         
   1  -5   2         76.68        110.96         4.07 o                         
   2  -5   2       1651.95       1641.22        19.58 o                         
   3  -5   2      22049.38      23983.63       249.58 o                         
   4  -5   2         22.67         29.94         2.63 o                         
   5  -5   2          0.56         -0.18         1.85 o                         
   6  -5   2       2175.97       2089.99        25.85 o                         
   7  -5   2        319.68        287.25         6.60 o                         
   8  -5   2       1058.90       1061.66        15.83 o                         
   9  -5   2       2026.05       2088.88        32.11 o                         
  10  -5   2        337.22        333.30        12.18 o                         
  11  -5   2         13.61         10.32         6.48 o                         
  12  -5   2        106.62         81.38        11.83 o                         
 -10  -4   2         21.53         14.64         9.10 o                         
  -9  -4   2         24.50         18.46         7.43 o                         
  -8  -4   2         73.87         56.48         7.98 o                         
  -7  -4   2         61.87         49.10         4.83 o                         
  -6  -4   2        865.46        889.62        14.20 o                         
  -5  -4   2         11.83          5.68         2.84 o                         
  -4  -4   2        164.54        171.60         5.52 o                         
  -3  -4   2          6.49          0.30         1.80 o                         
  -2  -4   2         14.43         14.75         2.15 o                         
  -1  -4   2        885.82        848.39        11.30 o                         
   0  -4   2       2644.12       2547.04        33.51 o                         
   1  -4   2       8076.55       8044.54        91.76 o                         
   2  -4   2         49.28         57.93         2.56 o                         
   3  -4   2        966.41        996.52        13.64 o                         
   4  -4   2        238.78        220.14         4.83 o                         
   5  -4   2        111.06        120.84         3.81 o                         
   6  -4   2         82.10         83.56         3.51 o                         
   7  -4   2       1041.56       1017.19        15.71 o                         
   8  -4   2       1309.02       1277.75        21.18 o                         
   9  -4   2          2.75         -1.45         4.46 o                         
  10  -4   2        188.48        205.16         9.85 o                         
  11  -4   2          2.55         -6.18         6.18 o                         
  12  -4   2          3.11         10.60         9.11 o                         
 -11  -3   2          5.78          0.88         9.74 o                         
 -10  -3   2         48.19         44.07        10.69 o                         
  -9  -3   2         79.23         85.62         9.49 o                         
  -8  -3   2        178.41        170.10         8.88 o                         
  -7  -3   2         72.96         64.99         4.52 o                         
  -6  -3   2         27.45         18.87         2.71 o                         
  -5  -3   2       1606.57       1544.25        19.36 o                         
  -4  -3   2        231.01        208.95         4.90 o                         
  -3  -3   2        199.50        188.28         4.39 o                         
  -2  -3   2        495.53        507.43         7.73 o                         
  -1  -3   2        363.04        386.13         5.93 o                         
   0  -3   2       3005.77       3045.49        37.62 o                         
   1  -3   2       1612.98       1569.04        22.85 o                         
   2  -3   2       1324.30       1347.74        17.74 o                         
   3  -3   2          0.83         -0.73         1.45 o                         
   4  -3   2        215.10        248.98         5.45 o                         
   5  -3   2        317.39        267.09         5.84 o                         
   6  -3   2         96.62         93.00         4.25 o                         
   7  -3   2         36.84         34.48         3.74 o                         
   8  -3   2        220.14        221.52         8.34 o                         
   9  -3   2       1046.70       1079.91        20.26 o                         
  10  -3   2         21.40         16.26         5.60 o                         
  11  -3   2          0.30         -6.76         6.76 o                         
  12  -3   2         59.90         54.88        10.33 o                         
 -11  -2   2         10.76         13.44         8.06 o                         
 -10  -2   2         46.71         34.56         8.60 o                         
  -9  -2   2        211.63        212.25        13.32 o                         
  -8  -2   2        119.07        106.98         6.03 o                         
  -7  -2   2        988.36        980.27        16.34 o                         
  -6  -2   2         56.05         67.15         3.59 o                         
  -5  -2   2         25.56         12.32         2.21 o                         
  -4  -2   2        301.79        266.94         5.46 o                         
  -3  -2   2        102.29        111.35         3.65 o                         
  -2  -2   2          5.60          9.32         1.53 o                         
  -1  -2   2      26775.44      27434.02       423.87 o                         
   0  -2   2       3531.02       3700.86        41.21 o                         
   1  -2   2         97.27         98.92         2.70 o                         
   2  -2   2       1889.10       1817.83        21.81 o                         
   3  -2   2       3688.93       3651.93        40.31 o                         
   4  -2   2        483.65        461.22         7.31 o                         
   5  -2   2        182.04        140.80         4.25 o                         
   6  -2   2          1.45          1.46         2.05 o                         
   7  -2   2       1256.43       1237.70        17.13 o                         
   8  -2   2          7.88          3.20         3.00 o                         
   9  -2   2        205.20        176.66         8.23 o                         
  10  -2   2          1.79         -2.76         5.19 o                         
  11  -2   2          0.16          3.09         7.27 o                         
  12  -2   2         53.74         31.44         9.07 o                         
 -11  -1   2         17.65          5.72         8.61 o                         
 -10  -1   2         10.13          6.80         6.95 o                         
  -9  -1   2        201.34        180.98        12.71 o                         
  -8  -1   2         28.71         29.58         3.52 o                         
  -7  -1   2       1376.61       1315.65        18.59 o                         
  -6  -1   2       1442.68       1342.34        17.55 o                         
  -5  -1   2         83.95         78.82         3.61 o                         
  -4  -1   2         51.74         59.23         2.69 o                         
  -3  -1   2       7578.90       7706.59        93.63 o                         
  -2  -1   2       1389.85       1414.19        16.63 o                         
  -1  -1   2       8344.57       8987.18       126.24 o                         
   0  -1   2       1276.33       1227.98        15.12 o                         
   1  -1   2        631.81        581.56         7.30 o                         
   2  -1   2        252.07        231.42         4.26 o                         
   3  -1   2       3933.43       3846.43        46.31 o                         
   4  -1   2        149.40        168.42         4.52 o                         
   5  -1   2        784.90        751.78        11.58 o                         
   6  -1   2        341.53        285.09         6.49 o                         
   7  -1   2        573.91        566.46        10.54 o                         
   8  -1   2        261.93        270.93         8.57 o                         
   9  -1   2          9.35          7.06         4.45 o                         
  10  -1   2          2.45         -3.08         5.51 o                         
  11  -1   2        167.00        178.46        16.49 o                         
  12  -1   2          0.36         -0.52        10.44 o                         
 -12   0   2         14.83          7.73         9.57 o                         
 -11   0   2         22.47         18.32         7.91 o                         
 -10   0   2         11.84         -6.07         6.07 o                         
  -9   0   2        813.09        843.61        19.43 o                         
  -8   0   2        573.37        578.00        12.92 o                         
  -7   0   2        108.13         90.40         5.17 o                         
  -6   0   2       1495.82       1392.02        20.98 o                         
  -5   0   2       1462.62       1359.78        20.62 o                         
  -4   0   2       1231.79       1219.41        18.96 o                         
  -3   0   2       8115.45       8402.88        95.63 o                         
  -1   0   2       3479.70       3823.87        39.17 o                         
   0   0   2       1078.73       1062.48        13.07 o                         
   1   0   2       1416.17       1401.12        14.13 o                         
   2   0   2       7288.27       7242.18        78.14 o                         
   3   0   2       4290.46       4083.97        45.09 o                         
   4   0   2      17769.88      17805.85       186.06 o                         
   5   0   2       3285.00       3207.12        36.82 o                         
   6   0   2         23.31         27.18         2.84 o                         
   7   0   2         52.87         43.97         3.60 o                         
   8   0   2        673.12        701.73        14.09 o                         
   9   0   2         59.15         47.01         6.47 o                         
  10   0   2         83.58         87.93         9.55 o                         
  11   0   2        115.55        107.15        11.86 o                         
 -12   1   2          0.65         -8.08         8.08 o                         
 -11   1   2         18.22          3.58         7.52 o                         
 -10   1   2        112.20        101.27         9.81 o                         
  -9   1   2        182.35        182.66         9.00 o                         
  -8   1   2       1258.73       1237.89        19.62 o                         
  -7   1   2         48.07         40.59         3.69 o                         
  -6   1   2        194.68        189.63         5.85 o                         
  -5   1   2        104.08         81.93         3.86 o                         
  -4   1   2        470.37        565.79         8.89 o                         
  -3   1   2        515.32        552.68         9.18 o                         
  -1   1   2       4326.89       4918.98        51.68 o                         
   0   1   2        975.15        947.69        10.67 o                         
   1   1   2       6916.05       6737.87        70.77 o                         
   2   1   2       3618.86       3422.12        36.94 o                         
   3   1   2       1884.44       1705.24        20.96 o                         
   4   1   2       1068.33        957.16        12.82 o                         
   5   1   2         89.53         65.87         3.34 o                         
   6   1   2        168.71        164.16         5.39 o                         
   7   1   2        145.74        122.72         5.03 o                         
   8   1   2        923.71        954.34        16.01 o                         
   9   1   2        716.94        804.58        20.84 o                         
  10   1   2         34.22         22.69         8.10 o                         
  11   1   2        106.97        123.29        12.28 o                         
 -12   2   2         45.23         46.30        12.62 o                         
 -11   2   2          4.28         -3.21         7.36 o                         
 -10   2   2         13.79          7.93         4.79 o                         
  -9   2   2        163.52        166.45         7.56 o                         
  -8   2   2         95.15         86.90         5.18 o                         
  -7   2   2        298.06        322.81         8.28 o                         
  -6   2   2        431.89        405.85         8.42 o                         
  -5   2   2        464.69        512.13         9.30 o                         
  -4   2   2       5075.58       5062.34        64.70 o                         
  -3   2   2       3940.15       4495.38        51.93 o                         
  -2   2   2       1575.05       1803.82        22.37 o                         
  -1   2   2        267.99        265.75         4.35 o                         
   0   2   2       3461.55       3254.62        34.10 o                         
   1   2   2        334.78        290.46         4.97 o                         
   2   2   2       4454.39       4341.77        50.98 o                         
   3   2   2        267.15        271.67         6.00 o                         
   4   2   2       2372.55       2356.39        29.75 o                         
   5   2   2        489.22        478.39         9.42 o                         
   6   2   2        460.01        468.42         9.62 o                         
   7   2   2        176.50        187.34         7.59 o                         
   8   2   2        150.92        136.08         6.91 o                         
   9   2   2        145.82        155.07        11.70 o                         
  10   2   2        218.67        264.16        25.08 o                         
 -13   3   2          3.54        -10.05        13.07 o                         
 -12   3   2          4.55          5.43         9.33 o                         
 -11   3   2        343.96        338.96        19.71 o                         
 -10   3   2         15.61         11.79         5.10 o                         
  -9   3   2          4.47          2.51         3.64 o                         
  -8   3   2        102.42         99.81         5.52 o                         
  -7   3   2        170.95        158.76         6.30 o                         
  -6   3   2        946.11        980.88        15.25 o                         
  -5   3   2        102.26        104.47         4.49 o                         
  -4   3   2       1869.25       2196.39        26.84 o                         
  -3   3   2       2750.81       3007.15        34.58 o                         
  -2   3   2       9498.40      10546.90       110.50 o                         
  -1   3   2        355.96        362.91         5.91 o                         
   0   3   2        550.78        543.50         8.02 o                         
   1   3   2         92.81         73.00         2.86 o                         
   2   3   2         10.02         11.75         2.46 o                         
   3   3   2       3123.13       3110.81        37.06 o                         
   4   3   2        493.59        467.33         9.58 o                         
   5   3   2        261.62        234.71         7.34 o                         
   6   3   2        438.22        458.63        10.23 o                         
   7   3   2         13.37          8.72         4.24 o                         
   8   3   2        330.98        360.58        20.39 o                         
   9   3   2         25.43         23.01         9.28 o                         
  10   3   2          2.93          4.86         9.00 o                         
 -13   4   2         30.08         26.56        11.44 o                         
 -12   4   2        332.00        325.92        24.37 o                         
 -11   4   2        197.32        165.92        18.06 o                         
 -10   4   2         81.65         79.19         8.01 o                         
  -9   4   2         16.71         10.79         3.92 o                         
  -8   4   2         84.40         92.39         5.14 o                         
  -7   4   2         12.66         13.02         3.18 o                         
  -6   4   2       1878.42       2060.21        28.00 o                         
  -5   4   2       1215.17       1219.81        15.78 o                         
  -4   4   2       1504.19       1712.47        19.97 o                         
  -3   4   2       2390.63       2500.57        28.77 o                         
  -2   4   2        971.39       1038.17        13.69 o                         
  -1   4   2        242.39        256.25         4.84 o                         
   0   4   2         64.75         89.87         3.68 o                         
   1   4   2       3052.07       2897.81        33.53 o                         
   2   4   2        170.56        151.15         5.38 o                         
   3   4   2          7.88         11.54         2.79 o                         
   4   4   2          2.10         -2.63         2.76 o                         
   5   4   2       1455.20       1468.26        21.42 o                         
   6   4   2        210.61        207.51         8.51 o                         
   7   4   2          7.08         -0.92         4.04 o                         
   8   4   2        161.69        194.81        15.52 o                         
   9   4   2         50.67         32.17        11.10 o                         
 -13   5   2          3.69         -4.04         9.92 o                         
 -12   5   2        245.50        247.39        16.24 o                         
 -11   5   2        624.88        642.62        17.85 o                         
 -10   5   2          0.67          0.77         4.61 o                         
  -9   5   2         10.16          5.54         4.12 o                         
  -8   5   2        823.67        809.30        14.60 o                         
  -7   5   2        418.85        452.01        10.04 o                         
  -6   5   2          0.22          2.89         2.11 o                         
  -5   5   2       6730.83       7101.51        74.20 o                         
  -4   5   2       1834.30       1879.97        22.66 o                         
  -3   5   2       1115.28       1104.84        14.37 o                         
  -2   5   2       3310.09       3558.90        41.47 o                         
  -1   5   2        123.54         93.40         3.63 o                         
   0   5   2        302.29        282.43         6.40 o                         
   1   5   2       3213.66       2956.20        36.54 o                         
   2   5   2       1550.60       1540.54        21.31 o                         
   3   5   2         63.98         58.97         4.87 o                         
   4   5   2        155.79        160.23         7.87 o                         
   5   5   2         16.16         10.21         3.98 o                         
   6   5   2        176.09        169.33         8.11 o                         
   7   5   2         17.63         13.68         6.00 o                         
   8   5   2         91.25         83.00        13.80 o                         
   9   5   2          2.19         -7.80         9.48 o                         
 -13   6   2        115.92        100.50        13.69 o                         
 -12   6   2         28.19         26.24         8.21 o                         
 -11   6   2         11.63         17.22         6.04 o                         
 -10   6   2        291.61        300.24        11.58 o                         
  -9   6   2        103.61         91.27         6.40 o                         
  -8   6   2         10.28          8.79         3.74 o                         
  -7   6   2       3213.82       3407.13        40.95 o                         
  -6   6   2        575.36        626.31         9.80 o                         
  -5   6   2       1634.21       1868.31        23.15 o                         
  -4   6   2       4365.81       4721.72        53.27 o                         
  -3   6   2          1.95         -1.05         2.09 o                         
  -2   6   2         10.74          6.42         2.27 o                         
  -1   6   2       7981.40       7601.29        83.69 o                         
   0   6   2       5883.92       5756.57        68.08 o                         
   1   6   2        643.49        632.85        11.08 o                         
   2   6   2        965.41        937.97        16.17 o                         
   3   6   2        112.96        103.89         5.49 o                         
   4   6   2        305.32        308.18        10.01 o                         
   5   6   2        277.85        289.30        11.20 o                         
   6   6   2        222.44        226.61        13.51 o                         
   7   6   2        299.41        357.48        23.73 o                         
   8   6   2         21.10         19.84        11.15 o                         
 -13   7   2         85.18         74.97        11.47 o                         
 -12   7   2         33.16         29.56         8.06 o                         
 -11   7   2         17.88          9.91         5.85 o                         
 -10   7   2        257.84        247.83        10.64 o                         
  -9   7   2         85.47         74.91         6.38 o                         
  -8   7   2        844.98        882.19        15.86 o                         
  -7   7   2        722.63        750.62        11.78 o                         
  -6   7   2       2038.53       2169.99        26.91 o                         
  -5   7   2        210.09        216.79         5.71 o                         
  -4   7   2        392.54        428.51         8.22 o                         
  -3   7   2       2559.50       2754.91        33.77 o                         
  -2   7   2        790.15        798.86        12.51 o                         
  -1   7   2         49.67         53.61         3.58 o                         
   0   7   2       1971.59       1932.38        25.81 o                         
   1   7   2         26.74         26.36         3.29 o                         
   2   7   2          0.83         -2.08         3.48 o                         
   3   7   2        908.47        971.02        22.11 o                         
   4   7   2        242.31        262.18        10.59 o                         
   5   7   2         55.91         46.09         6.89 o                         
   6   7   2        234.84        277.63        14.38 o                         
   7   7   2        106.49        117.06        13.87 o                         
 -13   8   2        114.63         71.62        11.61 o                         
 -12   8   2          8.83         14.57         8.09 o                         
 -11   8   2        150.15        133.30         9.41 o                         
 -10   8   2         15.74         14.02         5.23 o                         
  -9   8   2         81.36         76.22         5.99 o                         
  -8   8   2        237.41        255.30         7.94 o                         
  -7   8   2         13.10          9.52         2.91 o                         
  -6   8   2        308.57        304.62         7.69 o                         
  -5   8   2       2131.88       2160.05        26.45 o                         
  -4   8   2         93.65         96.22         4.74 o                         
  -3   8   2        303.36        330.68         7.55 o                         
  -2   8   2        172.69        164.75         5.76 o                         
  -1   8   2         37.27         42.98         3.62 o                         
   0   8   2        149.34        155.30         6.00 o                         
   1   8   2         70.53         52.64         4.12 o                         
   2   8   2         11.19          3.37         4.10 o                         
   3   8   2         22.47         22.71         5.18 o                         
   4   8   2         42.36         26.71         6.78 o                         
   5   8   2        103.65         82.32        10.23 o                         
   6   8   2         89.70         68.11        10.47 o                         
 -12   9   2          8.17         11.58        10.37 o                         
 -11   9   2          6.26         10.23         7.10 o                         
 -10   9   2          7.28          1.06         5.83 o                         
  -9   9   2        145.54        136.41         8.31 o                         
  -8   9   2        404.71        427.52        10.85 o                         
  -7   9   2         34.82         37.76         3.99 o                         
  -6   9   2        128.48        141.92         5.62 o                         
  -5   9   2          7.99          8.58         3.12 o                         
  -4   9   2          1.00         -3.10         3.20 o                         
  -3   9   2        465.67        486.96        10.25 o                         
  -2   9   2       1255.18       1299.84        18.59 o                         
  -1   9   2        163.21        136.84         5.70 o                         
   0   9   2         88.56         89.50         5.13 o                         
   1   9   2        260.96        228.87        10.93 o                         
   2   9   2        694.37        714.68        17.87 o                         
   3   9   2         27.67          7.06         6.60 o                         
   4   9   2         92.09         85.44        10.82 o                         
   5   9   2         38.78         12.53        10.40 o                         
 -12  10   2          2.97         -3.47         8.88 o                         
 -11  10   2         35.74         36.27        10.91 o                         
 -10  10   2        607.46        632.53        22.34 o                         
  -9  10   2          1.69         -0.25         5.42 o                         
  -8  10   2         22.63         14.76         4.45 o                         
  -7  10   2       1131.52       1251.83        20.31 o                         
  -6  10   2          8.37         -0.01         3.29 o                         
  -5  10   2        200.17        205.55         7.66 o                         
  -4  10   2        925.54        986.86        18.79 o                         
  -3  10   2          3.59          3.43         3.84 o                         
  -2  10   2        123.22        120.25         6.26 o                         
  -1  10   2        561.45        592.17        14.22 o                         
   0  10   2         61.55         56.24         6.27 o                         
   1  10   2         89.00         85.42         7.43 o                         
   2  10   2        123.83        120.15        11.75 o                         
   3  10   2        131.07        124.54        13.37 o                         
   4  10   2         35.83         36.84        11.93 o                         
 -12  11   2         76.73         89.74        23.01 o                         
 -11  11   2          9.78         -0.15         9.84 o                         
 -10  11   2        401.06        377.78        20.16 o                         
  -9  11   2        628.37        705.62        23.56 o                         
  -8  11   2        266.03        300.45        12.25 o                         
  -7  11   2         78.23         83.84         6.61 o                         
  -6  11   2        169.98        186.82         8.41 o                         
  -5  11   2        227.54        228.07         9.41 o                         
  -4  11   2        418.19        435.26        11.80 o                         
  -3  11   2       1900.66       2045.14        32.66 o                         
  -2  11   2        236.16        237.08         9.84 o                         
  -1  11   2         43.43         34.99         6.84 o                         
   0  11   2         68.55         54.42         7.81 o                         
   1  11   2        310.94        340.83        17.19 o                         
   2  11   2         47.67         61.77        10.52 o                         
   3  11   2        160.28        139.37        18.46 o                         
 -11  12   2         10.59          0.36         9.95 o                         
 -10  12   2          6.81         -1.27        10.84 o                         
  -9  12   2        226.00        208.51        22.46 o                         
  -8  12   2          1.79         -0.91         6.73 o                         
  -7  12   2         13.73         19.20         7.53 o                         
  -6  12   2        291.50        277.87        11.92 o                         
  -5  12   2       1110.24       1180.52        25.74 o                         
  -4  12   2        779.22        852.70        32.40 o                         
  -3  12   2          6.05         -0.22         5.66 o                         
  -2  12   2         46.34         21.86         7.03 o                         
  -1  12   2         15.62          7.04         7.24 o                         
   0  12   2         35.67         35.79        10.15 o                         
   1  12   2        428.62        495.08        24.72 o                         
   2  12   2        350.45        436.81        33.16 o                         
 -10  13   2         68.75         49.07        12.87 o                         
  -9  13   2         65.73         71.60        13.14 o                         
  -8  13   2          9.36          4.84        12.75 o                         
  -7  13   2          2.05          7.72         9.00 o                         
  -6  13   2          8.89          3.80         6.74 o                         
  -5  13   2        415.68        443.27        18.41 o                         
  -4  13   2          6.34          8.99         7.77 o                         
  -3  13   2          7.66          4.35         7.81 o                         
  -2  13   2         20.34         14.86         8.09 o                         
  -1  13   2          9.41          4.22         8.84 o                         
   0  13   2        112.86        116.31        13.85 o                         
  -8  14   2          1.41         13.07        12.60 o                         
  -7  14   2         48.82         25.97        11.38 o                         
  -6  14   2          1.59         -1.08         8.12 o                         
  -5  14   2         51.05         46.23        11.27 o                         
  -4  14   2         16.28          6.47         9.95 o                         
  -3  14   2          7.51         11.83        12.32 o                         
  -2  14   2          2.37          3.86        14.71 o                         
   2 -15   3         21.47         17.85        10.71 o                         
   3 -15   3         95.17         76.10        12.65 o                         
   4 -15   3         29.22         29.72        11.49 o                         
   5 -15   3        191.56        203.84        17.52 o                         
   6 -15   3         58.28         59.05        11.65 o                         
   7 -15   3          4.65          3.09        11.73 o                         
   8 -15   3        755.41        765.13        38.39 o                         
   0 -14   3         41.51         15.79         9.82 o                         
   1 -14   3         91.36         88.82        12.70 o                         
   2 -14   3         96.72         71.42        10.98 o                         
   3 -14   3        351.42        383.07        20.57 o                         
   4 -14   3          6.37          4.10         7.14 o                         
   5 -14   3        721.84        749.75        24.20 o                         
   6 -14   3        110.59         94.29         9.80 o                         
   7 -14   3         82.79         94.28        14.03 o                         
   8 -14   3         15.87         13.68        13.93 o                         
   9 -14   3        236.88        269.54        20.44 o                         
  10 -14   3         10.10          8.20        12.19 o                         
  -2 -13   3          9.19          3.51         8.92 o                         
  -1 -13   3         19.95         17.77         9.38 o                         
   0 -13   3        122.29        118.49        11.24 o                         
   1 -13   3         53.18         57.79         8.96 o                         
   2 -13   3         38.53         36.72         8.23 o                         
   3 -13   3        145.47        146.06        10.36 o                         
   4 -13   3          0.96         -2.75         4.94 o                         
   5 -13   3        218.36        225.52        10.65 o                         
   6 -13   3         24.48         21.90         6.62 o                         
   7 -13   3        589.87        579.67        22.88 o                         
   8 -13   3         55.80         44.94         9.62 o                         
   9 -13   3         31.87          8.36         9.38 o                         
  10 -13   3         47.23         60.23        14.70 o                         
  11 -13   3          1.02          2.78        15.60 o                         
  -3 -12   3          0.83         -0.78         8.34 o                         
  -2 -12   3         46.92         40.99         9.58 o                         
  -1 -12   3         33.24          9.36         7.46 o                         
   0 -12   3        502.19        543.92        20.21 o                         
   1 -12   3       1558.98       1625.44        30.30 o                         
   2 -12   3          9.59          5.12         4.57 o                         
   3 -12   3        150.71        165.87         8.68 o                         
   4 -12   3        705.53        704.34        15.95 o                         
   5 -12   3         18.49         19.74         5.06 o                         
   6 -12   3         20.96         20.43         5.14 o                         
   7 -12   3        498.84        510.42        19.74 o                         
   8 -12   3         62.72         63.75         8.81 o                         
   9 -12   3          1.08          7.26         7.17 o                         
  10 -12   3         30.52         23.31        11.31 o                         
  11 -12   3         34.15         36.88        12.92 o                         
  -5 -11   3          0.52        -12.20        12.20 o                         
  -4 -11   3        127.91        124.66        12.88 o                         
  -3 -11   3        109.83        114.82        11.29 o                         
  -2 -11   3        415.42        457.70        18.44 o                         
  -1 -11   3       1542.74       1627.86        34.60 o                         
   0 -11   3          7.39          5.88         4.76 o                         
   1 -11   3        502.96        510.95        12.95 o                         
   2 -11   3        144.58        148.26         8.05 o                         
   3 -11   3         44.69         32.71         4.90 o                         
   4 -11   3         34.41         31.82         4.44 o                         
   5 -11   3       1650.92       1764.24        25.35 o                         
   6 -11   3        163.28        166.93         8.76 o                         
   7 -11   3        235.89        249.98        11.19 o                         
   8 -11   3       1195.17       1251.47        28.39 o                         
   9 -11   3          7.02          9.01         6.56 o                         
  10 -11   3         14.89         21.29         9.20 o                         
  11 -11   3        274.94        271.60        20.68 o                         
  12 -11   3         56.75         36.82        14.00 o                         
  -6 -10   3          0.00         -7.35        25.63 o                         
  -5 -10   3         11.84         15.02         9.32 o                         
  -4 -10   3          2.40         -0.77         7.29 o                         
  -3 -10   3        158.73        148.67        10.60 o                         
  -2 -10   3        113.02        116.57         7.40 o                         
  -1 -10   3        496.52        480.95        11.99 o                         
   0 -10   3        623.65        623.73        15.34 o                         
   1 -10   3        148.59        147.09         6.63 o                         
   2 -10   3         57.54         48.32         4.75 o                         
   3 -10   3       2346.23       2451.75        33.71 o                         
   4 -10   3         53.49         49.98         4.12 o                         
   5 -10   3        955.16       1001.28        15.84 o                         
   6 -10   3       1762.41       1980.68        27.85 o                         
   7 -10   3          0.41         -0.45         3.53 o                         
   8 -10   3         58.64         72.55         5.76 o                         
   9 -10   3        845.33        783.11        18.59 o                         
  10 -10   3         20.85         18.51         7.33 o                         
  11 -10   3         27.08         16.68         9.43 o                         
  12 -10   3        625.25        645.08        31.28 o                         
  -7  -9   3         45.90         40.05        16.80 o                         
  -6  -9   3        120.63        121.03        12.21 o                         
  -5  -9   3         71.62         55.60         8.02 o                         
  -4  -9   3         49.48         34.34         7.56 o                         
  -3  -9   3        137.70        108.19         7.74 o                         
  -2  -9   3         30.09         26.13         3.80 o                         
  -1  -9   3        560.24        570.46        11.45 o                         
   0  -9   3         39.36         49.13         4.49 o                         
   1  -9   3        410.63        388.33         9.47 o                         
   2  -9   3         66.34         77.29         5.25 o                         
   3  -9   3       1329.69       1279.72        18.11 o                         
   4  -9   3       2533.79       2652.30        34.07 o                         
   5  -9   3         68.96         74.00         4.57 o                         
   6  -9   3        171.18        158.17         6.45 o                         
   7  -9   3        188.99        165.47         6.69 o                         
   8  -9   3        477.65        490.83        10.35 o                         
   9  -9   3         58.79         59.07         5.87 o                         
  10  -9   3        310.05        354.20        15.74 o                         
  11  -9   3        122.69         90.54        10.46 o                         
  12  -9   3         28.08         10.76        14.66 o                         
  -7  -8   3         42.25         24.96         9.73 o                         
  -6  -8   3         58.43         51.30         7.57 o                         
  -5  -8   3         76.03         52.45         7.07 o                         
  -4  -8   3         51.29         54.07         5.57 o                         
  -3  -8   3        100.54        110.72         6.97 o                         
  -2  -8   3       1112.81       1104.25        16.77 o                         
  -1  -8   3         79.39         65.07         3.74 o                         
   0  -8   3       1192.18       1225.91        20.05 o                         
   1  -8   3       1233.43       1215.25        18.21 o                         
   2  -8   3       1144.16       1132.00        17.66 o                         
   3  -8   3         28.27         20.98         2.92 o                         
   4  -8   3       2624.97       2690.04        33.11 o                         
   5  -8   3         21.78         18.67         3.22 o                         
   6  -8   3         13.52          9.22         3.02 o                         
   7  -8   3         47.65         32.14         3.44 o                         
   8  -8   3        243.01        237.92         6.82 o                         
   9  -8   3        485.55        446.55        11.64 o                         
  10  -8   3        104.18         91.88         7.80 o                         
  11  -8   3          5.26          7.01         6.53 o                         
  12  -8   3         23.57         26.14        12.79 o                         
  -8  -7   3        120.58        126.90        13.89 o                         
  -7  -7   3         26.15         10.80         8.19 o                         
  -6  -7   3         68.70         50.67         6.36 o                         
  -5  -7   3         17.30         14.56         4.60 o                         
  -4  -7   3       1082.88       1107.15        18.48 o                         
  -3  -7   3        287.03        247.10         7.14 o                         
  -2  -7   3         78.07         78.09         4.81 o                         
  -1  -7   3        777.92        776.59        11.77 o                         
   0  -7   3       1173.34       1192.07        18.29 o                         
   1  -7   3          1.30         -1.30         2.17 o                         
   2  -7   3       5803.75       5663.26        66.72 o                         
   3  -7   3       1178.29       1271.81        17.66 o                         
   4  -7   3         51.47         66.17         3.79 o                         
   5  -7   3         39.80         30.37         2.91 o                         
   6  -7   3        784.31        743.40        11.93 o                         
   7  -7   3         14.84         10.33         2.84 o                         
   8  -7   3        229.38        215.38         6.43 o                         
   9  -7   3         56.21         65.51         6.03 o                         
  10  -7   3        253.27        264.11        11.07 o                         
  11  -7   3          7.51         -3.53         6.41 o                         
  12  -7   3         13.92         32.61        12.00 o                         
  -9  -6   3         49.47         52.85        10.90 o                         
  -8  -6   3         38.71         31.52         8.37 o                         
  -7  -6   3        145.52        133.30         9.32 o                         
  -6  -6   3         81.45         77.91         6.57 o                         
  -5  -6   3        936.26       1005.04        17.53 o                         
  -4  -6   3       2115.91       2024.61        29.14 o                         
  -3  -6   3       1449.01       1373.56        18.97 o                         
  -2  -6   3       1143.11       1159.71        15.78 o                         
  -1  -6   3        287.96        275.63         6.61 o                         
   0  -6   3       6664.31       6873.29        85.11 o                         
   1  -6   3        235.88        253.13         7.69 o                         
   2  -6   3        426.99        363.34         7.33 o                         
   3  -6   3       8542.64       8521.26        92.80 o                         
   4  -6   3        510.82        524.04         9.39 o                         
   5  -6   3        188.33        198.83         5.38 o                         
   6  -6   3       2007.93       1962.61        23.59 o                         
   7  -6   3         49.38         53.88         3.52 o                         
   8  -6   3        476.80        478.42        10.30 o                         
   9  -6   3        557.84        558.18        13.23 o                         
  10  -6   3         24.58         13.80         5.10 o                         
  11  -6   3        100.51        110.82        10.38 o                         
  12  -6   3         23.46         23.97        10.15 o                         
 -10  -5   3         37.22         39.34        15.10 o                         
  -9  -5   3          1.19         -1.59         7.87 o                         
  -8  -5   3          4.65          9.37         6.07 o                         
  -7  -5   3        527.34        515.63        11.86 o                         
  -6  -5   3        710.67        769.19        13.38 o                         
  -5  -5   3        362.26        338.20         8.18 o                         
  -4  -5   3        199.92        168.43         5.39 o                         
  -3  -5   3         72.46         51.18         2.92 o                         
  -2  -5   3        149.54        151.34         4.60 o                         
  -1  -5   3        772.22        817.02        11.71 o                         
   0  -5   3       4333.18       4315.87        55.74 o                         
   1  -5   3       8544.60       8727.86       100.04 o                         
   2  -5   3       1469.68       1576.51        20.20 o                         
   3  -5   3      10776.98      11510.06       139.72 o                         
   4  -5   3       1467.24       1279.30        16.48 o                         
   5  -5   3         80.34         89.83         3.92 o                         
   6  -5   3        367.18        325.23         6.86 o                         
   7  -5   3       3565.42       3401.90        42.11 o                         
   8  -5   3        113.43        111.96         4.88 o                         
   9  -5   3        248.03        233.66         9.21 o                         
  10  -5   3        102.05        102.12         7.43 o                         
  11  -5   3          5.60         11.59         7.27 o                         
  12  -5   3         39.99         26.09         9.73 o                         
 -10  -4   3          0.81          3.46         7.73 o                         
  -9  -4   3         42.98         30.11        10.41 o                         
  -8  -4   3          1.50          4.22         5.61 o                         
  -7  -4   3        191.53        185.21         7.44 o                         
  -6  -4   3        249.02        229.23         7.43 o                         
  -5  -4   3        250.00        247.08         5.87 o                         
  -4  -4   3        762.86        811.57        11.69 o                         
  -3  -4   3        464.93        501.69         8.18 o                         
  -2  -4   3        353.10        341.78         6.66 o                         
  -1  -4   3       1871.79       1969.37        25.54 o                         
   0  -4   3         10.31          6.21         1.47 o                         
   1  -4   3       7072.89       7476.90        98.02 o                         
   2  -4   3       4141.62       4397.40        54.38 o                         
   3  -4   3        536.22        508.97         8.37 o                         
   4  -4   3        436.74        456.39         7.33 o                         
   5  -4   3        323.98        302.77         6.19 o                         
   6  -4   3         27.49         27.63         2.87 o                         
   7  -4   3       2536.59       2399.03        31.64 o                         
   8  -4   3       1566.56       1514.22        21.38 o                         
   9  -4   3          0.41          3.69         4.43 o                         
  10  -4   3          0.23         -4.61         4.61 o                         
  11  -4   3         63.07         57.43         8.93 o                         
  12  -4   3         77.06         74.64        10.58 o                         
 -11  -3   3          0.73          7.76         8.93 o                         
 -10  -3   3         82.46         73.36        11.98 o                         
  -9  -3   3         65.55         61.50         8.75 o                         
  -8  -3   3          3.56          1.38         4.32 o                         
  -7  -3   3        177.25        187.05         6.35 o                         
  -6  -3   3        733.91        728.76        11.92 o                         
  -5  -3   3         34.48         27.79         2.83 o                         
  -4  -3   3        148.04        155.19         4.27 o                         
  -3  -3   3        365.62        357.10         6.40 o                         
  -2  -3   3        741.21        677.66        15.93 o                         
  -1  -3   3       1937.04       1998.17        26.60 o                         
   0  -3   3       1927.88       2049.91        23.69 o                         
   1  -3   3        656.86        629.92         8.93 o                         
   2  -3   3       1161.62       1207.43        17.42 o                         
   3  -3   3        845.59        881.70        11.55 o                         
   4  -3   3         33.03         31.86         2.46 o                         
   5  -3   3       2963.33       2858.43        34.94 o                         
   6  -3   3        876.49        762.35        12.20 o                         
   7  -3   3         13.97         10.94         3.22 o                         
   8  -3   3        359.01        338.91         9.18 o                         
   9  -3   3        328.45        346.12        15.77 o                         
  10  -3   3         21.57         24.86         6.31 o                         
  11  -3   3         30.36         26.33         7.95 o                         
  12  -3   3          9.19         -6.81         8.91 o                         
 -11  -2   3          0.37          0.54         7.90 o                         
 -10  -2   3         39.28         27.04         8.21 o                         
  -9  -2   3          0.18         -5.01         5.01 o                         
  -8  -2   3       1532.69       1605.65        27.17 o                         
  -7  -2   3        292.08        286.55         7.13 o                         
  -6  -2   3        376.34        372.48         7.68 o                         
  -5  -2   3         38.97         37.24         2.71 o                         
  -4  -2   3       3066.16       3078.14        35.82 o                         
  -3  -2   3         37.01         29.58         2.32 o                         
  -2  -2   3       3919.38       3948.34        52.58 o                         
  -1  -2   3       1139.61       1118.25        17.38 o                         
   0  -2   3       4659.68       4737.15        57.52 o                         
   1  -2   3         89.77         89.33         3.33 o                         
   2  -2   3       2136.42       2102.48        23.07 o                         
   3  -2   3          3.74          4.39         1.63 o                         
   4  -2   3        311.57        291.64         6.00 o                         
   5  -2   3          4.43          1.45         1.93 o                         
   6  -2   3        469.22        418.56         8.01 o                         
   7  -2   3        272.26        262.02         7.06 o                         
   8  -2   3         50.42         37.98         3.57 o                         
   9  -2   3        426.26        422.11        12.31 o                         
  10  -2   3         34.76         19.84         6.60 o                         
  11  -2   3         19.52         33.84         8.43 o                         
  12  -2   3          3.71         13.13        10.04 o                         
 -12  -1   3         96.87        116.72        34.79 o                         
 -11  -1   3        169.00        118.48        12.81 o                         
 -10  -1   3         60.67         47.90         8.49 o                         
  -9  -1   3        816.86        892.14        23.16 o                         
  -8  -1   3          4.17         -0.16         3.62 o                         
  -7  -1   3       1670.22       1641.44        24.54 o                         
  -6  -1   3        760.78        796.79        12.58 o                         
  -5  -1   3        264.10        260.05         5.60 o                         
  -4  -1   3        340.91        313.86         6.39 o                         
  -3  -1   3       5767.29       6055.89        82.85 o                         
  -2  -1   3      19343.89      20998.53       270.46 o                         
  -1  -1   3       1673.94       1711.49        22.41 o                         
   0  -1   3       1654.85       1677.53        18.19 o                         
   1  -1   3        916.81        915.65        14.00 o                         
   2  -1   3       1308.28       1193.06        13.53 o                         
   3  -1   3       1332.73       1347.22        16.26 o                         
   4  -1   3       5607.42       5441.76        60.04 o                         
   5  -1   3         16.59          5.37         2.15 o                         
   6  -1   3        154.46        136.30         4.75 o                         
   7  -1   3        213.11        189.05         6.02 o                         
   8  -1   3        178.14        160.95         6.11 o                         
   9  -1   3         22.48         16.63         4.82 o                         
  10  -1   3         71.23         66.67         8.11 o                         
  11  -1   3         64.46         60.60         9.91 o                         
 -12   0   3         42.64         31.87        10.31 o                         
 -11   0   3         60.79         50.94         8.97 o                         
 -10   0   3        125.64        122.29         9.40 o                         
  -9   0   3       1451.87       1516.21        28.16 o                         
  -8   0   3       1998.57       2066.72        33.11 o                         
  -7   0   3         26.17         19.59         3.25 o                         
  -6   0   3        233.44        257.86         7.05 o                         
  -5   0   3         52.83         32.38         2.84 o                         
  -4   0   3        259.41        271.40         5.40 o                         
  -3   0   3       2527.16       2663.52        30.47 o                         
  -2   0   3      26013.66      28451.97       352.72 o                         
  -1   0   3       1881.27       2053.26        22.14 o                         
   0   0   3          0.56         -0.79         1.32 o                         
   1   0   3       1905.13       1834.54        20.43 o                         
   2   0   3       3239.30       3065.65        34.18 o                         
   3   0   3         59.65         52.19         2.71 o                         
   4   0   3      12179.42      12057.89       127.05 o                         
   5   0   3       6205.56       5822.21        63.29 o                         
   6   0   3        230.61        223.82         6.05 o                         
   7   0   3         79.80         78.68         4.11 o                         
   8   0   3         47.49         27.29         4.02 o                         
   9   0   3          1.16          4.95         5.74 o                         
  10   0   3         88.82         76.95        10.38 o                         
  11   0   3        167.66        149.70        13.62 o                         
 -12   1   3          8.63         17.54        10.81 o                         
 -11   1   3         51.51         30.90         9.58 o                         
 -10   1   3        134.54        123.01        11.68 o                         
  -9   1   3        296.99        295.68         9.78 o                         
  -8   1   3        138.54        129.08         8.04 o                         
  -7   1   3        282.17        297.30         7.58 o                         
  -6   1   3       1111.31       1183.37        18.30 o                         
  -5   1   3          9.62         17.77         2.60 o                         
  -4   1   3       4402.30       4563.37        60.92 o                         
  -3   1   3         38.04         44.63         2.26 o                         
  -2   1   3          6.16          7.98         1.72 o                         
  -1   1   3      19840.35      21956.25       240.18 o                         
   0   1   3        553.03        491.38         6.52 o                         
   1   1   3       1698.48       1667.00        19.36 o                         
   2   1   3       2385.75       2058.54        23.87 o                         
   3   1   3       3840.07       3528.21        39.76 o                         
   4   1   3        276.07        244.96         5.59 o                         
   5   1   3       3533.32       3459.87        39.92 o                         
   6   1   3        521.67        507.11         9.26 o                         
   7   1   3        122.35        125.05         5.66 o                         
   8   1   3        315.50        342.24        12.10 o                         
   9   1   3        851.09        984.69        27.21 o                         
  10   1   3         84.90         70.71        14.68 o                         
  11   1   3          9.27          9.57        11.07 o                         
 -12   2   3         29.93         24.49        10.80 o                         
 -11   2   3         76.43         51.46         9.23 o                         
 -10   2   3        144.72        116.93         7.96 o                         
  -9   2   3         28.59         24.28         4.57 o                         
  -8   2   3         14.21          6.15         3.21 o                         
  -7   2   3         23.68         18.88         3.51 o                         
  -6   2   3          7.55          5.07         2.34 o                         
  -5   2   3       3702.79       4247.07        60.15 o                         
  -4   2   3        562.46        585.25         9.78 o                         
  -3   2   3       1550.40       1787.41        22.56 o                         
  -2   2   3         11.70          5.99         1.42 o                         
  -1   2   3      10253.57      10817.84       107.96 o                         
   0   2   3         79.56         54.70         2.35 o                         
   1   2   3        245.46        226.83         4.94 o                         
   2   2   3       1076.71        973.21        12.52 o                         
   3   2   3       5937.10       5743.89        61.86 o                         
   4   2   3       1306.62       1258.49        18.01 o                         
   5   2   3        126.71        126.62         5.89 o                         
   6   2   3         30.09         21.18         3.61 o                         
   7   2   3         40.32         48.25         4.76 o                         
   8   2   3         18.88         16.53         4.99 o                         
   9   2   3         76.50         58.73         9.97 o                         
  10   2   3        201.44        239.89        34.12 o                         
 -13   3   3         10.43         -2.93        13.36 o                         
 -12   3   3         65.90         65.41        13.02 o                         
 -11   3   3        123.23         96.67         9.61 o                         
 -10   3   3         85.34         67.40         6.56 o                         
  -9   3   3         59.63         56.05         5.12 o                         
  -8   3   3          0.21         -0.39         2.90 o                         
  -7   3   3          7.72          7.69         3.09 o                         
  -6   3   3         14.32         21.02         3.47 o                         
  -5   3   3       1546.19       1798.63        23.67 o                         
  -4   3   3        234.86        255.16         5.43 o                         
  -3   3   3         36.54         34.24         2.34 o                         
  -2   3   3        486.99        472.47         6.95 o                         
  -1   3   3        153.87        177.42         4.20 o                         
   0   3   3       1116.89       1087.13        13.37 o                         
   1   3   3       2745.26       2500.74        29.84 o                         
   2   3   3       1472.08       1374.39        16.89 o                         
   3   3   3        548.96        550.77         9.58 o                         
   4   3   3        675.36        675.41        12.62 o                         
   5   3   3         13.66         13.23         3.40 o                         
   6   3   3         45.48         37.91         4.41 o                         
   7   3   3        300.88        337.88        10.55 o                         
   8   3   3         83.90         77.49         8.70 o                         
   9   3   3          1.14         -0.85         7.82 o                         
  10   3   3         11.20          6.23         8.73 o                         
 -13   4   3         34.42         25.97        11.61 o                         
 -12   4   3        354.62        365.00        18.60 o                         
 -11   4   3        265.34        265.25        13.58 o                         
 -10   4   3        169.16        146.51         8.48 o                         
  -9   4   3         34.82         29.03         4.73 o                         
  -8   4   3        353.22        356.35         9.69 o                         
  -7   4   3         30.62         18.59         3.58 o                         
  -6   4   3       4294.15       4782.72        58.75 o                         
  -5   4   3       1352.99       1423.37        17.82 o                         
  -4   4   3       1211.05       1391.41        18.35 o                         
  -3   4   3        236.62        261.80         5.22 o                         
  -2   4   3       2511.09       2800.68        33.04 o                         
  -1   4   3        640.28        835.74        11.16 o                         
   0   4   3        112.99        108.24         3.83 o                         
   1   4   3       1648.03       1717.88        21.79 o                         
   2   4   3        605.23        584.47         9.94 o                         
   3   4   3          3.86          7.61         2.77 o                         
   4   4   3          9.07          6.88         3.24 o                         
   5   4   3         87.76         70.94         4.83 o                         
   6   4   3        102.45        107.11         6.83 o                         
   7   4   3         10.23         10.01         4.63 o                         
   8   4   3          1.64         -6.63         6.63 o                         
   9   4   3          0.67         -2.41         9.00 o                         
 -13   5   3        164.60        137.16        14.59 o                         
 -12   5   3         35.75         23.51         7.88 o                         
 -11   5   3        185.91        188.96        14.78 o                         
 -10   5   3        221.13        206.37        10.17 o                         
  -9   5   3         16.14         14.39         4.41 o                         
  -8   5   3       1219.19       1252.40        20.95 o                         
  -7   5   3       4701.03       5104.11        65.33 o                         
  -6   5   3         24.18         45.36         3.57 o                         
  -5   5   3        704.58        770.08        11.54 o                         
  -4   5   3        344.08        395.40         7.37 o                         
  -3   5   3        222.50        244.15         5.48 o                         
  -2   5   3         61.32         30.65         2.73 o                         
  -1   5   3       3248.69       3105.72        34.85 o                         
   0   5   3       2231.76       2026.93        26.04 o                         
   1   5   3         19.55         12.99         3.77 o                         
   2   5   3        303.95        273.72         7.65 o                         
   3   5   3       1052.77       1073.09        17.38 o                         
   4   5   3         16.63          9.28         3.39 o                         
   5   5   3        207.06        193.46         8.12 o                         
   6   5   3        622.05        687.84        19.22 o                         
   7   5   3          8.36          6.00         6.17 o                         
   8   5   3          2.16          0.02         9.72 o                         
 -13   6   3        223.95        164.75        15.58 o                         
 -12   6   3         50.66         19.50         7.87 o                         
 -11   6   3          0.54         -5.50         5.50 o                         
 -10   6   3        176.36        161.26        10.71 o                         
  -9   6   3         14.25         16.25         4.48 o                         
  -8   6   3         74.22         78.45         5.50 o                         
  -7   6   3       6848.80       7361.08        81.83 o                         
  -6   6   3        109.28        126.94         4.88 o                         
  -5   6   3          0.16          0.52         2.18 o                         
  -4   6   3       2371.30       2530.35        31.06 o                         
  -3   6   3       1346.67       1377.85        18.59 o                         
  -2   6   3       1022.35        992.16        14.13 o                         
  -1   6   3       2159.85       2109.51        26.56 o                         
   0   6   3       3168.27       3089.13        38.57 o                         
   1   6   3        906.91        870.23        14.89 o                         
   2   6   3         58.91         54.66         4.98 o                         
   3   6   3        550.76        559.20        12.23 o                         
   4   6   3        237.27        257.94         9.42 o                         
   5   6   3         92.62         94.56         8.28 o                         
   6   6   3        518.47        589.77        17.40 o                         
   7   6   3        286.01        360.60        18.19 o                         
   8   6   3          6.00         -4.92         8.92 o                         
 -13   7   3          0.39         -0.81         8.67 o                         
 -12   7   3          1.85         -2.29         6.76 o                         
 -11   7   3         25.31         21.22         6.30 o                         
 -10   7   3          2.77          0.02         4.74 o                         
  -9   7   3        697.22        731.49        15.75 o                         
  -8   7   3         12.15         11.44         3.29 o                         
  -7   7   3        788.12        813.56        13.24 o                         
  -6   7   3          9.18         13.93         2.99 o                         
  -5   7   3         10.80          8.20         2.62 o                         
  -4   7   3        872.69        920.59        14.07 o                         
  -3   7   3        532.42        560.71         9.67 o                         
  -2   7   3        734.60        715.73        11.49 o                         
  -1   7   3         15.32         15.93         2.87 o                         
   0   7   3        239.30        248.61         7.30 o                         
   1   7   3         75.87         74.56         5.03 o                         
   2   7   3         20.53         23.41         4.37 o                         
   3   7   3          5.18         -4.28         4.28 o                         
   4   7   3        903.76       1011.15        21.01 o                         
   5   7   3        600.32        742.17        19.35 o                         
   6   7   3         42.11         45.97         8.09 o                         
   7   7   3          6.60          2.09         9.27 o                         
 -13   8   3        104.01        104.85        14.94 o                         
 -12   8   3         11.76         11.21        10.12 o                         
 -11   8   3          4.42         -2.62         6.56 o                         
 -10   8   3          0.20          0.97         4.90 o                         
  -9   8   3         13.24          5.03         4.37 o                         
  -8   8   3        647.59        673.46        13.03 o                         
  -7   8   3        242.78        263.33         7.57 o                         
  -6   8   3          5.54          3.00         3.00 o                         
  -5   8   3        207.46        222.65         6.67 o                         
  -4   8   3         23.71         32.93         3.62 o                         
  -3   8   3        700.99        674.41        11.08 o                         
  -2   8   3        579.39        576.67        10.59 o                         
  -1   8   3        298.56        306.73         7.75 o                         
   0   8   3          1.94          3.43         3.07 o                         
   1   8   3        452.95        440.92        11.26 o                         
   2   8   3        387.73        400.89        13.26 o                         
   3   8   3        120.51         99.73         7.96 o                         
   4   8   3          7.28          6.51         7.18 o                         
   5   8   3         94.61         90.85        11.32 o                         
   6   8   3          2.63         -8.28         8.28 o                         
 -12   9   3          8.89         10.04         9.34 o                         
 -11   9   3        112.58        127.60        12.20 o                         
 -10   9   3          3.11          5.84         6.21 o                         
  -9   9   3          1.87          0.67         4.69 o                         
  -8   9   3        709.76        762.31        14.62 o                         
  -7   9   3        154.32        164.07         6.68 o                         
  -6   9   3        115.49        141.17         5.83 o                         
  -5   9   3          9.32          7.48         3.32 o                         
  -4   9   3        158.60        162.30         6.49 o                         
  -3   9   3        922.94        978.09        15.96 o                         
  -2   9   3        153.69        118.37         5.54 o                         
  -1   9   3       1282.76       1243.13        18.83 o                         
   0   9   3        471.65        442.68        10.34 o                         
   1   9   3        161.73        161.78        11.40 o                         
   2   9   3          5.88         -0.11         6.01 o                         
   3   9   3        226.79        234.88        17.30 o                         
   4   9   3          0.71         -5.31         8.43 o                         
   5   9   3         11.22         -6.84         9.44 o                         
 -12  10   3         12.98         12.42         9.75 o                         
 -11  10   3         11.75         24.50         9.57 o                         
 -10  10   3        662.08        749.48        27.01 o                         
  -9  10   3        487.67        508.42        20.22 o                         
  -8  10   3         92.70         84.66         6.63 o                         
  -7  10   3        146.14        148.35         7.16 o                         
  -6  10   3         32.61         28.90         4.55 o                         
  -5  10   3         85.67         76.42         5.18 o                         
  -4  10   3        746.46        751.95        15.46 o                         
  -3  10   3         68.71         68.56         5.12 o                         
  -2  10   3        241.29        235.27         8.78 o                         
  -1  10   3         40.48         42.03         5.39 o                         
   0  10   3         32.48         29.97         6.18 o                         
   1  10   3        294.95        329.66        14.37 o                         
   2  10   3         19.09         15.00         8.83 o                         
   3  10   3          6.10         -5.83         8.79 o                         
   4  10   3          5.10          6.43        11.25 o                         
 -11  11   3         34.30         43.28        11.81 o                         
 -10  11   3         28.90         24.36        10.92 o                         
  -9  11   3        240.54        252.26        17.08 o                         
  -8  11   3         70.16         66.01         8.54 o                         
  -7  11   3          0.22         -1.10         4.88 o                         
  -6  11   3        809.31        809.52        17.37 o                         
  -5  11   3       1406.32       1454.70        29.23 o                         
  -4  11   3          0.23          1.29         4.78 o                         
  -3  11   3        549.30        513.34        15.49 o                         
  -2  11   3        117.31         90.71         8.70 o                         
  -1  11   3         56.37         54.92         7.98 o                         
   0  11   3         65.04         40.52         8.75 o                         
   1  11   3        500.19        606.90        24.16 o                         
   2  11   3        178.64        137.58        15.29 o                         
   3  11   3          1.75         -9.90         9.90 o                         
 -11  12   3         12.69          9.79        11.48 o                         
 -10  12   3          2.52         12.90        10.21 o                         
  -9  12   3         24.23         28.09        11.37 o                         
  -8  12   3        254.06        277.23        17.27 o                         
  -7  12   3        435.94        463.78        21.37 o                         
  -6  12   3          0.55          2.57         6.06 o                         
  -5  12   3        335.85        290.32        13.86 o                         
  -4  12   3        221.22        212.79        13.95 o                         
  -3  12   3         56.36         41.22         8.64 o                         
  -2  12   3          0.48          9.99         7.37 o                         
  -1  12   3        287.66        341.27        18.85 o                         
   0  12   3          0.53          6.17         8.53 o                         
   1  12   3        300.18        390.28        21.86 o                         
  -9  13   3         35.89         22.55        10.90 o                         
  -8  13   3        146.71        118.73        18.78 o                         
  -7  13   3          0.56         -0.21         8.35 o                         
  -6  13   3         18.81         18.33         9.13 o                         
  -5  13   3        196.18        166.61        13.56 o                         
  -4  13   3          4.13         -3.13         8.26 o                         
  -3  13   3         26.25         22.03         9.47 o                         
  -2  13   3          0.70          8.18         9.76 o                         
  -1  13   3          0.58          2.04        11.58 o                         
  -7  14   3        109.88         54.53        16.60 o                         
  -6  14   3          5.01         11.03        10.49 o                         
  -5  14   3          4.89          1.37         9.98 o                         
  -4  14   3         12.32         -0.10        10.74 o                         
   2 -15   4        145.73        105.32        14.07 o                         
   3 -15   4         37.35         24.57        10.24 o                         
   4 -15   4         41.35         30.07        10.83 o                         
   5 -15   4         11.65         15.56         9.26 o                         
   6 -15   4         76.46         51.58        12.79 o                         
   7 -15   4          9.67         20.13        12.86 o                         
   8 -15   4         86.90         65.18        13.84 o                         
  -1 -14   4          1.03         -8.32        10.84 o                         
   0 -14   4         43.42         32.06         9.72 o                         
   1 -14   4         54.21         48.33        10.32 o                         
   2 -14   4         11.12          4.38         7.91 o                         
   3 -14   4         23.57         19.40         8.79 o                         
   4 -14   4        141.89        176.73        13.14 o                         
   5 -14   4        224.94        209.85        14.25 o                         
   6 -14   4         56.15         37.98         9.20 o                         
   7 -14   4         11.54         24.18        11.33 o                         
   8 -14   4          1.04          5.85        11.27 o                         
   9 -14   4        125.66        114.77        14.88 o                         
  10 -14   4          0.75         -1.98        11.88 o                         
  -2 -13   4          1.18          2.81         8.63 o                         
  -1 -13   4         14.24         19.61         8.77 o                         
   0 -13   4        142.78        148.60        12.02 o                         
   1 -13   4         14.37         13.30         7.34 o                         
   2 -13   4        156.86        142.99        10.49 o                         
   3 -13   4         10.94          4.92         5.54 o                         
   4 -13   4         42.85         43.08         6.49 o                         
   5 -13   4          6.49          9.39         5.20 o                         
   6 -13   4          2.94         -2.25         5.76 o                         
   7 -13   4        624.30        569.80        22.45 o                         
   8 -13   4          0.49         -3.20         6.87 o                         
   9 -13   4        159.24        145.10        13.40 o                         
  10 -13   4         96.79         82.22        18.36 o                         
  11 -13   4         24.01         37.78        25.81 o                         
  -4 -12   4          6.71          5.19        13.90 o                         
  -3 -12   4         28.54         23.38         9.63 o                         
  -2 -12   4        140.92        137.60        15.48 o                         
  -1 -12   4        306.16        338.97        16.42 o                         
   0 -12   4        401.46        434.88        16.88 o                         
   1 -12   4        698.12        706.87        16.82 o                         
   2 -12   4        234.62        209.04         8.87 o                         
   3 -12   4         28.26         18.20         4.95 o                         
   4 -12   4        176.25        157.26         9.86 o                         
   5 -12   4        459.80        406.15        11.84 o                         
   6 -12   4         13.99         16.56         5.40 o                         
   7 -12   4        168.86        181.26        10.93 o                         
   8 -12   4         65.18         54.73         8.83 o                         
   9 -12   4         25.39         26.15         8.67 o                         
  10 -12   4          2.28          1.40         9.12 o                         
  11 -12   4          5.99          3.23        16.51 o                         
  -5 -11   4         56.90         45.65        10.56 o                         
  -4 -11   4         84.87         82.32        10.94 o                         
  -3 -11   4          1.94         -5.44         7.02 o                         
  -2 -11   4        797.89        867.40        27.60 o                         
  -1 -11   4       1643.74       1767.82        32.05 o                         
   0 -11   4        275.16        257.50         9.44 o                         
   1 -11   4        116.71        132.27         7.66 o                         
   2 -11   4        119.86        140.83         7.72 o                         
   3 -11   4        264.92        231.33         8.81 o                         
   4 -11   4        658.39        643.18        13.58 o                         
   5 -11   4       3504.54       3569.38        49.17 o                         
   6 -11   4       2380.76       2314.80        38.37 o                         
   7 -11   4          3.91         14.37         4.84 o                         
   8 -11   4        148.34        147.21        11.44 o                         
   9 -11   4         51.64         40.36         8.30 o                         
  10 -11   4         26.64         36.22         8.80 o                         
  11 -11   4        252.90        287.28        23.80 o                         
  12 -11   4        262.03        292.08        25.43 o                         
  -6 -10   4         14.87          2.04        12.03 o                         
  -5 -10   4         27.21          5.44         9.79 o                         
  -4 -10   4          7.25         -1.93         6.76 o                         
  -3 -10   4         82.79         93.75         9.27 o                         
  -2 -10   4         47.49         43.49         5.45 o                         
  -1 -10   4        586.81        606.99        12.94 o                         
   0 -10   4        243.85        248.06         8.14 o                         
   1 -10   4         27.48         22.48         4.16 o                         
   2 -10   4        827.76        850.80        15.71 o                         
   3 -10   4       1570.48       1572.32        23.07 o                         
   4 -10   4        294.72        285.49         8.20 o                         
   5 -10   4          0.20         -3.04         3.04 o                         
   6 -10   4       1285.74       1362.41        22.51 o                         
   7 -10   4          0.59         -3.59         3.59 o                         
   8 -10   4          1.31         -3.46         3.46 o                         
   9 -10   4        717.26        736.77        19.74 o                         
  10 -10   4        448.98        506.50        28.36 o                         
  11 -10   4         48.37         36.63        10.46 o                         
  12 -10   4        260.63        290.20        24.84 o                         
  -7  -9   4          0.32        -10.17        10.17 o                         
  -6  -9   4        182.40        171.22        16.37 o                         
  -5  -9   4         68.25         61.64         8.89 o                         
  -4  -9   4        193.55        202.66        11.26 o                         
  -3  -9   4        716.89        716.67        17.19 o                         
  -2  -9   4        199.80        216.73         7.66 o                         
  -1  -9   4         13.39          6.18         3.06 o                         
   0  -9   4        560.03        488.63        11.05 o                         
   1  -9   4        177.31        174.71         6.60 o                         
   2  -9   4        311.52        295.85         8.25 o                         
   3  -9   4        276.20        286.70         7.59 o                         
   4  -9   4        970.61        918.69        15.62 o                         
   5  -9   4          1.64         -0.43         2.97 o                         
   6  -9   4          2.19          1.17         3.12 o                         
   7  -9   4          6.30          8.30         3.33 o                         
   8  -9   4          8.61          3.92         3.28 o                         
   9  -9   4         34.91         29.46         5.13 o                         
  10  -9   4       1029.90       1025.86        27.18 o                         
  11  -9   4        330.17        333.76        18.73 o                         
  12  -9   4         69.12         60.07        17.26 o                         
  -8  -8   4          5.29         -0.23        12.62 o                         
  -7  -8   4          8.49         -1.24         7.76 o                         
  -6  -8   4          1.04          5.27         5.55 o                         
  -5  -8   4          1.49          3.60         5.17 o                         
  -4  -8   4         75.96         75.42         5.81 o                         
  -3  -8   4        141.02        135.37         6.20 o                         
  -2  -8   4         62.73         47.52         3.80 o                         
  -1  -8   4        560.98        526.23        11.06 o                         
   0  -8   4        542.52        541.02        10.43 o                         
   1  -8   4        157.59        152.46         5.75 o                         
   2  -8   4         73.26         65.94         3.93 o                         
   3  -8   4          0.00          3.10         2.55 o                         
   4  -8   4        227.12        226.37         7.56 o                         
   5  -8   4        185.50        195.55         6.51 o                         
   6  -8   4        400.09        407.42         8.93 o                         
   7  -8   4        538.54        568.92         9.98 o                         
   8  -8   4          4.93         -2.56         2.92 o                         
   9  -8   4          8.25         11.47         4.51 o                         
  10  -8   4          9.20          8.34         5.67 o                         
  11  -8   4          0.41         -5.06         6.56 o                         
  12  -8   4          3.20         -2.53        10.55 o                         
  -8  -7   4         23.43         20.88        11.05 o                         
  -7  -7   4         10.42         -3.97         7.54 o                         
  -6  -7   4          0.20         -3.24         4.74 o                         
  -5  -7   4        884.24        923.84        16.61 o                         
  -4  -7   4        963.96        963.62        16.67 o                         
  -3  -7   4          3.06         -3.08         3.08 o                         
  -2  -7   4         18.19         13.36         2.74 o                         
  -1  -7   4          9.33          3.52         2.26 o                         
   0  -7   4         10.63         12.02         2.63 o                         
   1  -7   4         11.34         13.48         2.44 o                         
   2  -7   4       3800.94       3924.56        48.81 o                         
   3  -7   4        432.20        418.19         8.39 o                         
   4  -7   4        224.27        217.60         5.91 o                         
   5  -7   4          0.97          2.43         2.35 o                         
   6  -7   4       1134.97       1118.71        15.25 o                         
   7  -7   4        212.46        218.87         6.96 o                         
   8  -7   4        320.21        304.70         7.91 o                         
   9  -7   4        217.77        206.53         8.73 o                         
  10  -7   4        433.85        469.21        15.20 o                         
  11  -7   4          0.79          0.20         7.20 o                         
  12  -7   4         44.61         34.52         8.84 o                         
  -9  -6   4        135.78        126.37        15.56 o                         
  -8  -6   4          7.16          1.56         7.05 o                         
  -7  -6   4        382.52        432.99        13.12 o                         
  -6  -6   4        289.99        283.45         8.96 o                         
  -5  -6   4        147.78        139.48         6.66 o                         
  -4  -6   4       2816.00       2815.19        35.36 o                         
  -3  -6   4       2477.85       2454.60        32.99 o                         
  -2  -6   4        594.74        605.77        10.11 o                         
  -1  -6   4         63.43         41.32         2.99 o                         
   0  -6   4       2150.60       2106.97        25.44 o                         
   1  -6   4          6.68          4.05         2.04 o                         
   2  -6   4       1397.76       1370.57        18.92 o                         
   3  -6   4        843.07        694.65        11.20 o                         
   4  -6   4         21.70         29.46         2.77 o                         
   5  -6   4         38.99         41.10         3.00 o                         
   6  -6   4       3545.29       3482.77        40.57 o                         
   7  -6   4       2037.30       1977.44        24.95 o                         
   8  -6   4        260.73        268.28         7.43 o                         
   9  -6   4         69.87         65.50         5.67 o                         
  10  -6   4         40.32         36.90         6.51 o                         
  11  -6   4          0.59         -3.18         7.07 o                         
  12  -6   4         49.18         42.89         9.42 o                         
 -10  -5   4          0.36          1.04        10.91 o                         
  -9  -5   4          3.25         -5.51         7.28 o                         
  -8  -5   4        197.24        214.05        11.50 o                         
  -7  -5   4         35.47         29.45         4.61 o                         
  -6  -5   4       1307.13       1301.41        19.73 o                         
  -5  -5   4        793.64        770.61        12.24 o                         
  -4  -5   4         54.49         48.14         3.20 o                         
  -3  -5   4        613.37        589.48        10.13 o                         
  -2  -5   4        146.11        111.03         4.62 o                         
  -1  -5   4        500.06        485.17         8.35 o                         
   0  -5   4      16234.34      16804.59       190.28 o                         
   1  -5   4      18161.85      19715.88       223.47 o                         
   2  -5   4       3489.96       3649.88        48.23 o                         
   3  -5   4        387.20        475.03         8.82 o                         
   4  -5   4         34.91         30.33         2.44 o                         
   5  -5   4        174.44        144.62         4.69 o                         
   6  -5   4          2.08          1.75         3.17 o                         
   7  -5   4       6270.34       6375.00        71.60 o                         
   8  -5   4       1135.98       1108.96        16.09 o                         
   9  -5   4         55.95         40.92         5.59 o                         
  10  -5   4        232.03        233.47        11.81 o                         
  11  -5   4        169.70        151.67        11.65 o                         
  12  -5   4         18.37         20.59         9.34 o                         
 -10  -4   4         20.22         16.21         8.16 o                         
  -9  -4   4         18.01          2.78         7.67 o                         
  -8  -4   4        117.90        107.68        11.42 o                         
  -7  -4   4         44.75         32.65         3.47 o                         
  -6  -4   4        660.87        680.19        11.06 o                         
  -5  -4   4        507.83        486.64         8.41 o                         
  -4  -4   4         23.37         22.23         2.67 o                         
  -3  -4   4         94.06         98.77         5.01 o                         
  -2  -4   4       4647.51       4583.60        67.18 o                         
  -1  -4   4         94.03         82.74         3.63 o                         
   0  -4   4        128.04        140.95         3.84 o                         
   1  -4   4       2902.50       2933.09        34.66 o                         
   2  -4   4         13.88          6.65         1.90 o                         
   3  -4   4         78.32         85.42         3.57 o                         
   4  -4   4       1578.43       1534.23        20.43 o                         
   5  -4   4        898.53        807.32        12.21 o                         
   6  -4   4       3996.69       3937.06        47.82 o                         
   7  -4   4       1661.86       1630.48        24.82 o                         
   8  -4   4        292.27        264.18         8.46 o                         
   9  -4   4         49.93         56.44         5.95 o                         
  10  -4   4         47.59         30.16         6.44 o                         
  11  -4   4        186.45        177.33        22.00 o                         
  12  -4   4        446.03        508.80        26.73 o                         
 -11  -3   4         58.44         47.14         9.95 o                         
 -10  -3   4        137.57        132.41        18.21 o                         
  -9  -3   4          0.14         -4.08         5.98 o                         
  -8  -3   4         55.36         42.16         5.04 o                         
  -7  -3   4        600.00        588.97        11.68 o                         
  -6  -3   4         69.22         61.75         3.57 o                         
  -5  -3   4        162.04        153.00         4.86 o                         
  -4  -3   4         60.95         46.48         3.35 o                         
  -3  -3   4       4140.22       4332.45        56.48 o                         
  -2  -3   4        976.45       1024.13        17.17 o                         
  -1  -3   4       1572.29       1466.02        22.86 o                         
   0  -3   4        674.80        654.21         8.59 o                         
   1  -3   4          4.31          5.55         1.76 o                         
   2  -3   4          4.55          4.25         1.60 o                         
   3  -3   4        896.01        839.89        10.89 o                         
   4  -3   4       1437.86       1378.56        16.79 o                         
   5  -3   4         44.05         30.37         2.62 o                         
   6  -3   4        131.44        134.56         5.18 o                         
   7  -3   4       1082.04       1031.06        15.25 o                         
   8  -3   4          5.39          5.27         3.22 o                         
   9  -3   4         62.27         60.43         5.72 o                         
  10  -3   4        137.45        129.06        10.53 o                         
  11  -3   4         49.84         52.93        12.76 o                         
  12  -3   4         10.95         14.41         9.60 o                         
 -11  -2   4         18.12          5.54         7.99 o                         
 -10  -2   4         29.69         13.89         7.29 o                         
  -9  -2   4        143.50        131.85        11.39 o                         
  -8  -2   4        244.40        239.43        10.74 o                         
  -7  -2   4          9.65          7.64         3.16 o                         
  -6  -2   4        208.28        215.38         6.29 o                         
  -5  -2   4          6.10          0.48         2.32 o                         
  -4  -2   4        170.10        167.89         6.33 o                         
  -3  -2   4       4039.53       3950.99        60.75 o                         
  -2  -2   4        176.93        170.07         5.21 o                         
  -1  -2   4       7281.39       7589.56       135.02 o                         
   0  -2   4        110.53         95.01         2.78 o                         
   1  -2   4       1353.81       1316.02        18.00 o                         
   2  -2   4        783.77        772.36         9.44 o                         
   3  -2   4         44.66         40.13         2.36 o                         
   4  -2   4        146.18        136.24         4.38 o                         
   5  -2   4       1144.38       1130.25        15.07 o                         
   6  -2   4         93.02         93.82         4.22 o                         
   7  -2   4         29.48         34.17         3.38 o                         
   8  -2   4        100.14         81.87         4.58 o                         
   9  -2   4          4.63         -1.62         4.24 o                         
  10  -2   4         41.70         29.10         7.29 o                         
  11  -2   4        154.54        170.18        17.56 o                         
  12  -2   4         10.67         -6.73        20.58 o                         
 -12  -1   4         27.85          6.60        13.32 o                         
 -11  -1   4          3.17         -1.05         9.51 o                         
 -10  -1   4         29.91         33.36         7.76 o                         
  -9  -1   4        893.27        906.74        21.41 o                         
  -8  -1   4        214.88        225.64         8.43 o                         
  -7  -1   4        497.49        502.90        10.27 o                         
  -6  -1   4        631.40        622.40        11.79 o                         
  -5  -1   4       2012.82       2082.37        27.58 o                         
  -4  -1   4        467.36        487.83         8.23 o                         
  -3  -1   4       9853.16      10434.96       126.51 o                         
  -2  -1   4        278.88        240.77         5.58 o                         
  -1  -1   4         35.73         33.22         2.15 o                         
   0  -1   4       1122.55       1088.81        12.95 o                         
   1  -1   4        719.15        683.70        10.56 o                         
   2  -1   4        152.98        151.90         4.23 o                         
   3  -1   4       4081.50       3945.52        42.90 o                         
   4  -1   4         18.33         47.22         2.73 o                         
   5  -1   4       1055.96       1050.99        14.21 o                         
   6  -1   4          6.66          1.70         2.49 o                         
   7  -1   4          0.74         -2.52         2.52 o                         
   8  -1   4          2.02          2.31         3.11 o                         
   9  -1   4        220.58        207.64        12.24 o                         
  10  -1   4         16.15          8.11         7.18 o                         
  11  -1   4         47.75         43.87         9.58 o                         
 -12   0   4         21.82         21.91         9.73 o                         
 -11   0   4         87.17         76.07        11.81 o                         
 -10   0   4        127.35        118.50        10.20 o                         
  -9   0   4        166.91        148.64         7.85 o                         
  -8   0   4        865.62        846.05        15.48 o                         
  -7   0   4        241.19        228.68         7.37 o                         
  -6   0   4        687.57        734.47        12.29 o                         
  -5   0   4       7457.03       7659.58        90.96 o                         
  -4   0   4       2217.58       2356.26        27.55 o                         
  -3   0   4        256.57        235.59         4.42 o                         
  -2   0   4      33243.80      36046.94       446.77 o                         
  -1   0   4       1277.59       1364.45        16.71 o                         
   0   0   4       3347.30       3405.86        39.73 o                         
   1   0   4       9191.43       9005.01        94.35 o                         
   2   0   4       4048.93       3995.18        44.35 o                         
   3   0   4      10964.92      10882.37       117.71 o                         
   4   0   4       1156.33       1080.72        14.53 o                         
   5   0   4        198.06        203.95         6.31 o                         
   6   0   4        764.62        782.09        12.06 o                         
   7   0   4        341.38        343.54         7.91 o                         
   8   0   4         87.52         80.95         5.33 o                         
   9   0   4        477.12        570.02        17.68 o                         
  10   0   4         20.83         19.49         7.94 o                         
  11   0   4         87.38         73.24        11.69 o                         
 -12   1   4         27.08         34.16        10.63 o                         
 -11   1   4         66.25         63.98        13.39 o                         
 -10   1   4        255.78        254.79        12.09 o                         
  -9   1   4          0.43         -3.28         3.84 o                         
  -8   1   4         12.87         12.54         3.50 o                         
  -7   1   4        480.73        493.28        10.25 o                         
  -6   1   4        152.66        173.43         5.63 o                         
  -5   1   4        525.99        478.68         9.29 o                         
  -4   1   4      19960.93      21800.03       253.97 o                         
  -3   1   4       1332.30       1488.98        18.01 o                         
  -2   1   4       3280.17       3632.26        42.37 o                         
  -1   1   4      10348.59      11313.98       118.25 o                         
   0   1   4       2095.31       2109.09        25.39 o                         
   1   1   4        146.26        137.26         3.90 o                         
   2   1   4      14775.18      14748.51       162.93 o                         
   3   1   4        316.42        247.62         5.60 o                         
   4   1   4         27.06         25.65         2.67 o                         
   5   1   4        535.48        518.58         9.33 o                         
   6   1   4       1540.36       1556.01        20.18 o                         
   7   1   4       1337.60       1390.14        20.26 o                         
   8   1   4          1.04         -1.16         3.99 o                         
   9   1   4        214.28        272.99        14.84 o                         
  10   1   4         70.05         84.93        10.70 o                         
 -12   2   4         91.18         69.05        12.78 o                         
 -11   2   4        136.57        138.87        13.55 o                         
 -10   2   4        215.17        213.86        11.23 o                         
  -9   2   4         18.17         10.72         4.05 o                         
  -8   2   4         34.94         35.10         4.06 o                         
  -7   2   4        101.42        104.89         5.21 o                         
  -6   2   4        466.18        459.01         9.88 o                         
  -5   2   4         15.44          7.75         2.55 o                         
  -4   2   4        975.16       1065.08        14.64 o                         
  -3   2   4        145.31        190.09         4.67 o                         
  -2   2   4        543.70        518.48         7.53 o                         
  -1   2   4        191.68        176.52         4.17 o                         
   0   2   4       4164.72       4134.91        47.06 o                         
   1   2   4        622.05        564.14         8.46 o                         
   2   2   4          6.54          5.97         2.11 o                         
   3   2   4         82.39         54.20         3.00 o                         
   4   2   4        206.15        207.64         5.87 o                         
   5   2   4        283.26        279.66         7.76 o                         
   6   2   4        430.68        441.95        10.55 o                         
   7   2   4        530.80        593.58        13.06 o                         
   8   2   4        222.98        228.84        11.17 o                         
   9   2   4         13.92          5.36         7.09 o                         
  10   2   4         55.29         48.11         9.86 o                         
 -13   3   4         27.71         16.33        24.66 o                         
 -12   3   4          9.43          7.48         9.98 o                         
 -11   3   4        162.42        179.82        12.13 o                         
 -10   3   4         15.67          9.23         4.83 o                         
  -9   3   4         73.75         59.68         5.64 o                         
  -8   3   4        130.79        126.52         6.17 o                         
  -7   3   4         51.53         47.93         4.44 o                         
  -6   3   4        843.22        834.29        15.20 o                         
  -5   3   4        310.75        336.58         7.08 o                         
  -4   3   4        959.15       1106.79        14.94 o                         
  -3   3   4       1412.71       1549.05        18.15 o                         
  -2   3   4        614.99        639.58         9.00 o                         
  -1   3   4       1431.51       1448.53        18.16 o                         
   0   3   4        706.45        627.03         9.29 o                         
   1   3   4        151.92        155.59         5.22 o                         
   2   3   4          1.43         -0.68         1.91 o                         
   3   3   4        103.22        111.34         4.33 o                         
   4   3   4       3535.71       3526.93        43.97 o                         
   5   3   4        537.98        572.81        11.49 o                         
   6   3   4        110.15        107.63         6.18 o                         
   7   3   4         19.93         14.74         4.53 o                         
   8   3   4         53.12         52.54         8.85 o                         
   9   3   4          9.06          4.49         7.88 o                         
 -13   4   4         17.60         27.12        12.48 o                         
 -12   4   4         45.83         29.61         8.58 o                         
 -11   4   4        124.95        108.78         8.88 o                         
 -10   4   4        102.08         86.04         6.89 o                         
  -9   4   4        115.72        114.11         6.87 o                         
  -8   4   4       1455.00       1599.71        26.15 o                         
  -7   4   4        441.33        463.33        12.98 o                         
  -6   4   4        582.32        665.75        11.01 o                         
  -5   4   4       3507.45       3665.32        42.85 o                         
  -4   4   4        774.77        869.52        13.21 o                         
  -3   4   4       1403.07       1500.45        17.96 o                         
  -2   4   4        825.70        766.81        10.58 o                         
  -1   4   4         12.03         17.61         2.30 o                         
   0   4   4        357.17        358.77         7.09 o                         
   1   4   4       4989.40       5131.59        59.16 o                         
   2   4   4        122.53        109.42         5.45 o                         
   3   4   4         14.92         15.25         3.28 o                         
   4   4   4        220.33        221.96         7.51 o                         
   5   4   4        207.44        203.45        10.12 o                         
   6   4   4        656.13        761.77        15.78 o                         
   7   4   4          2.84          0.96         4.70 o                         
   8   4   4         32.07         18.60         7.97 o                         
   9   4   4          1.85         -5.21         8.94 o                         
 -13   5   4        217.65        150.67        14.90 o                         
 -12   5   4          0.12         -1.20         6.96 o                         
 -11   5   4         93.65         72.38         8.02 o                         
 -10   5   4        191.83        194.15        13.60 o                         
  -9   5   4        172.82        181.65         8.70 o                         
  -8   5   4        313.50        341.83         9.90 o                         
  -7   5   4       3848.27       4216.21        52.91 o                         
  -6   5   4        289.92        320.83         7.11 o                         
  -5   5   4        282.48        308.47         6.91 o                         
  -4   5   4       1509.77       1629.04        20.77 o                         
  -3   5   4        597.95        646.18        10.38 o                         
  -2   5   4          0.04         -0.50         1.96 o                         
  -1   5   4       7410.92       6988.53        75.26 o                         
   0   5   4        792.95        699.47        11.62 o                         
   1   5   4        537.83        518.16         9.90 o                         
   2   5   4       1277.65       1314.51        18.31 o                         
   3   5   4        519.44        517.29        10.52 o                         
   4   5   4        241.41        219.16         7.97 o                         
   5   5   4        176.89        182.14         9.46 o                         
   6   5   4        177.68        184.17        14.84 o                         
   7   5   4         23.72         15.45         6.68 o                         
   8   5   4          1.00         -1.14         9.50 o                         
 -13   6   4         68.05         31.01        10.93 o                         
 -12   6   4         10.96          7.21         8.21 o                         
 -11   6   4          0.03         -2.65         6.03 o                         
 -10   6   4         63.62         47.30         6.00 o                         
  -9   6   4        257.94        272.59        10.14 o                         
  -8   6   4        117.17        152.39         7.61 o                         
  -7   6   4        418.54        464.00         8.99 o                         
  -6   6   4       1662.66       1852.19        24.13 o                         
  -5   6   4       1052.46       1142.41        15.73 o                         
  -4   6   4        453.73        501.24         9.43 o                         
  -3   6   4       3014.05       2947.64        36.90 o                         
  -2   6   4       3178.02       3153.59        38.04 o                         
  -1   6   4         85.78         75.13         3.88 o                         
   0   6   4       1348.32       1339.18        18.76 o                         
   1   6   4          9.28          9.03         3.42 o                         
   2   6   4         52.65         58.79         5.03 o                         
   3   6   4        136.26        120.11         6.68 o                         
   4   6   4       1142.37       1267.74        23.46 o                         
   5   6   4        303.09        350.02        12.31 o                         
   6   6   4        128.70        117.58         9.68 o                         
   7   6   4         48.52         47.58        11.91 o                         
 -13   7   4         30.40         18.26         9.91 o                         
 -12   7   4          0.81         -8.03         8.03 o                         
 -11   7   4         55.51         50.26         8.33 o                         
 -10   7   4        132.25         97.56         7.67 o                         
  -9   7   4       1111.86       1229.28        22.75 o                         
  -8   7   4        175.93        185.20         6.90 o                         
  -7   7   4       1063.48       1151.96        16.64 o                         
  -6   7   4         81.02         90.77         4.62 o                         
  -5   7   4          3.14          5.26         2.60 o                         
  -4   7   4        281.49        299.27         7.62 o                         
  -3   7   4       2075.30       2110.35        26.42 o                         
  -2   7   4       1705.99       1637.53        21.64 o                         
  -1   7   4        422.73        412.70         8.72 o                         
   0   7   4        408.78        404.15         9.30 o                         
   1   7   4        372.80        377.53         9.76 o                         
   2   7   4        856.17        917.80        18.83 o                         
   3   7   4         14.52          5.35         5.14 o                         
   4   7   4        366.74        396.80        15.71 o                         
   5   7   4        350.85        427.51        16.61 o                         
   6   7   4          4.12          6.63         9.00 o                         
 -12   8   4         36.32         39.10        10.40 o                         
 -11   8   4          0.66          3.81         7.22 o                         
 -10   8   4         42.34         28.92         6.47 o                         
  -9   8   4          0.24         -1.07         4.37 o                         
  -8   8   4         86.82         85.20         5.46 o                         
  -7   8   4       1876.30       1993.47        27.01 o                         
  -6   8   4         52.65         50.45         3.97 o                         
  -5   8   4        768.31        787.38        13.47 o                         
  -4   8   4        371.72        373.02         8.74 o                         
  -3   8   4        589.23        598.74        11.84 o                         
  -2   8   4        141.13        140.82         5.90 o                         
  -1   8   4        715.44        670.88        11.94 o                         
   0   8   4         37.69         32.24         4.41 o                         
   1   8   4        117.05        116.08         7.32 o                         
   2   8   4          0.87         -4.24         4.24 o                         
   3   8   4         41.86         30.03         7.08 o                         
   4   8   4          0.70          3.41         7.93 o                         
   5   8   4          8.08         19.52        10.18 o                         
   6   8   4          1.17         -9.62         9.96 o                         
 -12   9   4         27.31         12.08         9.26 o                         
 -11   9   4        253.54        246.45        15.61 o                         
 -10   9   4        179.95        212.68        14.48 o                         
  -9   9   4         79.11         95.51         8.84 o                         
  -8   9   4        119.02         98.31         6.09 o                         
  -7   9   4        304.33        269.90         8.32 o                         
  -6   9   4         11.69          9.45         3.61 o                         
  -5   9   4          5.53          7.70         3.50 o                         
  -4   9   4        566.14        602.71        12.10 o                         
  -3   9   4          6.67          3.15         3.35 o                         
  -2   9   4          4.72          0.40         3.29 o                         
  -1   9   4         28.49         17.15         3.94 o                         
   0   9   4        305.11        284.40        10.50 o                         
   1   9   4         31.05         21.40         5.80 o                         
   2   9   4        102.19         73.68         8.37 o                         
   3   9   4         30.40         24.19         9.55 o                         
   4   9   4         74.38         45.81        12.91 o                         
   5   9   4         33.51         20.08        12.33 o                         
 -12  10   4        178.12        199.00        24.72 o                         
 -11  10   4          6.34          4.80         8.98 o                         
 -10  10   4        228.23        239.30        17.01 o                         
  -9  10   4        115.92        112.46        13.77 o                         
  -8  10   4         50.56         52.42         7.32 o                         
  -7  10   4         11.30         10.99         4.50 o                         
  -6  10   4        231.40        229.44         8.47 o                         
  -5  10   4        102.87         93.02         6.44 o                         
  -4  10   4         51.32         47.51         5.37 o                         
  -3  10   4        433.71        400.99        11.16 o                         
  -2  10   4         37.96         25.75         4.60 o                         
  -1  10   4          0.05         -4.60         4.60 o                         
   0  10   4         44.00         33.37         7.45 o                         
   1  10   4         78.26         82.15         9.52 o                         
   2  10   4          2.66         -0.07         7.40 o                         
   3  10   4          3.35         -1.73        11.70 o                         
 -11  11   4          1.22          0.19         9.39 o                         
 -10  11   4         70.58         70.50        12.38 o                         
  -9  11   4        133.93        108.66        12.91 o                         
  -8  11   4        195.70        230.30        14.04 o                         
  -7  11   4        232.58        239.70        13.79 o                         
  -6  11   4       1355.39       1470.23        26.71 o                         
  -5  11   4       1380.50       1476.39        27.48 o                         
  -4  11   4        267.42        273.72        12.04 o                         
  -3  11   4          7.24         -5.45         5.45 o                         
  -2  11   4         24.41         17.72         7.02 o                         
  -1  11   4        174.06        186.39        13.49 o                         
   0  11   4         27.75         20.70         7.99 o                         
   1  11   4        602.23        662.28        25.20 o                         
   2  11   4        143.44        114.58        13.18 o                         
 -10  12   4         16.58         17.61        11.25 o                         
  -9  12   4          7.10         13.52         9.87 o                         
  -8  12   4        112.75        139.80        16.78 o                         
  -7  12   4        193.67        190.26        15.34 o                         
  -6  12   4         37.24         30.90         9.01 o                         
  -5  12   4        114.76        105.07         9.59 o                         
  -4  12   4         70.16         60.25         9.25 o                         
  -3  12   4          0.46          0.16         8.03 o                         
  -2  12   4        201.15        192.71        15.19 o                         
  -1  12   4        745.17        830.60        31.47 o                         
   0  12   4        470.45        555.49        48.77 o                         
   1  12   4         45.42         61.44        18.50 o                         
  -9  13   4          2.38        -11.23        11.23 o                         
  -8  13   4         55.03         33.41        15.80 o                         
  -7  13   4        234.90        204.76        16.37 o                         
  -6  13   4        124.91        138.60        14.33 o                         
  -5  13   4         18.24         -1.47         8.45 o                         
  -4  13   4         14.66          3.21         8.87 o                         
  -3  13   4          6.55         10.51        10.25 o                         
  -2  13   4         45.81         43.47        13.19 o                         
   1 -15   5        117.02        101.04        17.67 o                         
   2 -15   5        207.58        231.63        19.75 o                         
   3 -15   5        210.38        233.75        26.04 o                         
   4 -15   5          1.00         -8.08         8.08 o                         
   5 -15   5         27.60         25.00        10.66 o                         
   6 -15   5        238.09        267.57        24.25 o                         
   7 -15   5          2.54         -5.33        10.11 o                         
   8 -15   5         18.63          5.59        13.66 o                         
  -1 -14   5          1.58          0.63         9.82 o                         
   0 -14   5          8.11         -1.24         8.04 o                         
   1 -14   5         38.47         33.34        10.12 o                         
   2 -14   5          8.46          5.99         8.12 o                         
   3 -14   5        303.89        347.99        17.22 o                         
   4 -14   5        598.24        595.86        21.74 o                         
   5 -14   5         37.63         40.23         8.82 o                         
   6 -14   5        695.35        718.09        30.26 o                         
   7 -14   5        524.14        531.47        25.98 o                         
   8 -14   5         50.84         26.24         9.11 o                         
   9 -14   5         94.29         94.68        12.63 o                         
  10 -14   5         60.54         29.18        23.94 o                         
  -2 -13   5          6.03         17.13         8.86 o                         
  -1 -13   5        142.33        156.03        21.96 o                         
   0 -13   5        211.67        228.39        15.74 o                         
   1 -13   5        105.10         97.79        10.23 o                         
   2 -13   5          6.70          0.58         5.73 o                         
   3 -13   5        240.57        249.66        12.68 o                         
   4 -13   5         14.15          9.97         5.45 o                         
   5 -13   5         99.55         88.19         7.80 o                         
   6 -13   5        126.13        135.49        11.36 o                         
   7 -13   5         19.60         28.35         7.82 o                         
   8 -13   5        217.93        241.32        14.83 o                         
   9 -13   5          4.72         -6.87         6.87 o                         
  10 -13   5          7.13         17.87        10.90 o                         
  -4 -12   5         11.07         12.57        12.72 o                         
  -3 -12   5         18.37         18.06         9.41 o                         
  -2 -12   5        497.21        584.21        28.42 o                         
  -1 -12   5       1356.06       1522.83        39.34 o                         
   0 -12   5          5.93         -2.43         5.45 o                         
   1 -12   5         30.16         23.33         5.08 o                         
   2 -12   5        556.02        550.93        13.86 o                         
   3 -12   5        482.33        473.55        13.44 o                         
   4 -12   5         19.01          7.79         4.78 o                         
   5 -12   5       1763.20       1799.50        33.36 o                         
   6 -12   5         16.05          8.87         5.29 o                         
   7 -12   5          0.71         -5.20         5.20 o                         
   8 -12   5        317.86        302.18        16.40 o                         
   9 -12   5         47.71         57.56         9.45 o                         
  10 -12   5        166.59        178.82        16.94 o                         
  11 -12   5        103.46         91.33        18.58 o                         
  -5 -11   5         40.24         44.48        12.62 o                         
  -4 -11   5        153.47        144.61        17.96 o                         
  -3 -11   5        169.42        172.98        14.87 o                         
  -2 -11   5        431.44        455.59        19.78 o                         
  -1 -11   5        577.37        562.65        15.57 o                         
   0 -11   5        230.32        222.54         8.93 o                         
   1 -11   5        185.51        192.14         8.52 o                         
   2 -11   5        837.86        794.71        15.54 o                         
   3 -11   5       1131.32       1227.29        22.17 o                         
   4 -11   5         61.55         62.92         5.62 o                         
   5 -11   5        677.76        680.56        17.39 o                         
   6 -11   5       1473.12       1460.51        25.78 o                         
   7 -11   5         35.60         33.87         5.84 o                         
   8 -11   5         14.15          3.03         5.13 o                         
   9 -11   5        339.31        339.15        16.92 o                         
  10 -11   5          4.21         -7.12         7.12 o                         
  11 -11   5         22.93         43.80        15.78 o                         
  -6 -10   5          0.64        -13.87        13.87 o                         
  -5 -10   5          7.51         -6.55         9.37 o                         
  -4 -10   5         54.99         63.52         8.81 o                         
  -3 -10   5        527.14        570.95        21.06 o                         
  -2 -10   5         16.25         13.11         5.55 o                         
  -1 -10   5        234.62        229.63         8.79 o                         
   0 -10   5        630.93        615.38        12.80 o                         
   1 -10   5        671.10        719.82        13.43 o                         
   2 -10   5         13.71         11.38         3.55 o                         
   3 -10   5       1401.51       1398.78        23.24 o                         
   4 -10   5        728.05        834.12        14.80 o                         
   5 -10   5          3.97          3.98         3.76 o                         
   6 -10   5        644.77        662.32        13.87 o                         
   7 -10   5        371.00        332.17         9.42 o                         
   8 -10   5        100.66         84.52         5.74 o                         
   9 -10   5        372.38        374.29        16.27 o                         
  10 -10   5        621.50        660.31        25.87 o                         
  11 -10   5        139.49        139.62        14.97 o                         
  12 -10   5         53.86         32.59        14.27 o                         
  -7  -9   5         20.96          9.22        13.22 o                         
  -6  -9   5         33.52         28.99        10.97 o                         
  -5  -9   5        108.79        102.78         9.71 o                         
  -4  -9   5         86.68         74.08         7.52 o                         
  -3  -9   5         97.05         81.86         5.55 o                         
  -2  -9   5        130.30        110.55         5.78 o                         
  -1  -9   5        905.52        929.62        14.61 o                         
   0  -9   5       2325.21       2325.92        31.54 o                         
   1  -9   5       1436.49       1408.98        21.59 o                         
   2  -9   5        184.35        171.66         6.51 o                         
   3  -9   5        114.54        127.59         5.97 o                         
   4  -9   5       2042.97       2181.93        33.04 o                         
   5  -9   5        267.14        204.00         7.53 o                         
   6  -9   5         47.34         35.83         3.77 o                         
   7  -9   5        693.68        655.46        11.91 o                         
   8  -9   5        115.86        128.29         5.98 o                         
   9  -9   5        347.78        334.03        12.19 o                         
  10  -9   5        156.80        158.03        13.71 o                         
  11  -9   5         66.65         38.90         9.41 o                         
  12  -9   5         44.14         15.77        12.42 o                         
  -8  -8   5         26.32         19.03        15.58 o                         
  -7  -8   5          7.85          3.96         9.90 o                         
  -6  -8   5         55.07         52.15         8.71 o                         
  -5  -8   5         13.20         17.98         5.20 o                         
  -4  -8   5        264.78        226.82         8.37 o                         
  -3  -8   5        443.74        444.47        10.56 o                         
  -2  -8   5        431.67        420.44         9.33 o                         
  -1  -8   5        197.41        183.56         5.61 o                         
   0  -8   5        727.15        686.32        12.28 o                         
   1  -8   5          2.65         -1.03         2.46 o                         
   2  -8   5       5498.52       5602.84        66.60 o                         
   3  -8   5         27.87         26.78         3.50 o                         
   4  -8   5       1362.40       1313.33        18.83 o                         
   5  -8   5        122.81        106.95         5.05 o                         
   6  -8   5        778.38        767.33        12.28 o                         
   7  -8   5        331.21        291.28         7.58 o                         
   8  -8   5        100.82        103.77         5.22 o                         
   9  -8   5         10.93          9.80         4.71 o                         
  10  -8   5          2.04          2.21         5.54 o                         
  11  -8   5         66.08         53.76        12.05 o                         
  12  -8   5          9.44          2.57         9.66 o                         
  -8  -7   5          3.04          6.15        11.82 o                         
  -7  -7   5          1.27         -8.49         8.49 o                         
  -6  -7   5          0.30         -5.52         5.52 o                         
  -5  -7   5        668.53        718.51        17.19 o                         
  -4  -7   5        683.94        719.96        14.50 o                         
  -3  -7   5        675.86        669.52        14.21 o                         
  -2  -7   5          6.50          1.78         2.39 o                         
  -1  -7   5         98.53         99.82         4.03 o                         
   0  -7   5       2113.87       2016.65        26.53 o                         
   1  -7   5        302.84        285.35         6.43 o                         
   2  -7   5        587.31        564.07        10.38 o                         
   3  -7   5         50.46         68.09         3.81 o                         
   4  -7   5        466.19        423.48         8.25 o                         
   5  -7   5         25.27         23.39         2.73 o                         
   6  -7   5        240.21        234.61         6.77 o                         
   7  -7   5        511.18        493.89         9.95 o                         
   8  -7   5        270.45        268.25         7.59 o                         
   9  -7   5          3.23          4.71         4.30 o                         
  10  -7   5         49.64         46.32         6.93 o                         
  11  -7   5          1.01         -6.70         6.70 o                         
  12  -7   5         18.30          3.63        10.44 o                         
  -9  -6   5        235.81        299.00        28.44 o                         
  -8  -6   5          1.83          6.06         8.99 o                         
  -7  -6   5        126.79        130.06         9.50 o                         
  -6  -6   5       1896.56       2035.30        34.17 o                         
  -5  -6   5        139.18        122.22         6.72 o                         
  -4  -6   5         49.67         36.34         4.34 o                         
  -3  -6   5        693.07        677.60        15.61 o                         
  -2  -6   5        126.16        136.41         6.17 o                         
  -1  -6   5          0.98         -0.98         1.95 o                         
   0  -6   5       7118.77       6826.00        76.70 o                         
   1  -6   5       2409.35       2298.17        29.57 o                         
   2  -6   5         60.30         72.49         3.72 o                         
   3  -6   5       3568.51       3472.64        42.89 o                         
   4  -6   5       1154.89       1186.25        16.02 o                         
   5  -6   5        707.74        676.34        10.53 o                         
   6  -6   5       2383.60       2290.65        28.85 o                         
   7  -6   5        270.17        252.79         6.94 o                         
   8  -6   5        238.24        227.84         7.56 o                         
   9  -6   5          7.22         11.52         4.41 o                         
  10  -6   5         51.71         45.72         7.18 o                         
  11  -6   5         98.77         85.56         9.90 o                         
  12  -6   5          0.65         -7.76         7.76 o                         
 -10  -5   5          6.53          2.07        10.13 o                         
  -9  -5   5          2.61         -2.90         7.82 o                         
  -8  -5   5        333.19        412.30        19.34 o                         
  -7  -5   5        195.26        231.09        11.55 o                         
  -6  -5   5        471.72        454.51         9.90 o                         
  -5  -5   5        837.09        846.08        15.40 o                         
  -4  -5   5        199.15        186.11         7.31 o                         
  -3  -5   5        628.60        654.25        17.67 o                         
  -2  -5   5       7514.62       7720.96       111.40 o                         
  -1  -5   5        969.61        915.14        15.57 o                         
   0  -5   5         31.88         50.63         4.11 o                         
   1  -5   5      21793.82      22345.53       268.64 o                         
   2  -5   5        903.66       1071.65        15.28 o                         
   3  -5   5        891.53        948.63        12.93 o                         
   4  -5   5       2853.96       2652.64        32.56 o                         
   5  -5   5        359.90        301.28         6.54 o                         
   6  -5   5         13.00         17.07         3.33 o                         
   7  -5   5       5350.11       5251.33        63.35 o                         
   8  -5   5         82.37         97.49         5.38 o                         
   9  -5   5         90.22         79.39         6.16 o                         
  10  -5   5         59.67         60.54         8.59 o                         
  11  -5   5        163.07        166.32        15.07 o                         
  12  -5   5         62.86         49.97        13.47 o                         
 -10  -4   5          2.02          1.34         8.58 o                         
  -9  -4   5        115.87        106.04        16.89 o                         
  -8  -4   5        120.65        136.14         9.13 o                         
  -7  -4   5         29.75         20.20         4.16 o                         
  -6  -4   5        125.79        115.84         5.67 o                         
  -5  -4   5        124.74        122.81         5.83 o                         
  -4  -4   5         41.68         32.15         3.52 o                         
  -3  -4   5         45.58         64.25         4.50 o                         
  -2  -4   5        351.45        314.78         8.01 o                         
  -1  -4   5       6263.55       6399.34        92.01 o                         
   0  -4   5         36.54         54.28         2.39 o                         
   1  -4   5        759.09        818.70        11.17 o                         
   2  -4   5       4819.48       4922.48        65.55 o                         
   3  -4   5         30.26         34.80         2.46 o                         
   4  -4   5          2.77         -0.28         1.90 o                         
   5  -4   5       6519.21       6098.56        69.72 o                         
   6  -4   5        398.94        357.37         8.40 o                         
   7  -4   5        401.48        408.02         9.44 o                         
   8  -4   5         66.26         66.20         4.80 o                         
   9  -4   5         13.25          7.76         4.34 o                         
  10  -4   5         25.28         19.49         6.58 o                         
  11  -4   5         86.04         81.85        11.04 o                         
  12  -4   5        372.94        481.36        26.12 o                         
 -11  -3   5          0.38         -7.79         7.79 o                         
 -10  -3   5          6.85         -0.81         6.87 o                         
  -9  -3   5         41.21         35.69         7.56 o                         
  -8  -3   5         40.15         29.54         4.41 o                         
  -7  -3   5        176.74        182.90         8.03 o                         
  -6  -3   5        678.63        736.21        15.41 o                         
  -5  -3   5          2.39         -1.44         3.47 o                         
  -4  -3   5        252.55        216.46         6.86 o                         
  -3  -3   5        306.36        282.64         7.40 o                         
  -2  -3   5        205.59        196.07         5.63 o                         
  -1  -3   5       2803.13       2972.11        43.95 o                         
   0  -3   5       3399.29       3508.10        43.48 o                         
   1  -3   5         28.39         35.53         2.57 o                         
   2  -3   5        728.52        691.42        10.34 o                         
   3  -3   5       1592.52       1464.23        18.87 o                         
   4  -3   5          0.97          0.62         1.82 o                         
   5  -3   5         25.30         18.63         2.49 o                         
   6  -3   5        700.11        625.73        10.79 o                         
   7  -3   5         79.09         62.86         4.18 o                         
   8  -3   5        115.68         94.00         4.85 o                         
   9  -3   5         14.42          5.24         4.50 o                         
  10  -3   5        109.12        121.19         9.41 o                         
  11  -3   5         58.75         41.09        11.38 o                         
  12  -3   5          0.22          3.83        12.48 o                         
 -11  -2   5        147.63        125.84        24.37 o                         
 -10  -2   5        148.76        138.09        11.38 o                         
  -9  -2   5        258.56        287.26        15.43 o                         
  -8  -2   5        179.34        190.69         8.12 o                         
  -7  -2   5        250.18        222.12         6.91 o                         
  -6  -2   5         27.49         26.27         3.17 o                         
  -5  -2   5        459.37        470.71        11.93 o                         
  -4  -2   5        345.24        381.43         9.47 o                         
  -3  -2   5       3516.41       3669.38        54.22 o                         
  -2  -2   5        821.12        934.10        15.06 o                         
  -1  -2   5       3817.63       3854.22        59.19 o                         
   0  -2   5        381.13        334.56         6.22 o                         
   1  -2   5       1023.24        960.81        16.86 o                         
   2  -2   5         11.56         11.86         2.10 o                         
   3  -2   5       1451.28       1306.08        16.24 o                         
   4  -2   5        816.40        676.75         9.75 o                         
   5  -2   5         20.63         19.68         2.58 o                         
   6  -2   5          6.66          0.80         2.44 o                         
   7  -2   5       1156.23       1154.49        16.72 o                         
   8  -2   5         17.47         14.47         3.52 o                         
   9  -2   5          1.47         -0.55         4.60 o                         
  10  -2   5          0.85         -6.08         6.08 o                         
  11  -2   5         13.98         10.30         9.05 o                         
 -12  -1   5          0.64          2.15        13.10 o                         
 -11  -1   5        228.11        267.63        21.63 o                         
 -10  -1   5        263.97        292.51        16.12 o                         
  -9  -1   5        870.07        888.30        21.98 o                         
  -8  -1   5        798.36        874.03        16.80 o                         
  -7  -1   5         78.28         67.63         4.22 o                         
  -6  -1   5        345.53        373.41         7.27 o                         
  -5  -1   5       3741.96       3826.76        45.39 o                         
  -4  -1   5        404.22        452.45         8.51 o                         
  -3  -1   5        413.84        477.12         9.20 o                         
  -2  -1   5        647.62        591.08        10.86 o                         
  -1  -1   5          2.57          0.59         1.40 o                         
   0  -1   5        616.15        616.63         9.56 o                         
   1  -1   5       7605.73       7470.27        78.59 o                         
   2  -1   5       9988.33      10082.51       105.95 o                         
   3  -1   5         27.78         16.16         2.20 o                         
   4  -1   5       1186.18       1021.37        13.42 o                         
   5  -1   5         12.73          9.96         2.41 o                         
   6  -1   5         12.75          7.67         2.70 o                         
   7  -1   5         33.90         23.21         3.37 o                         
   8  -1   5         15.09         12.92         3.58 o                         
   9  -1   5        108.89        102.64         9.70 o                         
  10  -1   5         18.76          3.37         6.98 o                         
  11  -1   5          9.48          4.54         9.17 o                         
 -12   0   5         43.83         45.47        10.89 o                         
 -11   0   5        399.63        436.47        23.41 o                         
 -10   0   5        400.07        424.46        16.49 o                         
  -9   0   5         37.22         19.81         4.60 o                         
  -8   0   5        175.26        171.40         8.55 o                         
  -7   0   5          3.43         -0.38         2.83 o                         
  -6   0   5        650.23        697.43        12.30 o                         
  -5   0   5       5314.43       5681.39        66.15 o                         
  -4   0   5      14561.85      16042.65       181.83 o                         
  -3   0   5        735.27        762.57         9.65 o                         
  -2   0   5         52.10         56.14         2.21 o                         
  -1   0   5        370.51        324.91         5.08 o                         
   0   0   5       5124.50       5110.01        57.34 o                         
   1   0   5          8.84          4.52         1.63 o                         
   2   0   5      21932.45      22278.15       238.32 o                         
   3   0   5        564.56        446.49         7.62 o                         
   4   0   5        511.61        499.04         8.85 o                         
   5   0   5        731.53        676.07        10.57 o                         
   6   0   5         39.17         35.53         3.45 o                         
   7   0   5          0.21         -3.02         3.02 o                         
   8   0   5        787.82        815.90        16.93 o                         
   9   0   5        332.13        374.91        15.75 o                         
  10   0   5         51.66         32.79         9.09 o                         
  11   0   5          1.22        -16.89        16.89 o                         
 -12   1   5          0.15         -2.17         9.68 o                         
 -11   1   5        161.57        162.67        13.25 o                         
 -10   1   5        179.88        185.05        19.58 o                         
  -9   1   5          6.71         -3.79         4.07 o                         
  -8   1   5        204.65        221.00         7.39 o                         
  -7   1   5         18.74         11.29         2.98 o                         
  -6   1   5        463.76        457.02        10.68 o                         
  -5   1   5        168.75        199.77         5.72 o                         
  -4   1   5       2851.95       3091.04        39.24 o                         
  -3   1   5       2815.21       3084.29        37.88 o                         
  -2   1   5         49.87         42.61         2.39 o                         
  -1   1   5       2568.08       2692.66        31.30 o                         
   0   1   5       3213.83       2906.51        33.65 o                         
   1   1   5       2629.62       2640.14        30.42 o                         
   2   1   5       2505.68       2313.89        27.92 o                         
   3   1   5       6183.07       5924.84        67.66 o                         
   4   1   5        541.81        552.10         9.75 o                         
   5   1   5         38.84         37.71         3.36 o                         
   6   1   5        919.53        936.76        14.11 o                         
   7   1   5        506.45        551.68        12.52 o                         
   8   1   5          2.30         -3.10         4.84 o                         
   9   1   5        158.07        149.41        11.86 o                         
  10   1   5          1.30          5.71         8.52 o                         
 -12   2   5         32.88         10.58        10.42 o                         
 -11   2   5         47.11         47.12         9.09 o                         
 -10   2   5          4.55         -2.43         4.75 o                         
  -9   2   5          4.05          1.46         3.84 o                         
  -8   2   5        258.74        271.72         9.46 o                         
  -7   2   5          4.67          3.32         3.10 o                         
  -6   2   5        665.80        710.31        13.56 o                         
  -5   2   5        448.98        600.75         9.45 o                         
  -4   2   5         38.65         51.25         2.84 o                         
  -3   2   5        515.70        597.88        10.40 o                         
  -2   2   5        210.10        242.52         5.10 o                         
  -1   2   5        594.07        573.95         8.44 o                         
   0   2   5       2123.87       1932.26        22.23 o                         
   1   2   5       9433.76       9055.48        98.45 o                         
   2   2   5        565.81        512.52         8.26 o                         
   3   2   5         67.80         62.77         3.32 o                         
   4   2   5         62.94         53.18         3.45 o                         
   5   2   5        202.56        185.62         5.98 o                         
   6   2   5         80.17         71.08         5.34 o                         
   7   2   5        708.71        790.30        15.69 o                         
   8   2   5        161.54        152.03        12.23 o                         
   9   2   5         24.47         17.16         8.87 o                         
  10   2   5          1.30          3.14        13.39 o                         
 -13   3   5         33.28         32.55        25.07 o                         
 -12   3   5          1.51          5.55         8.84 o                         
 -11   3   5          9.62          1.03         6.10 o                         
 -10   3   5         43.44         39.85         5.87 o                         
  -9   3   5        120.42        128.60         7.32 o                         
  -8   3   5          4.37          2.54         3.33 o                         
  -7   3   5        351.37        365.17         9.49 o                         
  -6   3   5        344.71        366.15         7.87 o                         
  -5   3   5        374.45        409.60         7.73 o                         
  -4   3   5        133.21        142.75         4.38 o                         
  -3   3   5       2236.87       2394.37        27.90 o                         
  -2   3   5         47.17         35.89         2.69 o                         
  -1   3   5        262.14        226.15         5.40 o                         
   0   3   5        370.07        392.95         7.13 o                         
   1   3   5          8.63          6.17         2.28 o                         
   2   3   5         89.52         77.32         3.62 o                         
   3   3   5        220.71        197.25         6.10 o                         
   4   3   5        115.37        124.64         6.81 o                         
   5   3   5        853.62        941.84        16.01 o                         
   6   3   5        108.07        107.49         6.75 o                         
   7   3   5          0.54         -4.39         4.39 o                         
   8   3   5          6.25         10.43         7.31 o                         
   9   3   5         26.34         14.51         8.72 o                         
 -13   4   5         30.56         -0.38        12.12 o                         
 -12   4   5         62.47         34.03         9.58 o                         
 -11   4   5          0.85         -3.93         5.64 o                         
 -10   4   5         47.79         35.16         5.64 o                         
  -9   4   5         98.80         86.95         6.40 o                         
  -8   4   5       1370.88       1508.73        24.17 o                         
  -7   4   5        246.87        241.21         7.73 o                         
  -6   4   5         16.68         15.57         2.43 o                         
  -5   4   5        130.90        137.95         4.78 o                         
  -4   4   5        635.48        684.18        10.74 o                         
  -3   4   5        925.54       1104.59        14.58 o                         
  -2   4   5       1171.60       1250.34        15.67 o                         
  -1   4   5       3908.17       3769.36        44.13 o                         
   0   4   5       2564.63       2533.19        30.04 o                         
   1   4   5         94.97        100.86         4.38 o                         
   2   4   5         29.85         30.48         3.03 o                         
   3   4   5        913.82        927.92        14.82 o                         
   4   4   5         65.12         62.27         5.34 o                         
   5   4   5         49.15         36.22         4.95 o                         
   6   4   5         84.12         89.39         6.54 o                         
   7   4   5         10.58          3.35         5.40 o                         
   8   4   5          1.90         12.71         9.60 o                         
 -13   5   5        175.50        172.66        16.27 o                         
 -12   5   5         33.77         37.15         9.92 o                         
 -11   5   5          2.11         -6.12         6.12 o                         
 -10   5   5        638.67        643.25        20.58 o                         
  -9   5   5        337.46        364.52        11.51 o                         
  -8   5   5        280.81        307.17         9.43 o                         
  -7   5   5        474.61        514.62         9.24 o                         
  -6   5   5        531.37        569.55         9.91 o                         
  -5   5   5         63.55         63.49         3.73 o                         
  -4   5   5        313.22        285.90         6.95 o                         
  -3   5   5       2070.98       1942.70        24.01 o                         
  -2   5   5        909.78        851.96        12.15 o                         
  -1   5   5         83.75         66.06         3.59 o                         
   0   5   5        709.67        678.55        11.33 o                         
   1   5   5        250.98        245.02         6.89 o                         
   2   5   5          0.17         -2.62         2.62 o                         
   3   5   5        548.20        555.48        11.73 o                         
   4   5   5        436.42        456.70        11.07 o                         
   5   5   5          1.13         -0.06         4.34 o                         
   6   5   5         46.24         43.22         7.24 o                         
   7   5   5         14.88          2.34         7.53 o                         
   8   5   5          1.69          1.94         9.02 o                         
 -13   6   5          4.34          1.74         9.47 o                         
 -12   6   5         22.23         21.44         9.21 o                         
 -11   6   5          1.28          0.30         6.97 o                         
 -10   6   5        210.73        223.37        10.34 o                         
  -9   6   5       2601.63       2816.37        43.27 o                         
  -8   6   5        415.47        472.05        11.50 o                         
  -7   6   5          0.34         -1.40         2.71 o                         
  -6   6   5       1738.24       1899.85        25.49 o                         
  -5   6   5        200.38        200.93         6.34 o                         
  -4   6   5         37.77         48.00         3.54 o                         
  -3   6   5       1864.28       1843.02        23.49 o                         
  -2   6   5       2592.01       2482.07        30.04 o                         
  -1   6   5          1.13          0.42         2.49 o                         
   0   6   5         60.05         47.96         3.71 o                         
   1   6   5       2643.69       2691.23        36.23 o                         
   2   6   5         56.42         54.43         4.07 o                         
   3   6   5        407.46        418.62        12.28 o                         
   4   6   5       1769.81       1976.58        32.04 o                         
   5   6   5        159.17        159.65         8.98 o                         
   6   6   5          1.41         -6.58         6.58 o                         
   7   6   5         72.69         78.35        12.10 o                         
 -12   7   5          1.28         -0.01         9.98 o                         
 -11   7   5         85.44         53.82         9.29 o                         
 -10   7   5         37.01         33.20         6.76 o                         
  -9   7   5        701.40        721.21        16.40 o                         
  -8   7   5         70.09         71.05         5.13 o                         
  -7   7   5         44.33         43.79         3.90 o                         
  -6   7   5         74.99         69.39         4.41 o                         
  -5   7   5        479.47        562.31        10.93 o                         
  -4   7   5        339.68        388.85         8.75 o                         
  -3   7   5        442.63        387.94         8.48 o                         
  -2   7   5        730.34        772.37        13.15 o                         
  -1   7   5        477.27        481.48         9.98 o                         
   0   7   5        219.27        200.25         7.17 o                         
   1   7   5        191.56        173.47         8.48 o                         
   2   7   5        492.62        564.85        14.35 o                         
   3   7   5         78.88         76.81         7.24 o                         
   4   7   5        120.04        104.11         8.89 o                         
   5   7   5        139.10        160.04        12.35 o                         
   6   7   5          0.57          1.56         8.39 o                         
 -12   8   5          6.35          1.43         8.62 o                         
 -11   8   5          8.22          4.48         7.50 o                         
 -10   8   5        179.02        130.45        10.19 o                         
  -9   8   5        806.01        876.26        22.89 o                         
  -8   8   5         18.27         17.01         3.92 o                         
  -7   8   5         52.37         68.12         4.87 o                         
  -6   8   5         34.99         20.99         3.90 o                         
  -5   8   5        107.21        102.38         5.39 o                         
  -4   8   5        267.78        305.64         7.61 o                         
  -3   8   5        188.49        186.32         6.52 o                         
  -2   8   5         64.81         54.11         4.25 o                         
  -1   8   5        877.30        865.37        14.74 o                         
   0   8   5         31.44         30.44         4.29 o                         
   1   8   5         57.72         54.63         5.84 o                         
   2   8   5        299.08        311.20        13.46 o                         
   3   8   5        345.62        375.34        15.62 o                         
   4   8   5          3.86          4.13         8.35 o                         
   5   8   5          0.11         -1.37         9.96 o                         
 -12   9   5          3.09         -7.54         8.79 o                         
 -11   9   5         39.86         48.52        10.74 o                         
 -10   9   5        257.25        249.93        15.46 o                         
  -9   9   5         53.13         46.02         8.96 o                         
  -8   9   5         29.17         20.90         5.51 o                         
  -7   9   5         55.26         52.63         4.99 o                         
  -6   9   5         19.29         14.21         4.01 o                         
  -5   9   5         30.64         20.46         4.14 o                         
  -4   9   5        838.59        827.09        14.63 o                         
  -3   9   5          9.93          9.91         3.91 o                         
  -2   9   5        266.31        232.83         8.08 o                         
  -1   9   5        118.36         99.99         6.03 o                         
   0   9   5          1.27         -1.78         4.42 o                         
   1   9   5        227.22        216.31        11.71 o                         
   2   9   5         10.39          0.40         6.65 o                         
   3   9   5          6.98          5.22         8.56 o                         
   4   9   5         33.05         17.46        12.52 o                         
 -11  10   5        202.56        171.25        17.40 o                         
 -10  10   5         20.82         18.50         9.48 o                         
  -9  10   5          5.96          0.32         7.69 o                         
  -8  10   5          3.24          0.82         6.27 o                         
  -7  10   5         60.45         67.04         7.59 o                         
  -6  10   5        871.15        934.85        23.95 o                         
  -5  10   5        230.76        228.05         9.66 o                         
  -4  10   5        131.81        124.82         7.53 o                         
  -3  10   5          0.35         -3.16         4.54 o                         
  -2  10   5         41.20         19.13         5.59 o                         
  -1  10   5         53.56         39.71         6.88 o                         
   0  10   5         36.18         29.53         7.92 o                         
   1  10   5        113.04        131.26        11.63 o                         
   2  10   5          4.87          2.14         7.77 o                         
   3  10   5          1.74         -9.48         9.48 o                         
 -11  11   5        404.18        453.18        55.12 o                         
 -10  11   5        117.28        137.69        22.00 o                         
  -9  11   5         11.75         19.79         9.47 o                         
  -8  11   5        286.01        309.90        19.19 o                         
  -7  11   5        422.11        431.11        17.32 o                         
  -6  11   5         66.85         48.46         9.82 o                         
  -5  11   5        250.55        251.19        12.05 o                         
  -4  11   5         29.71          6.98         6.38 o                         
  -3  11   5          8.02          2.54         6.92 o                         
  -2  11   5         75.76         70.56        10.99 o                         
  -1  11   5        556.83        685.73        25.18 o                         
   0  11   5         15.72          9.10        10.23 o                         
   1  11   5         92.85         72.95        13.72 o                         
 -10  12   5          5.30          0.14        11.24 o                         
  -9  12   5         17.90         23.15        10.87 o                         
  -8  12   5         70.17         66.78        12.92 o                         
  -7  12   5        578.32        579.02        25.76 o                         
  -6  12   5        120.43        124.30        13.24 o                         
  -5  12   5         83.12         66.30         9.96 o                         
  -4  12   5        161.17        134.37        13.20 o                         
  -3  12   5        182.01        182.37        14.92 o                         
  -2  12   5          0.08        -11.28        11.48 o                         
  -1  12   5        331.79        422.02        26.00 o                         
   0  12   5        430.72        636.91        39.20 o                         
  -8  13   5         11.17          4.91        14.45 o                         
  -7  13   5        174.92        175.13        25.28 o                         
  -6  13   5          6.14          0.53         9.25 o                         
  -5  13   5         17.33          2.83         9.58 o                         
  -4  13   5          7.34         -3.26         9.90 o                         
  -3  13   5          0.72          9.93        11.88 o                         
   1 -15   6          0.93          4.37        12.75 o                         
   2 -15   6          5.20         -2.27        10.07 o                         
   3 -15   6          0.76         -3.94         8.76 o                         
   4 -15   6         42.54         35.64        10.49 o                         
   5 -15   6         47.10         46.49        11.78 o                         
   6 -15   6        503.10        503.82        44.70 o                         
   7 -15   6          2.68         11.80        13.53 o                         
   8 -15   6          0.49         -6.28        12.08 o                         
  -1 -14   6         22.98          5.98         9.39 o                         
   0 -14   6          2.32          2.24         8.92 o                         
   1 -14   6          6.82          3.14         9.03 o                         
   2 -14   6        176.59        157.60        15.81 o                         
   3 -14   6        227.78        233.77        15.62 o                         
   4 -14   6        321.28        290.90        16.82 o                         
   5 -14   6         10.39         -0.81        10.15 o                         
   6 -14   6          4.92          3.17         9.01 o                         
   7 -14   6        183.86        146.21        15.38 o                         
   8 -14   6         31.84         33.23        12.37 o                         
   9 -14   6        180.30        202.63        24.96 o                         
  -3 -13   6         78.24         99.08        22.25 o                         
  -2 -13   6        186.53        202.80        15.33 o                         
  -1 -13   6          8.67          1.51         9.54 o                         
   0 -13   6         28.89         33.36         8.30 o                         
   1 -13   6          0.70         -2.81         6.90 o                         
   2 -13   6          8.55          9.41         6.05 o                         
   3 -13   6          0.55          0.44         5.34 o                         
   4 -13   6         17.65         21.83         6.83 o                         
   5 -13   6         84.41         74.27         9.73 o                         
   6 -13   6         36.95         30.77         6.94 o                         
   7 -13   6          2.60         -6.26         6.26 o                         
   8 -13   6         56.30         46.78         8.78 o                         
   9 -13   6          0.95         -2.31         7.98 o                         
  10 -13   6          4.28         15.57        10.23 o                         
  -4 -12   6        112.30        100.04        15.37 o                         
  -3 -12   6         50.82         52.98         9.95 o                         
  -2 -12   6        223.73        274.19        27.60 o                         
  -1 -12   6        407.06        456.37        22.06 o                         
   0 -12   6          3.57         -5.11         5.11 o                         
   1 -12   6         71.44         78.64         6.65 o                         
   2 -12   6          9.98          9.10         5.06 o                         
   3 -12   6          6.80         -4.19         4.57 o                         
   4 -12   6        177.52        201.33        11.24 o                         
   5 -12   6       1320.97       1295.30        25.13 o                         
   6 -12   6        212.17        207.93        10.57 o                         
   7 -12   6        107.43        123.14         9.60 o                         
   8 -12   6          7.56         -1.65         5.68 o                         
   9 -12   6         23.26         20.86        11.38 o                         
  10 -12   6        112.05        126.65        16.89 o                         
  11 -12   6         36.82         46.12        16.30 o                         
  -5 -11   6         89.12         94.88        13.75 o                         
  -4 -11   6        288.81        326.48        22.65 o                         
  -3 -11   6        806.36        948.32        29.88 o                         
  -2 -11   6         29.83         27.10         7.30 o                         
  -1 -11   6        294.13        300.02        11.64 o                         
   0 -11   6        500.64        494.26        13.28 o                         
   1 -11   6        115.09        119.80         8.94 o                         
   2 -11   6        211.42        205.44         8.63 o                         
   3 -11   6       3681.69       3716.51        54.25 o                         
   4 -11   6        826.74        840.84        17.21 o                         
   5 -11   6         35.64         18.58         5.09 o                         
   6 -11   6        274.33        248.30        10.42 o                         
   7 -11   6          3.48          6.14         4.52 o                         
   8 -11   6         46.02         22.21         6.18 o                         
   9 -11   6       1230.48       1322.08        37.40 o                         
  10 -11   6        395.36        457.69        31.03 o                         
  11 -11   6         94.15         77.36        20.44 o                         
  -6 -10   6          7.13        -13.16        13.16 o                         
  -5 -10   6         45.83         38.80        10.32 o                         
  -4 -10   6        333.38        383.75        18.73 o                         
  -3 -10   6       1012.33       1066.27        29.14 o                         
  -2 -10   6        208.04        196.32         9.01 o                         
  -1 -10   6         21.80         16.20         3.89 o                         
   0 -10   6        156.98        162.36         8.15 o                         
   1 -10   6        756.98        717.28        13.35 o                         
   2 -10   6         20.20         10.85         3.42 o                         
   3 -10   6        667.17        700.88        13.58 o                         
   4 -10   6       1112.89       1187.22        20.92 o                         
   5 -10   6          1.42          2.94         3.65 o                         
   6 -10   6        434.49        383.06        13.67 o                         
   7 -10   6       1179.50       1129.25        17.54 o                         
   8 -10   6        350.30        406.49        11.88 o                         
   9 -10   6          3.42         -0.92         6.46 o                         
  10 -10   6        736.91        871.93        32.25 o                         
  11 -10   6         17.12         26.98        10.88 o                         
  12 -10   6         22.38         13.41        13.37 o                         
  -7  -9   6          4.88         -8.76        14.78 o                         
  -6  -9   6         42.23         55.64        11.66 o                         
  -5  -9   6        118.82        101.90         9.82 o                         
  -4  -9   6          5.12         12.64         5.85 o                         
  -3  -9   6          5.89          5.52         4.76 o                         
  -2  -9   6        772.70        754.84        14.17 o                         
  -1  -9   6        973.09        932.05        14.47 o                         
   0  -9   6          0.48         -2.93         2.93 o                         
   1  -9   6       3519.33       3448.84        42.83 o                         
   2  -9   6       1323.87       1298.97        20.83 o                         
   3  -9   6         19.41         21.64         3.83 o                         
   4  -9   6        143.64        157.77         6.88 o                         
   5  -9   6        127.35        119.46         5.27 o                         
   6  -9   6        224.29        209.08         6.67 o                         
   7  -9   6         42.62         34.12         3.99 o                         
   8  -9   6        863.67        837.68        15.35 o                         
   9  -9   6        360.14        411.56        18.05 o                         
  10  -9   6         24.11         41.99         8.13 o                         
  11  -9   6          7.78          9.37         9.30 o                         
  12  -9   6         16.23         14.15        11.22 o                         
  -8  -8   6          6.34         14.39        13.01 o                         
  -7  -8   6         21.42         21.86        11.42 o                         
  -6  -8   6         22.77         11.65         6.45 o                         
  -5  -8   6        125.99        137.27         9.85 o                         
  -4  -8   6        223.50        201.97        12.46 o                         
  -3  -8   6        141.37        125.23         7.20 o                         
  -2  -8   6         28.85         32.73         3.76 o                         
  -1  -8   6        142.42        138.06         4.94 o                         
   0  -8   6          7.78          1.74         2.49 o                         
   1  -8   6        248.37        231.94         6.74 o                         
   2  -8   6         17.71          5.75         3.25 o                         
   3  -8   6        183.08        160.46         6.27 o                         
   4  -8   6         48.57         51.38         3.48 o                         
   5  -8   6        121.15        113.74         5.01 o                         
   6  -8   6          7.30          6.40         2.79 o                         
   7  -8   6         20.27         26.26         3.58 o                         
   8  -8   6        379.36        374.12         9.97 o                         
   9  -8   6         57.28         50.28         6.00 o                         
  10  -8   6          6.47          6.21         5.93 o                         
  11  -8   6         17.33          1.07         8.09 o                         
  12  -8   6         17.11          8.36         9.89 o                         
  -8  -7   6          8.52          4.80        10.41 o                         
  -7  -7   6        394.47        473.34        23.88 o                         
  -6  -7   6        411.86        463.83        15.45 o                         
  -5  -7   6         68.60         54.41         6.14 o                         
  -4  -7   6         55.97         58.39         4.99 o                         
  -3  -7   6        143.98        148.97         7.65 o                         
  -2  -7   6        168.79        181.49         6.64 o                         
  -1  -7   6         11.13         13.40         2.45 o                         
   0  -7   6       1627.23       1543.83        20.19 o                         
   1  -7   6         47.99         46.99         3.67 o                         
   2  -7   6         23.65         21.40         2.93 o                         
   3  -7   6         45.81         50.16         3.25 o                         
   4  -7   6         26.38         24.28         2.74 o                         
   5  -7   6         16.44         17.76         2.75 o                         
   6  -7   6        139.60        134.51         5.53 o                         
   7  -7   6       1230.77       1199.67        17.79 o                         
   8  -7   6         46.21         44.75         3.97 o                         
   9  -7   6         63.35         64.51         6.67 o                         
  10  -7   6         41.67         40.55         8.56 o                         
  11  -7   6         39.82         31.20        10.00 o                         
  12  -7   6          0.64         -2.78        14.57 o                         
  -9  -6   6        220.48        240.09        30.52 o                         
  -8  -6   6         72.17         59.70        10.34 o                         
  -7  -6   6        174.33        148.67        13.95 o                         
  -6  -6   6        792.97        795.63        18.01 o                         
  -5  -6   6        211.43        197.67         8.00 o                         
  -4  -6   6         27.87         12.03         4.66 o                         
  -3  -6   6       1098.67       1080.70        22.51 o                         
  -2  -6   6        202.72        196.50         8.27 o                         
  -1  -6   6         38.78         63.23         4.44 o                         
   0  -6   6       6543.83       6300.79        80.61 o                         
   1  -6   6       3007.53       2818.75        34.21 o                         
   2  -6   6        971.77        938.21        13.61 o                         
   3  -6   6        214.29        206.97         7.30 o                         
   4  -6   6        505.73        466.58         8.15 o                         
   5  -6   6       2261.82       2208.68        26.93 o                         
   6  -6   6        940.31        872.29        12.82 o                         
   7  -6   6          3.49          1.48         2.69 o                         
   8  -6   6         32.48         25.36         3.74 o                         
   9  -6   6         76.12         71.86         9.74 o                         
  10  -6   6        102.97         90.46         8.59 o                         
  11  -6   6         99.21        116.19        11.20 o                         
  12  -6   6          9.12          4.80        11.06 o                         
 -10  -5   6         18.01          2.83         9.60 o                         
  -9  -5   6        123.28        147.43        15.95 o                         
  -8  -5   6        499.11        575.19        22.61 o                         
  -7  -5   6         47.99         47.71         6.94 o                         
  -6  -5   6        462.22        476.85        14.14 o                         
  -5  -5   6        486.35        496.51        14.29 o                         
  -4  -5   6        547.66        566.30        16.63 o                         
  -3  -5   6        136.98        137.31         6.71 o                         
  -2  -5   6       3029.32       2920.62        44.72 o                         
  -1  -5   6       6894.28       7252.15       115.83 o                         
   0  -5   6        362.91        394.42         7.83 o                         
   1  -5   6        164.18        119.52         4.03 o                         
   2  -5   6       1380.41       1499.46        19.37 o                         
   3  -5   6         41.47         36.69         2.69 o                         
   4  -5   6       5897.94       5756.30        69.67 o                         
   5  -5   6       8532.85       8488.86        98.59 o                         
   6  -5   6       4036.93       3941.03        48.14 o                         
   7  -5   6        308.35        301.88         8.27 o                         
   8  -5   6        123.94        121.30         6.42 o                         
   9  -5   6        186.60        182.97        10.98 o                         
  10  -5   6         66.55         58.87         9.05 o                         
  11  -5   6        173.72        167.40        13.66 o                         
  12  -5   6         87.27         88.88        15.20 o                         
 -10  -4   6          0.49         -4.96         9.56 o                         
  -9  -4   6         29.24         30.19         9.14 o                         
  -8  -4   6        437.42        479.54        18.58 o                         
  -7  -4   6         89.69         82.67         6.11 o                         
  -6  -4   6          0.03         -3.21         3.21 o                         
  -5  -4   6         98.29         91.82         6.08 o                         
  -4  -4   6        604.75        582.67        13.59 o                         
  -3  -4   6         40.92         55.05         3.72 o                         
  -2  -4   6       6337.91       6655.88        88.54 o                         
  -1  -4   6       4401.76       4511.28        66.41 o                         
   0  -4   6        317.83        352.11         6.06 o                         
   1  -4   6         36.14         44.35         2.79 o                         
   2  -4   6       1306.09       1287.32        19.39 o                         
   3  -4   6       1115.66        998.47        14.97 o                         
   4  -4   6       2573.40       2524.68        32.27 o                         
   5  -4   6       2483.33       2400.40        29.61 o                         
   6  -4   6       1262.62       1172.50        16.83 o                         
   7  -4   6          5.04          0.98         3.20 o                         
   8  -4   6        587.66        599.56        12.27 o                         
   9  -4   6        555.88        580.57        14.06 o                         
  10  -4   6        353.01        365.05        16.85 o                         
  11  -4   6         63.21         51.78        10.44 o                         
  12  -4   6        157.14         97.64        32.92 o                         
 -11  -3   6          2.03         -3.76         9.95 o                         
 -10  -3   6         39.25         30.65         9.59 o                         
  -9  -3   6          2.86          9.80         7.35 o                         
  -8  -3   6         47.96         37.87         5.48 o                         
  -7  -3   6         43.20         42.27         5.07 o                         
  -6  -3   6        987.16        997.66        19.33 o                         
  -5  -3   6        160.21        153.46         7.16 o                         
  -4  -3   6       1734.17       1675.76        28.89 o                         
  -3  -3   6          3.33          3.67         2.47 o                         
  -2  -3   6          2.93          1.63         2.17 o                         
  -1  -3   6        112.44        127.25         4.65 o                         
   0  -3   6       1421.39       1367.79        17.67 o                         
   1  -3   6        272.97        267.23         5.43 o                         
   2  -3   6         69.79         74.78         3.18 o                         
   3  -3   6         40.57         56.26         3.12 o                         
   4  -3   6       2164.52       2110.48        25.22 o                         
   5  -3   6        128.06        131.45         4.57 o                         
   6  -3   6         14.13         12.57         2.74 o                         
   7  -3   6         10.72         10.86         2.99 o                         
   8  -3   6         10.67          9.04         3.48 o                         
   9  -3   6         44.33         38.01         6.59 o                         
  10  -3   6        315.61        381.33        25.71 o                         
  11  -3   6         37.95         53.00        10.61 o                         
 -11  -2   6          0.02          6.40         8.78 o                         
 -10  -2   6        143.19        141.18        11.28 o                         
  -9  -2   6        133.66        130.63        12.51 o                         
  -8  -2   6         26.23         17.92         4.38 o                         
  -7  -2   6        108.94        100.68         5.52 o                         
  -6  -2   6        300.88        299.53         8.86 o                         
  -5  -2   6         75.10         69.20         4.64 o                         
  -4  -2   6         45.63         52.26         3.64 o                         
  -3  -2   6       2301.50       2399.17        36.83 o                         
  -2  -2   6        728.01        717.55        12.99 o                         
  -1  -2   6          0.41          3.14         2.06 o                         
   0  -2   6          3.49          9.95         1.70 o                         
   1  -2   6       1535.12       1445.02        18.39 o                         
   2  -2   6        996.14        995.67        13.39 o                         
   3  -2   6         26.52         14.25         1.99 o                         
   4  -2   6        152.97        175.32         4.75 o                         
   5  -2   6        454.00        410.79         7.71 o                         
   6  -2   6        171.44        167.68         5.84 o                         
   7  -2   6        258.88        230.79         6.89 o                         
   8  -2   6        378.09        382.09        10.09 o                         
   9  -2   6         11.18          5.11         5.54 o                         
  10  -2   6          7.88          1.48         7.76 o                         
  11  -2   6          5.15          9.57         9.23 o                         
 -11  -1   6        473.00        521.23        37.50 o                         
 -10  -1   6          7.64         13.34         7.55 o                         
  -9  -1   6        281.61        257.88        11.49 o                         
  -8  -1   6        271.00        285.02         9.22 o                         
  -7  -1   6         56.20         50.28         3.68 o                         
  -6  -1   6          4.49          6.09         2.16 o                         
  -5  -1   6       3453.82       3485.97        48.21 o                         
  -4  -1   6        528.83        524.08         9.62 o                         
  -3  -1   6       3098.86       3424.07        59.01 o                         
  -2  -1   6       1839.18       1802.85        22.97 o                         
  -1  -1   6         88.40         97.23         2.99 o                         
   0  -1   6        218.16        206.80         5.66 o                         
   1  -1   6       5162.81       5192.02        57.06 o                         
   2  -1   6          6.19         -0.30         1.66 o                         
   3  -1   6       2339.04       2163.08        25.68 o                         
   4  -1   6         16.54         17.99         2.45 o                         
   5  -1   6        383.07        346.45         7.46 o                         
   6  -1   6         96.40         92.61         4.55 o                         
   7  -1   6         17.42         21.42         3.55 o                         
   8  -1   6         95.80         93.78         5.60 o                         
   9  -1   6        354.78        473.12        21.44 o                         
  10  -1   6         24.88         22.62         9.81 o                         
  11  -1   6          2.38         -3.35        10.78 o                         
 -12   0   6          0.12          6.46        10.15 o                         
 -11   0   6        313.69        318.97        19.84 o                         
 -10   0   6        330.73        326.93        14.83 o                         
  -9   0   6         35.56         27.09         5.13 o                         
  -8   0   6        101.18         99.63         5.47 o                         
  -7   0   6       1241.53       1301.37        19.79 o                         
  -6   0   6       1188.38       1310.22        18.36 o                         
  -5   0   6       2576.96       2609.60        31.04 o                         
  -4   0   6      12560.61      13504.51       149.24 o                         
  -3   0   6        228.82        204.62         4.52 o                         
  -2   0   6        269.28        296.84         5.00 o                         
  -1   0   6          3.43          7.67         1.61 o                         
   0   0   6        617.00        615.77         8.96 o                         
   1   0   6        257.70        264.32         5.38 o                         
   2   0   6       3183.61       2891.06        34.25 o                         
   3   0   6       2092.43       2038.61        24.67 o                         
   4   0   6        440.18        424.16         8.06 o                         
   5   0   6        437.57        400.24         8.14 o                         
   6   0   6        536.80        562.97        10.30 o                         
   7   0   6        728.79        790.83        14.07 o                         
   8   0   6        124.33        115.91         6.89 o                         
   9   0   6        174.22        176.80        17.10 o                         
  10   0   6         34.96         49.69        10.42 o                         
 -12   1   6          5.86         -4.96         8.96 o                         
 -11   1   6          8.17         10.09         7.48 o                         
 -10   1   6         27.41         21.66         6.63 o                         
  -9   1   6         33.18         40.64         5.56 o                         
  -8   1   6         31.21         25.10         3.93 o                         
  -7   1   6       1313.96       1337.26        20.76 o                         
  -6   1   6       3013.03       3117.90        40.60 o                         
  -5   1   6       1212.97       1326.11        18.35 o                         
  -4   1   6       3047.02       3239.00        37.70 o                         
  -3   1   6         54.87         66.64         3.15 o                         
  -2   1   6        120.30        136.44         4.24 o                         
  -1   1   6       3498.34       3424.40        42.00 o                         
   0   1   6       5760.35       5457.98        60.06 o                         
   1   1   6       4869.74       4609.20        50.06 o                         
   2   1   6        106.89        119.64         4.41 o                         
   3   1   6         52.46         51.25         3.23 o                         
   4   1   6       1241.94       1215.21        17.24 o                         
   5   1   6          6.57          9.11         3.21 o                         
   6   1   6        108.95         99.62         5.27 o                         
   7   1   6       1136.63       1292.29        20.76 o                         
   8   1   6         26.31         22.96         6.37 o                         
   9   1   6        200.75        251.39        28.24 o                         
  10   1   6        196.78        236.05        25.04 o                         
 -12   2   6        128.64        115.25        14.85 o                         
 -11   2   6         13.09          4.15         6.33 o                         
 -10   2   6        235.43        228.72        11.68 o                         
  -9   2   6         99.05         92.34         6.46 o                         
  -8   2   6        209.39        215.78         7.89 o                         
  -7   2   6        683.24        739.51        13.91 o                         
  -6   2   6       2943.40       3080.88        40.49 o                         
  -5   2   6        218.58        246.59         5.65 o                         
  -4   2   6        310.32        351.08         6.46 o                         
  -3   2   6        213.67        211.04         5.28 o                         
  -2   2   6       1218.83       1410.59        18.58 o                         
  -1   2   6        965.49        863.03        12.40 o                         
   0   2   6       2377.53       2335.01        26.76 o                         
   1   2   6        162.58        169.26         5.10 o                         
   2   2   6        180.02        156.43         4.89 o                         
   3   2   6         40.22         37.12         3.28 o                         
   4   2   6        112.84        109.82         5.28 o                         
   5   2   6       1234.22       1329.54        18.66 o                         
   6   2   6         81.50         77.03         5.81 o                         
   7   2   6        108.67         87.81         6.37 o                         
   8   2   6        356.11        439.20        18.21 o                         
   9   2   6          2.16          4.31         8.47 o                         
 -12   3   6         36.80         35.98        10.97 o                         
 -11   3   6          1.26         -2.93         6.10 o                         
 -10   3   6          0.87         -4.35         4.78 o                         
  -9   3   6          8.39          5.34         4.35 o                         
  -8   3   6        563.07        567.33        12.05 o                         
  -7   3   6          5.52          3.55         3.19 o                         
  -6   3   6          3.67          1.55         2.06 o                         
  -5   3   6          7.52          8.24         2.06 o                         
  -4   3   6       1778.97       1838.79        24.73 o                         
  -3   3   6        258.88        292.50         6.19 o                         
  -2   3   6       1417.24       1401.13        18.80 o                         
  -1   3   6        164.16        160.96         4.81 o                         
   0   3   6         37.48         37.79         2.80 o                         
   1   3   6        471.98        470.42         8.61 o                         
   2   3   6       3154.96       3051.86        35.23 o                         
   3   3   6       1167.14       1177.53        16.09 o                         
   4   3   6        287.65        289.78         7.22 o                         
   5   3   6         22.56         14.88         4.25 o                         
   6   3   6        332.37        374.21        14.25 o                         
   7   3   6          0.01         -4.61         4.61 o                         
   8   3   6        139.23        159.77        12.24 o                         
   9   3   6         15.69          7.02         9.19 o                         
 -12   4   6         16.96         13.27         8.80 o                         
 -11   4   6        103.62         88.25         9.56 o                         
 -10   4   6        149.84        125.75         8.53 o                         
  -9   4   6          6.13          2.88         4.20 o                         
  -8   4   6        213.69        239.07         8.80 o                         
  -7   4   6        566.47        577.28        11.14 o                         
  -6   4   6         70.67         73.80         4.27 o                         
  -5   4   6         29.07         30.92         2.92 o                         
  -4   4   6        129.42        116.91         4.55 o                         
  -3   4   6        311.68        307.72         6.76 o                         
  -2   4   6         90.86         69.86         3.37 o                         
  -1   4   6       2172.32       2264.89        27.44 o                         
   0   4   6        107.51         97.70         4.43 o                         
   1   4   6        104.23         86.69         4.46 o                         
   2   4   6       2344.71       2301.97        29.37 o                         
   3   4   6        134.86        134.99         5.22 o                         
   4   4   6        132.55        116.88         6.05 o                         
   5   4   6         88.82        101.24         6.74 o                         
   6   4   6          3.21          1.89         4.61 o                         
   7   4   6         41.28         32.96         6.72 o                         
   8   4   6          2.87          0.65         9.07 o                         
 -13   5   6         65.03         74.34        34.04 o                         
 -12   5   6         32.79         31.71        10.04 o                         
 -11   5   6         21.84         15.60         8.02 o                         
 -10   5   6        424.67        460.60        15.77 o                         
  -9   5   6       1183.33       1285.10        25.42 o                         
  -8   5   6        184.39        204.79         7.95 o                         
  -7   5   6       1906.51       2039.97        25.70 o                         
  -6   5   6        367.77        382.72         8.21 o                         
  -5   5   6       1026.14       1080.80        16.03 o                         
  -4   5   6        625.86        609.06        10.26 o                         
  -3   5   6       2646.28       2636.19        31.37 o                         
  -2   5   6        777.03        732.75        11.06 o                         
  -1   5   6        389.44        386.09         7.98 o                         
   0   5   6        318.63        352.12         8.47 o                         
   1   5   6         25.30         29.49         3.58 o                         
   2   5   6          1.53          1.44         2.86 o                         
   3   5   6        691.40        682.78        15.46 o                         
   4   5   6        259.76        290.28        11.81 o                         
   5   5   6         82.40         75.65         6.62 o                         
   6   5   6          7.65          8.20         6.32 o                         
   7   5   6          7.54         10.07         9.05 o                         
 -12   6   6         14.66          0.19         8.58 o                         
 -11   6   6         75.39         56.72         9.47 o                         
 -10   6   6         10.12          7.19         6.04 o                         
  -9   6   6       1433.89       1607.43        28.76 o                         
  -8   6   6        159.38        169.90         6.80 o                         
  -7   6   6        402.28        474.15         9.36 o                         
  -6   6   6        402.09        446.01         9.49 o                         
  -5   6   6        199.56        198.49         6.87 o                         
  -4   6   6        843.30        875.55        13.19 o                         
  -3   6   6       3921.65       3967.88        46.07 o                         
  -2   6   6       1170.37       1216.71        16.69 o                         
  -1   6   6        609.84        616.68        10.67 o                         
   0   6   6        705.52        714.27        12.71 o                         
   1   6   6          6.14          3.83         3.42 o                         
   2   6   6       1496.20       1628.76        25.70 o                         
   3   6   6          0.32          1.17         4.54 o                         
   4   6   6        192.73        172.08        12.06 o                         
   5   6   6        162.34        173.31        10.91 o                         
   6   6   6          1.44          2.75         8.66 o                         
   7   6   6          2.55        -22.82        22.82 o                         
 -12   7   6          4.66          9.74         9.38 o                         
 -11   7   6        394.99        429.83        19.40 o                         
 -10   7   6         16.67          8.41         6.22 o                         
  -9   7   6        183.70        174.70        10.53 o                         
  -8   7   6         43.58         39.67         4.45 o                         
  -7   7   6          1.30         -0.49         2.98 o                         
  -6   7   6         99.23         96.31         5.33 o                         
  -5   7   6       3373.47       3621.12        45.55 o                         
  -4   7   6       1319.54       1308.98        18.39 o                         
  -3   7   6        510.40        504.61        10.83 o                         
  -2   7   6        406.53        395.44         8.88 o                         
  -1   7   6          5.16          7.74         3.12 o                         
   0   7   6        136.09        132.55         6.52 o                         
   1   7   6         64.40         62.51         6.50 o                         
   2   7   6        689.03        728.13        18.33 o                         
   3   7   6        505.88        560.22        18.45 o                         
   4   7   6        141.91        119.60        11.43 o                         
   5   7   6          0.34         -5.35         7.57 o                         
   6   7   6        161.77        180.63        16.40 o                         
 -12   8   6         81.11         58.38        10.58 o                         
 -11   8   6         76.59         52.46        10.46 o                         
 -10   8   6        162.30        135.20        11.34 o                         
  -9   8   6        233.89        221.16        12.39 o                         
  -8   8   6          2.86          3.07         4.61 o                         
  -7   8   6         12.68          9.34         3.63 o                         
  -6   8   6        116.21        111.88         6.37 o                         
  -5   8   6         41.07         29.27         3.83 o                         
  -4   8   6         67.63         72.39         4.75 o                         
  -3   8   6        435.18        394.39        11.35 o                         
  -2   8   6        354.30        335.46         9.23 o                         
  -1   8   6         76.20         63.14         5.13 o                         
   0   8   6        142.69        136.32         6.85 o                         
   1   8   6        101.51         89.53         6.91 o                         
   2   8   6         38.63         37.28         8.07 o                         
   3   8   6         38.86         44.35        10.17 o                         
   4   8   6          7.68         14.03         9.21 o                         
   5   8   6          1.06          0.23        10.62 o                         
 -12   9   6          2.10         -9.85         9.85 o                         
 -11   9   6         54.38         31.20         9.43 o                         
 -10   9   6         13.14         12.10         7.65 o                         
  -9   9   6        193.30        156.82        11.67 o                         
  -8   9   6         96.68         70.43         7.26 o                         
  -7   9   6        422.75        452.12        13.14 o                         
  -6   9   6        248.68        217.85         9.28 o                         
  -5   9   6        204.70        198.17         8.57 o                         
  -4   9   6        170.26        180.03         7.29 o                         
  -3   9   6        497.20        451.00        11.91 o                         
  -2   9   6          0.53         -3.99         3.99 o                         
  -1   9   6          0.73         -3.24         4.65 o                         
   0   9   6         27.16         25.91         6.44 o                         
   1   9   6         47.99         45.21         8.08 o                         
   2   9   6         16.96         11.07         7.72 o                         
   3   9   6          9.49          8.42        10.37 o                         
   4   9   6         76.68         39.39        13.21 o                         
 -11  10   6         55.03         42.26        11.33 o                         
 -10  10   6          0.96         -8.07         8.07 o                         
  -9  10   6         67.20         78.32        11.41 o                         
  -8  10   6          2.26          3.69         6.83 o                         
  -7  10   6        115.03        105.73        10.13 o                         
  -6  10   6        313.14        347.10        13.49 o                         
  -5  10   6         30.87         11.48         5.47 o                         
  -4  10   6        380.22        364.13        12.63 o                         
  -3  10   6        243.55        223.80        11.10 o                         
  -2  10   6          8.86          3.20         6.30 o                         
  -1  10   6         99.81         96.19        11.15 o                         
   0  10   6        116.69        121.54        12.40 o                         
   1  10   6         46.50         42.26        10.30 o                         
   2  10   6          7.78          4.91        10.20 o                         
 -10  11   6        167.11        152.64        15.93 o                         
  -9  11   6        185.72        185.71        15.51 o                         
  -8  11   6        483.84        534.53        23.80 o                         
  -7  11   6        244.15        260.69        14.74 o                         
  -6  11   6          3.05          6.59         7.76 o                         
  -5  11   6        182.68        205.73        17.16 o                         
  -4  11   6          0.65          3.27         6.70 o                         
  -3  11   6        157.56        169.82        14.07 o                         
  -2  11   6        368.92        439.74        20.85 o                         
  -1  11   6        674.24        758.58        32.81 o                         
   0  11   6        234.49        262.10        23.03 o                         
   1  11   6          0.02         -6.98        10.46 o                         
  -9  12   6        149.43        150.51        32.21 o                         
  -8  12   6         49.02         52.81        14.64 o                         
  -7  12   6        327.77        334.30        28.87 o                         
  -6  12   6        165.47        151.23        15.05 o                         
  -5  12   6          9.51         -3.45         8.42 o                         
  -4  12   6         76.50         61.09        11.38 o                         
  -3  12   6        197.89        205.85        20.00 o                         
  -2  12   6         62.71         64.68        13.96 o                         
  -1  12   6        110.09        121.37        18.98 o                         
  -7  13   6          2.93          7.48        25.44 o                         
  -6  13   6         53.59         36.47        14.43 o                         
  -5  13   6          2.48         -5.88        13.48 o                         
  -4  13   6          2.13         -9.07        16.19 o                         
   1 -15   7          2.46         -6.12        11.74 o                         
   2 -15   7         21.19          9.67         9.36 o                         
   3 -15   7         36.55         54.50        14.77 o                         
   4 -15   7          9.49         11.22        10.66 o                         
   5 -15   7          7.65          5.20        10.29 o                         
   6 -15   7        452.81        505.85        35.55 o                         
   7 -15   7        110.83         94.90        16.54 o                         
   8 -15   7         54.69         35.00        12.11 o                         
  -1 -14   7         28.58         18.83         9.41 o                         
   0 -14   7         60.68         54.47        11.02 o                         
   1 -14   7         11.04         18.42         9.82 o                         
   2 -14   7        169.40        168.16        14.90 o                         
   3 -14   7         55.28         39.43        10.70 o                         
   4 -14   7        612.64        725.96        29.53 o                         
   5 -14   7         66.90         50.68        10.90 o                         
   6 -14   7        160.24        181.48        16.60 o                         
   7 -14   7          7.41         -5.37         8.52 o                         
   8 -14   7        629.69        722.01        35.28 o                         
   9 -14   7          7.24         14.52         9.89 o                         
  -3 -13   7         78.74         94.90        17.06 o                         
  -2 -13   7        158.02        133.14        14.59 o                         
  -1 -13   7         92.85         76.48        10.87 o                         
   0 -13   7          0.20          4.68         8.41 o                         
   1 -13   7        520.90        566.23        21.13 o                         
   2 -13   7        466.16        426.09        20.80 o                         
   3 -13   7        115.11        148.16        11.82 o                         
   4 -13   7         38.74         30.49         8.32 o                         
   5 -13   7        536.15        554.25        22.34 o                         
   6 -13   7         78.15         80.87         9.13 o                         
   7 -13   7        123.14        122.50        10.21 o                         
   8 -13   7          7.67         12.12         7.30 o                         
   9 -13   7          2.04          6.56         8.50 o                         
  10 -13   7        144.08        152.55        16.41 o                         
  -4 -12   7        280.65        307.14        22.85 o                         
  -3 -12   7        118.89        115.12        14.13 o                         
  -2 -12   7         57.20         36.18         8.90 o                         
  -1 -12   7        301.87        312.44        14.77 o                         
   0 -12   7          1.14         -1.97         5.15 o                         
   1 -12   7         77.96         54.34         6.85 o                         
   2 -12   7        445.96        425.85        13.18 o                         
   3 -12   7       1822.65       1814.49        35.42 o                         
   4 -12   7         66.57         59.54         6.41 o                         
   5 -12   7          1.89          0.37         4.92 o                         
   6 -12   7          9.70          3.51         5.29 o                         
   7 -12   7         22.22         31.22         6.19 o                         
   8 -12   7          0.36         -2.58         6.05 o                         
   9 -12   7         23.40          3.05         8.13 o                         
  10 -12   7        284.37        375.13        35.01 o                         
  11 -12   7         13.41         18.84        10.81 o                         
  -5 -11   7         35.25         33.81        12.60 o                         
  -4 -11   7        415.37        453.33        26.52 o                         
  -3 -11   7       1063.83       1195.14        33.90 o                         
  -2 -11   7         38.57         39.59         8.71 o                         
  -1 -11   7          5.03         -2.37         4.37 o                         
   0 -11   7       1060.20       1104.06        19.48 o                         
   1 -11   7         94.97        106.05         6.79 o                         
   2 -11   7          0.08         -2.59         4.50 o                         
   3 -11   7       2545.73       2564.00        41.25 o                         
   4 -11   7        303.99        281.47        10.60 o                         
   5 -11   7         33.09         28.78         5.59 o                         
   6 -11   7        616.91        601.18        15.46 o                         
   7 -11   7         59.28         56.38         5.84 o                         
   8 -11   7        139.63        139.08         9.47 o                         
   9 -11   7        402.42        438.52        21.08 o                         
  10 -11   7        336.82        342.35        21.79 o                         
  11 -11   7         52.56         62.54        12.52 o                         
  -6 -10   7         46.06         39.26        14.66 o                         
  -5 -10   7        310.18        343.35        34.67 o                         
  -4 -10   7         54.99         54.65        10.45 o                         
  -3 -10   7         71.67         59.64         9.37 o                         
  -2 -10   7        243.76        218.68        10.33 o                         
  -1 -10   7         64.08         58.49         4.75 o                         
   0 -10   7        238.46        226.57         8.75 o                         
   1 -10   7       1057.54       1127.81        18.51 o                         
   2 -10   7         75.15         87.12         5.78 o                         
   3 -10   7        241.63        239.51         8.35 o                         
   4 -10   7       1993.07       2079.55        32.39 o                         
   5 -10   7         66.04         52.60         5.50 o                         
   6 -10   7        156.23        167.72         6.50 o                         
   7 -10   7       1424.34       1438.91        21.88 o                         
   8 -10   7        440.40        411.19        12.66 o                         
   9 -10   7        313.55        342.27        19.03 o                         
  10 -10   7        735.75        795.49        31.08 o                         
  11 -10   7          1.41          9.02        10.37 o                         
  -7  -9   7         13.66          1.45        13.80 o                         
  -6  -9   7         22.99         19.61        10.18 o                         
  -5  -9   7        118.29        118.52        10.56 o                         
  -4  -9   7          9.98          3.83         5.67 o                         
  -3  -9   7        157.09        159.09         8.15 o                         
  -2  -9   7        129.11        135.77         7.87 o                         
  -1  -9   7        366.09        350.65         9.56 o                         
   0  -9   7         64.38         70.18         4.35 o                         
   1  -9   7       1095.28       1047.24        17.73 o                         
   2  -9   7       1519.08       1574.78        23.34 o                         
   3  -9   7         32.48         39.81         4.05 o                         
   4  -9   7        637.96        581.20        11.72 o                         
   5  -9   7          1.74          0.61         2.69 o                         
   6  -9   7          1.36         -1.55         2.83 o                         
   7  -9   7         33.03         31.44         4.17 o                         
   8  -9   7        909.12        938.12        18.04 o                         
   9  -9   7        152.28        145.97         9.72 o                         
  10  -9   7         18.54         24.41        12.28 o                         
  11  -9   7         27.72         29.99        11.94 o                         
  12  -9   7         10.35         25.86        19.81 o                         
  -8  -8   7          0.26          4.18        15.18 o                         
  -7  -8   7         63.29         56.02        12.10 o                         
  -6  -8   7          0.08         -1.22         7.33 o                         
  -5  -8   7         58.15         48.97         7.40 o                         
  -4  -8   7         26.92         15.72         4.61 o                         
  -3  -8   7        708.99        707.39        15.57 o                         
  -2  -8   7        170.95        169.33         7.80 o                         
  -1  -8   7        154.02        139.40         6.12 o                         
   0  -8   7         11.28         12.72         2.54 o                         
   1  -8   7        260.40        257.47         7.28 o                         
   2  -8   7        261.06        270.63         7.54 o                         
   3  -8   7        453.18        369.33         8.94 o                         
   4  -8   7        350.86        344.85         7.74 o                         
   5  -8   7         82.65         75.84         4.41 o                         
   6  -8   7        566.99        591.98        10.72 o                         
   7  -8   7        113.28        103.95         5.29 o                         
   8  -8   7        155.56        170.26         7.41 o                         
   9  -8   7          0.38          0.81         5.13 o                         
  10  -8   7          5.10         -1.21         6.74 o                         
  11  -8   7         64.64         58.23        11.22 o                         
  12  -8   7          0.84         -0.58        12.12 o                         
  -8  -7   7        100.85         98.59        14.41 o                         
  -7  -7   7        545.23        585.29        26.37 o                         
  -6  -7   7        829.73        903.89        23.07 o                         
  -5  -7   7         92.45         76.18         6.21 o                         
  -4  -7   7        388.27        367.77        11.78 o                         
  -3  -7   7         29.01         25.15         4.39 o                         
  -2  -7   7        224.59        245.33         8.89 o                         
  -1  -7   7        624.09        574.30        12.78 o                         
   0  -7   7       5266.22       5137.62        62.20 o                         
   1  -7   7        186.62        192.99         5.51 o                         
   2  -7   7        221.09        210.38         5.62 o                         
   3  -7   7         47.20         48.21         3.20 o                         
   4  -7   7        209.81        206.92         5.75 o                         
   5  -7   7        496.52        452.71         8.76 o                         
   6  -7   7         64.58         77.77         4.27 o                         
   7  -7   7        141.06        128.15         5.50 o                         
   8  -7   7          6.13          6.79         3.74 o                         
   9  -7   7         22.68         18.78         5.80 o                         
  10  -7   7         20.07         16.44         6.90 o                         
  11  -7   7         17.03         -2.33         8.39 o                         
  12  -7   7         28.62         30.45        15.46 o                         
  -9  -6   7         26.08         39.40        12.44 o                         
  -8  -6   7        114.80        105.31        12.91 o                         
  -7  -6   7         71.64         79.84        13.72 o                         
  -6  -6   7        363.45        362.65        14.75 o                         
  -5  -6   7        626.26        668.18        16.40 o                         
  -4  -6   7         38.12         32.75         4.91 o                         
  -3  -6   7          1.67          4.21         3.76 o                         
  -2  -6   7      11652.68      11819.88       169.63 o                         
  -1  -6   7       1008.96       1025.18        19.50 o                         
   0  -6   7         12.67          7.57         3.06 o                         
   1  -6   7       1172.46       1054.70        14.58 o                         
   2  -6   7          8.23          0.66         1.96 o                         
   3  -6   7         50.59         50.53         3.09 o                         
   4  -6   7       3889.12       3642.48        45.76 o                         
   5  -6   7         93.36         93.75         4.55 o                         
   6  -6   7        257.99        241.24         6.70 o                         
   7  -6   7         88.23         81.40         4.96 o                         
   8  -6   7          5.35          6.06         3.64 o                         
   9  -6   7        226.50        227.53        11.29 o                         
  10  -6   7         83.85         65.94         9.10 o                         
  11  -6   7         54.77         48.31        10.65 o                         
  12  -6   7        117.39        112.29        20.20 o                         
 -10  -5   7         37.44         33.71        11.68 o                         
  -9  -5   7        138.66        133.64        17.33 o                         
  -8  -5   7        770.78        991.25        41.71 o                         
  -7  -5   7        334.03        326.01        15.11 o                         
  -6  -5   7          0.96         -4.00         4.00 o                         
  -5  -5   7         36.04         32.60         4.97 o                         
  -4  -5   7       1733.33       1717.45        29.50 o                         
  -3  -5   7          6.85          1.62         3.08 o                         
  -2  -5   7       3889.94       3842.71        57.66 o                         
  -1  -5   7       6901.26       7056.84       106.96 o                         
   0  -5   7        585.76        625.47         9.51 o                         
   1  -5   7        388.28        338.45         6.53 o                         
   2  -5   7       4207.41       3997.01        52.29 o                         
   3  -5   7        943.03        860.65        13.72 o                         
   4  -5   7        373.19        363.26         9.14 o                         
   5  -5   7      10266.19      10095.66       116.99 o                         
   6  -5   7        435.84        420.63         9.12 o                         
   7  -5   7          2.34          5.06         3.10 o                         
   8  -5   7          3.66          1.05         3.67 o                         
   9  -5   7         55.08         49.54         6.11 o                         
  10  -5   7         23.87         27.26         8.19 o                         
  11  -5   7        275.67        363.99        30.95 o                         
 -10  -4   7         20.23         15.80        10.39 o                         
  -9  -4   7          2.42         -4.85         7.61 o                         
  -8  -4   7         50.67         35.54         8.25 o                         
  -7  -4   7          6.62          1.39         3.82 o                         
  -6  -4   7         63.12         63.57         6.06 o                         
  -5  -4   7          1.71         -3.27         3.27 o                         
  -4  -4   7        842.37        876.56        16.23 o                         
  -3  -4   7        300.74        277.16         7.44 o                         
  -2  -4   7        154.55        159.47         6.31 o                         
  -1  -4   7       4257.54       4451.00        60.21 o                         
   0  -4   7        578.47        525.78         8.67 o                         
   1  -4   7        445.45        451.93         8.65 o                         
   2  -4   7        465.69        415.59         8.37 o                         
   3  -4   7       1976.21       1682.37        23.36 o                         
   4  -4   7         83.36         75.12         3.69 o                         
   5  -4   7        820.43        778.38        11.86 o                         
   6  -4   7         51.56         49.73         3.54 o                         
   7  -4   7          8.70          4.46         3.01 o                         
   8  -4   7         34.18         29.90         4.24 o                         
   9  -4   7        703.76        724.73        20.17 o                         
  10  -4   7        511.95        605.83        21.44 o                         
  11  -4   7         35.69         41.06        10.33 o                         
 -11  -3   7         29.36         34.10        12.60 o                         
 -10  -3   7         58.63         63.11        11.23 o                         
  -9  -3   7         40.32         39.48         8.40 o                         
  -8  -3   7        235.73        240.34        12.97 o                         
  -7  -3   7          5.32          0.84         3.32 o                         
  -6  -3   7         21.03         16.33         3.73 o                         
  -5  -3   7         92.73         88.07         5.15 o                         
  -4  -3   7        730.03        783.19        14.01 o                         
  -3  -3   7       3426.85       3457.36        47.80 o                         
  -2  -3   7        276.53        301.23         7.39 o                         
  -1  -3   7        137.75         94.93         4.80 o                         
   0  -3   7          3.08          4.02         1.70 o                         
   1  -3   7        255.09        251.53         5.31 o                         
   2  -3   7          4.29          1.66         2.30 o                         
   3  -3   7       5389.68       5193.17        61.21 o                         
   4  -3   7        157.64        121.23         4.04 o                         
   5  -3   7        477.86        462.86         8.34 o                         
   6  -3   7         29.86         22.88         3.14 o                         
   7  -3   7         73.35         73.20         4.41 o                         
   8  -3   7        250.62        283.22         8.73 o                         
   9  -3   7          1.87          1.21         5.86 o                         
  10  -3   7         32.11         30.32         8.97 o                         
  11  -3   7        129.30        121.60        13.56 o                         
 -11  -2   7          7.64          0.23         9.70 o                         
 -10  -2   7         77.71         71.77        11.93 o                         
  -9  -2   7         17.68         12.22         6.07 o                         
  -8  -2   7         23.20         14.98         4.81 o                         
  -7  -2   7        333.01        330.41         9.25 o                         
  -6  -2   7          5.90          7.77         3.09 o                         
  -5  -2   7       1155.49       1212.95        19.57 o                         
  -4  -2   7        921.38        993.40        16.51 o                         
  -3  -2   7        483.42        520.46        11.40 o                         
  -2  -2   7        775.36        793.75        14.84 o                         
  -1  -2   7       1636.80       1659.86        20.12 o                         
   0  -2   7        157.16        139.17         4.20 o                         
   1  -2   7       5282.02       5189.57        62.43 o                         
   2  -2   7        151.74        212.20         4.93 o                         
   3  -2   7        356.49        330.38         6.19 o                         
   4  -2   7         91.19         87.16         3.70 o                         
   5  -2   7       1851.77       1804.76        22.47 o                         
   6  -2   7          3.31          0.97         2.72 o                         
   7  -2   7          7.33          5.69         3.34 o                         
   8  -2   7          9.46          4.58         3.76 o                         
   9  -2   7        114.66        138.12        17.32 o                         
  10  -2   7          6.54         12.84         8.98 o                         
  11  -2   7        106.91        112.08        16.57 o                         
 -11  -1   7        359.13        402.27        26.75 o                         
 -10  -1   7         51.95         45.70         7.54 o                         
  -9  -1   7         17.14         13.48         5.28 o                         
  -8  -1   7        131.82        105.94         6.66 o                         
  -7  -1   7        323.16        307.36         9.71 o                         
  -6  -1   7          0.29         -2.54         2.54 o                         
  -5  -1   7       1840.16       1850.09        26.51 o                         
  -4  -1   7       2101.22       2010.36        31.90 o                         
  -3  -1   7         50.67         41.65         3.58 o                         
  -2  -1   7        312.40        389.98         6.51 o                         
  -1  -1   7       3864.08       4082.14        45.19 o                         
   0  -1   7       1711.90       1696.03        23.40 o                         
   1  -1   7         10.20         12.97         2.06 o                         
   2  -1   7        633.45        467.36         7.39 o                         
   3  -1   7        224.97        221.76         5.51 o                         
   4  -1   7        107.43         97.43         4.13 o                         
   5  -1   7         83.40         90.16         4.31 o                         
   6  -1   7         81.54         45.28         3.85 o                         
   7  -1   7        173.19        182.77         7.01 o                         
   8  -1   7         25.81         13.33         4.38 o                         
   9  -1   7          5.38         -2.01         8.11 o                         
  10  -1   7         32.14         38.71        10.16 o                         
 -12   0   7         10.31         15.84        11.53 o                         
 -11   0   7         94.39         80.10        10.88 o                         
 -10   0   7        229.08        273.63        13.88 o                         
  -9   0   7         71.95         61.53         6.04 o                         
  -8   0   7        106.47        100.63         6.14 o                         
  -7   0   7       2762.54       2888.13        37.43 o                         
  -6   0   7       2616.51       2743.67        31.99 o                         
  -5   0   7        293.16        320.28         6.87 o                         
  -4   0   7         62.43         42.54         2.84 o                         
  -3   0   7        184.40        235.83         5.06 o                         
  -2   0   7        998.97        991.05        13.16 o                         
  -1   0   7       5680.91       5825.10        69.61 o                         
   0   0   7      18169.46      18697.21       211.95 o                         
   1   0   7        997.59        890.26        12.67 o                         
   2   0   7       4648.86       4540.25        52.43 o                         
   3   0   7        992.31        908.48        13.67 o                         
   4   0   7         71.87         75.35         3.99 o                         
   5   0   7          1.36          9.32         3.12 o                         
   6   0   7        223.15        231.55         7.14 o                         
   7   0   7        165.22        171.00         7.13 o                         
   8   0   7         36.37         32.30         6.00 o                         
   9   0   7          3.12         -4.01         7.45 o                         
  10   0   7          0.32         -5.62         8.61 o                         
 -12   1   7         57.10         30.95        11.96 o                         
 -11   1   7         26.59         25.47         7.82 o                         
 -10   1   7         13.61          8.63         6.48 o                         
  -9   1   7         97.03        101.84         6.75 o                         
  -8   1   7         18.66         14.21         3.81 o                         
  -7   1   7         43.71         37.61         3.94 o                         
  -6   1   7       3207.25       3370.24        45.73 o                         
  -5   1   7        194.97        218.91         5.64 o                         
  -4   1   7        756.91        834.51        12.20 o                         
  -3   1   7       6760.47       7347.71        80.34 o                         
  -2   1   7        474.14        427.93         7.59 o                         
  -1   1   7       3545.20       3703.72        45.70 o                         
   0   1   7      10433.92      10390.39       112.76 o                         
   1   1   7       1248.79       1050.13        14.17 o                         
   2   1   7        418.48        410.61         7.88 o                         
   3   1   7       1679.97       1713.24        22.50 o                         
   4   1   7        614.45        594.05        11.04 o                         
   5   1   7        446.64        451.83        10.26 o                         
   6   1   7        499.83        546.31        12.38 o                         
   7   1   7        552.24        560.04        13.22 o                         
   8   1   7         29.58         20.02         7.16 o                         
   9   1   7          0.67          8.16         8.81 o                         
 -12   2   7          0.34          2.62        10.97 o                         
 -11   2   7         68.75         60.64        10.86 o                         
 -10   2   7        129.80        134.75        11.21 o                         
  -9   2   7         10.41          9.50         4.41 o                         
  -8   2   7         80.64         74.06         5.05 o                         
  -7   2   7        887.71        966.88        17.45 o                         
  -6   2   7          4.57          0.03         2.23 o                         
  -5   2   7        451.20        474.80         8.60 o                         
  -4   2   7          0.37         -1.24         2.21 o                         
  -3   2   7       1807.14       1837.84        23.69 o                         
  -2   2   7       2701.49       2723.14        32.61 o                         
  -1   2   7        942.40        903.59        12.29 o                         
   0   2   7        173.00        149.12         4.45 o                         
   1   2   7       1222.47       1153.65        15.91 o                         
   2   2   7        161.90        143.34         4.99 o                         
   3   2   7          1.00         -2.47         2.47 o                         
   4   2   7       1050.41       1057.11        15.78 o                         
   5   2   7        754.65        822.04        19.20 o                         
   6   2   7         91.79        101.65         6.56 o                         
   7   2   7          0.54          3.30         5.34 o                         
   8   2   7          0.41         -7.00         7.00 o                         
   9   2   7          4.00         -4.07         8.64 o                         
 -12   3   7          0.97         -8.31         9.40 o                         
 -11   3   7         90.82         80.60         9.93 o                         
 -10   3   7          0.88          0.32         5.20 o                         
  -9   3   7          7.95          5.83         4.21 o                         
  -8   3   7          2.09          4.48         3.46 o                         
  -7   3   7         65.69         59.81         4.17 o                         
  -6   3   7        337.56        381.76         8.06 o                         
  -5   3   7        415.24        451.00         8.54 o                         
  -4   3   7        279.48        313.39         7.34 o                         
  -3   3   7          8.16          3.03         2.38 o                         
  -2   3   7          4.22          1.77         2.34 o                         
  -1   3   7       3210.20       3236.27        38.49 o                         
   0   3   7          9.42          3.49         2.32 o                         
   1   3   7        490.99        482.16         8.95 o                         
   2   3   7          2.46          0.18         2.65 o                         
   3   3   7        394.52        418.31         8.68 o                         
   4   3   7          0.06          1.23         2.98 o                         
   5   3   7         23.75         24.66         4.75 o                         
   6   3   7         77.92         62.44         6.04 o                         
   7   3   7         12.11         26.52         6.13 o                         
   8   3   7         35.90         23.90         9.07 o                         
 -12   4   7         24.19         14.76         8.85 o                         
 -11   4   7         10.56          3.88        10.00 o                         
 -10   4   7        627.90        676.91        19.93 o                         
  -9   4   7         67.07         62.98         6.05 o                         
  -8   4   7        247.45        257.43         9.19 o                         
  -7   4   7        264.93        273.74         7.13 o                         
  -6   4   7        196.33        197.95         6.29 o                         
  -5   4   7         42.15         48.00         3.91 o                         
  -4   4   7        370.70        393.39         8.03 o                         
  -3   4   7        792.96        766.69        12.19 o                         
  -2   4   7       1445.73       1499.85        19.48 o                         
  -1   4   7        122.51        124.90         4.94 o                         
   0   4   7        205.39        219.65         6.24 o                         
   1   4   7        798.22        748.79        12.21 o                         
   2   4   7        327.17        333.55         8.24 o                         
   3   4   7        193.84        181.35         6.26 o                         
   4   4   7        391.80        440.41        11.02 o                         
   5   4   7         35.08         24.97         5.42 o                         
   6   4   7          9.12          7.72         5.37 o                         
   7   4   7        124.65        129.42        11.96 o                         
   8   4   7         18.90         11.12        10.08 o                         
 -12   5   7        170.66        157.01        13.48 o                         
 -11   5   7          0.63         12.32         7.90 o                         
 -10   5   7        268.29        300.69        22.21 o                         
  -9   5   7        771.06        822.38        21.42 o                         
  -8   5   7          1.04         -2.70         3.31 o                         
  -7   5   7        138.84        144.33         5.51 o                         
  -6   5   7         99.63         92.67         4.55 o                         
  -5   5   7        486.36        485.85         9.95 o                         
  -4   5   7          9.13          5.31         2.92 o                         
  -3   5   7        940.08        944.62        13.52 o                         
  -2   5   7       1007.59        995.34        14.50 o                         
  -1   5   7        178.30        188.29         6.18 o                         
   0   5   7        779.46        814.13        13.47 o                         
   1   5   7          3.01          3.79         3.15 o                         
   2   5   7        557.97        602.26        11.32 o                         
   3   5   7         64.39         50.59         5.25 o                         
   4   5   7         52.70         39.77         5.60 o                         
   5   5   7         11.55          6.35         5.70 o                         
   6   5   7          7.66         -0.03         7.05 o                         
   7   5   7          2.03         -8.95         9.19 o                         
 -12   6   7        178.81        187.98        19.84 o                         
 -11   6   7        378.62        415.26        19.49 o                         
 -10   6   7         82.62         92.21         9.78 o                         
  -9   6   7         60.31         54.29         6.95 o                         
  -8   6   7        293.41        286.23         9.05 o                         
  -7   6   7        116.66        113.41         5.43 o                         
  -6   6   7        419.66        422.95        10.14 o                         
  -5   6   7       1739.37       1796.73        25.62 o                         
  -4   6   7       1527.81       1482.54        20.34 o                         
  -3   6   7          5.14          8.93         2.82 o                         
  -2   6   7       1098.11       1108.57        15.70 o                         
  -1   6   7       1131.41       1147.24        16.42 o                         
   0   6   7        175.71        168.49         7.24 o                         
   1   6   7        666.11        683.69        12.44 o                         
   2   6   7       1770.92       1875.85        30.09 o                         
   3   6   7         62.06         46.93         6.22 o                         
   4   6   7        136.91        107.65         8.49 o                         
   5   6   7         47.72         36.55         8.76 o                         
   6   6   7          1.82         13.91         9.95 o                         
 -12   7   7         63.67         52.76        10.94 o                         
 -11   7   7        358.82        382.72        20.55 o                         
 -10   7   7         59.61         49.07         8.89 o                         
  -9   7   7         59.27         53.33         7.53 o                         
  -8   7   7        151.35        136.35         9.51 o                         
  -7   7   7        110.53        115.77         5.97 o                         
  -6   7   7        274.47        293.07         9.27 o                         
  -5   7   7        811.14        812.84        13.62 o                         
  -4   7   7        271.83        254.73         8.62 o                         
  -3   7   7         71.00         69.32         4.47 o                         
  -2   7   7        121.37        102.48         4.95 o                         
  -1   7   7        590.95        624.01        11.91 o                         
   0   7   7         96.84         91.10         5.64 o                         
   1   7   7          6.68          0.61         4.64 o                         
   2   7   7        935.42       1066.56        28.65 o                         
   3   7   7        285.65        351.81        17.19 o                         
   4   7   7          2.75         -7.28         7.65 o                         
   5   7   7         24.54         26.01        10.83 o                         
 -12   8   7          0.13         -4.17         8.69 o                         
 -11   8   7         78.36         75.69        11.02 o                         
 -10   8   7         13.73          7.96         7.43 o                         
  -9   8   7        303.38        329.60        14.84 o                         
  -8   8   7         45.13         33.81         6.32 o                         
  -7   8   7         27.76         22.88         4.80 o                         
  -6   8   7          0.93          0.36         4.10 o                         
  -5   8   7         27.51         15.75         4.60 o                         
  -4   8   7          1.53         -3.63         3.63 o                         
  -3   8   7        176.35        157.74         7.10 o                         
  -2   8   7        182.80        185.73         7.72 o                         
  -1   8   7        185.06        178.80         9.09 o                         
   0   8   7        494.13        532.41        14.14 o                         
   1   8   7        250.73        249.76        18.28 o                         
   2   8   7         32.90         18.27         7.85 o                         
   3   8   7          2.75          7.56         8.11 o                         
   4   8   7         29.25         19.23        10.72 o                         
 -11   9   7         42.03         23.75         9.96 o                         
 -10   9   7          7.45          4.34         8.68 o                         
  -9   9   7         21.24         12.70         7.55 o                         
  -8   9   7         51.65         42.59         7.59 o                         
  -7   9   7        118.08        115.02        10.66 o                         
  -6   9   7        398.05        401.61        15.23 o                         
  -5   9   7         90.26         68.35         6.17 o                         
  -4   9   7          0.99         -0.04         4.60 o                         
  -3   9   7        880.54        865.24        18.16 o                         
  -2   9   7          7.41         -1.38         4.72 o                         
  -1   9   7         90.91         75.28         8.39 o                         
   0   9   7          4.54          5.41         7.36 o                         
   1   9   7         28.66         20.13         7.62 o                         
   2   9   7         19.55         14.19         8.59 o                         
   3   9   7         18.60          5.53        10.16 o                         
 -11  10   7          6.56         -3.04        11.19 o                         
 -10  10   7         22.67         28.32         9.67 o                         
  -9  10   7         74.31         55.70        11.65 o                         
  -8  10   7        337.27        366.73        19.69 o                         
  -7  10   7        256.19        289.63        21.12 o                         
  -6  10   7          9.66          0.32         6.12 o                         
  -5  10   7          5.99          0.65         6.12 o                         
  -4  10   7         40.07         32.50         6.14 o                         
  -3  10   7         10.59          6.31         6.27 o                         
  -2  10   7        178.73        206.91        15.82 o                         
  -1  10   7        192.24        188.69        17.75 o                         
   0  10   7         12.27          5.06         9.03 o                         
   1  10   7         15.69         -3.79         8.85 o                         
   2  10   7          2.43         -1.41        11.96 o                         
 -10  11   7         15.91         13.13        12.72 o                         
  -9  11   7          2.02          0.42         9.18 o                         
  -8  11   7        626.75        678.79        31.95 o                         
  -7  11   7        196.19        182.61        17.04 o                         
  -6  11   7         39.19         26.15         9.48 o                         
  -5  11   7         25.12         21.41         8.96 o                         
  -4  11   7         25.44         33.29        10.16 o                         
  -3  11   7        681.55        803.24        32.51 o                         
  -2  11   7          7.43         23.44        10.28 o                         
  -1  11   7        211.62        210.56        19.93 o                         
   0  11   7          7.79          7.09        11.16 o                         
  -8  12   7        104.11        106.49        19.03 o                         
  -7  12   7          4.79         16.83        11.57 o                         
  -6  12   7         19.98          6.92         9.36 o                         
  -5  12   7          3.62          4.82        11.37 o                         
  -4  12   7          0.19          2.63        10.09 o                         
  -3  12   7        551.33        688.53        48.54 o                         
  -2  12   7        217.89        267.84        28.31 o                         
   1 -15   8          7.11         -7.41        13.90 o                         
   2 -15   8        160.15        157.89        19.91 o                         
   3 -15   8        122.40        142.49        23.70 o                         
   4 -15   8        591.55        630.22        29.39 o                         
   5 -15   8         32.70         20.87        12.68 o                         
   6 -15   8         13.48        -10.42        10.42 o                         
   7 -15   8         58.00         36.76        12.33 o                         
   8 -15   8          1.70         -5.64        16.19 o                         
  -1 -14   8         23.99         22.57        11.88 o                         
   0 -14   8          6.17         10.39        10.53 o                         
   1 -14   8        406.49        420.53        41.20 o                         
   2 -14   8          7.88         -9.92         9.92 o                         
   3 -14   8         47.69         54.07         9.98 o                         
   4 -14   8        110.95        123.98        13.01 o                         
   5 -14   8          2.33          2.79         8.93 o                         
   6 -14   8         41.99         23.06        11.13 o                         
   7 -14   8         15.63         16.35        10.18 o                         
   8 -14   8         17.98         27.20        10.49 o                         
   9 -14   8         20.75         20.91        10.90 o                         
  -3 -13   8          1.69         -4.60        12.01 o                         
  -2 -13   8         10.33         20.75        12.57 o                         
  -1 -13   8         26.83         16.90         9.11 o                         
   0 -13   8         35.41         38.13        10.85 o                         
   1 -13   8         11.16          7.21         8.72 o                         
   2 -13   8        104.99         89.33        15.67 o                         
   3 -13   8          8.03         11.12         6.93 o                         
   4 -13   8          8.99          2.53         6.73 o                         
   5 -13   8        241.59        221.59        13.69 o                         
   6 -13   8         15.78          1.81         6.85 o                         
   7 -13   8        126.36        123.09        10.33 o                         
   8 -13   8         57.36         54.51         9.67 o                         
   9 -13   8         19.20         23.95        10.06 o                         
  10 -13   8         14.71         25.85        13.06 o                         
  -4 -12   8        349.31        452.19        29.79 o                         
  -3 -12   8        153.31        158.81        16.99 o                         
  -2 -12   8         88.90         79.91        12.72 o                         
  -1 -12   8        124.26        126.41        14.39 o                         
   0 -12   8        173.47        146.85        10.68 o                         
   1 -12   8          1.50         11.86         6.61 o                         
   2 -12   8         22.26         13.96         6.06 o                         
   3 -12   8       1180.91       1194.65        26.25 o                         
   4 -12   8          4.99          2.94         4.96 o                         
   5 -12   8         77.83         74.03         7.25 o                         
   6 -12   8          8.91         -4.86         4.86 o                         
   7 -12   8        268.18        228.59        11.54 o                         
   8 -12   8          7.14         -3.67         6.14 o                         
   9 -12   8        454.67        539.75        29.13 o                         
  10 -12   8         38.61         54.18        12.46 o                         
  -5 -11   8        116.05        145.34        19.14 o                         
  -4 -11   8         98.95        126.19        16.99 o                         
  -3 -11   8        150.12        165.57        15.62 o                         
  -2 -11   8        632.20        693.14        29.53 o                         
  -1 -11   8          0.09          7.25         4.59 o                         
   0 -11   8        110.16         84.23         6.84 o                         
   1 -11   8       1472.52       1451.93        29.10 o                         
   2 -11   8         86.10         95.02         6.71 o                         
   3 -11   8        823.31        799.56        18.32 o                         
   4 -11   8       1081.10        972.56        21.85 o                         
   5 -11   8          0.12         -0.79         4.60 o                         
   6 -11   8         17.28         22.32         5.02 o                         
   7 -11   8       1285.27       1312.72        25.75 o                         
   8 -11   8        529.03        570.55        18.68 o                         
   9 -11   8          8.42          6.63         8.18 o                         
  10 -11   8          1.77         23.71        10.22 o                         
  11 -11   8          0.28         -4.56         8.98 o                         
  -6 -10   8        153.49        144.34        20.04 o                         
  -5 -10   8        473.06        537.65        27.13 o                         
  -4 -10   8         11.95         -3.09         8.42 o                         
  -3 -10   8         68.64         83.01        10.26 o                         
  -2 -10   8         22.04         23.86         6.34 o                         
  -1 -10   8        188.95        167.78         8.56 o                         
   0 -10   8        404.28        406.40        10.70 o                         
   1 -10   8       1317.41       1370.80        22.17 o                         
   2 -10   8       1771.15       1887.21        28.55 o                         
   3 -10   8         17.83         28.31         4.19 o                         
   4 -10   8        379.14        320.44        10.16 o                         
   5 -10   8       1082.70        968.69        15.74 o                         
   6 -10   8         72.27         94.19         5.61 o                         
   7 -10   8        537.63        546.43        13.57 o                         
   8 -10   8        939.52       1047.43        24.57 o                         
   9 -10   8         31.86         45.47         9.55 o                         
  10 -10   8         62.02        106.48        14.35 o                         
  11 -10   8         35.85         13.98        11.11 o                         
  -7  -9   8          1.92        -12.37        12.37 o                         
  -6  -9   8         59.90         48.61        21.17 o                         
  -5  -9   8        187.65        203.18        13.92 o                         
  -4  -9   8        120.91         81.59        10.68 o                         
  -3  -9   8        129.25        116.11         8.29 o                         
  -2  -9   8          7.37          6.02         4.05 o                         
  -1  -9   8       1700.83       1702.09        27.90 o                         
   0  -9   8        962.08        887.21        13.57 o                         
   1  -9   8          2.56          0.40         3.16 o                         
   2  -9   8          4.17          4.93         3.07 o                         
   3  -9   8        597.03        544.08        11.53 o                         
   4  -9   8          2.93          0.35         2.68 o                         
   5  -9   8        668.64        618.22        10.90 o                         
   6  -9   8        804.07        814.28        13.81 o                         
   7  -9   8         62.10         69.17         5.13 o                         
   8  -9   8        541.45        559.72        12.98 o                         
   9  -9   8        105.16        114.59        10.88 o                         
  10  -9   8         23.59         13.55         8.40 o                         
  11  -9   8         35.15         23.84        14.80 o                         
  -8  -8   8         43.21         22.94        13.52 o                         
  -7  -8   8         16.49         14.83        10.61 o                         
  -6  -8   8         62.00         73.01        10.77 o                         
  -5  -8   8        147.53        167.76         9.48 o                         
  -4  -8   8        145.20        144.64         7.92 o                         
  -3  -8   8        682.33        672.68        17.43 o                         
  -2  -8   8         94.84        121.07         7.09 o                         
  -1  -8   8         38.14         36.41         4.21 o                         
   0  -8   8        528.30        502.02         9.30 o                         
   1  -8   8        334.49        350.82         8.01 o                         
   2  -8   8          5.76          0.18         2.26 o                         
   3  -8   8          4.43          0.91         2.30 o                         
   4  -8   8         83.60         82.61         4.29 o                         
   5  -8   8        231.29        234.40         6.72 o                         
   6  -8   8        173.73        163.33         6.09 o                         
   7  -8   8          2.83          0.65         3.34 o                         
   8  -8   8          6.34          1.76         3.62 o                         
   9  -8   8          6.80          9.01         5.80 o                         
  10  -8   8         74.83         61.86         9.95 o                         
  11  -8   8         36.23         30.58        10.58 o                         
  -8  -7   8         83.59         81.32        14.38 o                         
  -7  -7   8         79.49         57.64        10.72 o                         
  -6  -7   8         60.69         40.20         7.02 o                         
  -5  -7   8         33.47         36.62         5.63 o                         
  -4  -7   8         58.39         70.60         5.82 o                         
  -3  -7   8         12.90          4.70         3.88 o                         
  -2  -7   8       1161.72       1193.83        22.90 o                         
  -1  -7   8        490.26        497.64        12.23 o                         
   0  -7   8         53.48         49.16         5.60 o                         
   1  -7   8        117.21        121.13         4.43 o                         
   2  -7   8         67.72         62.50         3.40 o                         
   3  -7   8        246.61        251.44         6.13 o                         
   4  -7   8         71.38         65.76         3.67 o                         
   5  -7   8        653.92        649.11        11.17 o                         
   6  -7   8         28.25         20.58         3.55 o                         
   7  -7   8         41.02         52.47         5.16 o                         
   8  -7   8         27.94         12.67         4.03 o                         
   9  -7   8         20.75         12.55         5.88 o                         
  10  -7   8         37.18         27.57         8.89 o                         
  11  -7   8         89.88        101.08        19.16 o                         
  -9  -6   8        153.68        210.65        33.03 o                         
  -8  -6   8        272.86        344.53        20.72 o                         
  -7  -6   8          5.17         13.33         8.81 o                         
  -6  -6   8        356.84        354.30        12.80 o                         
  -5  -6   8       1409.83       1493.33        27.28 o                         
  -4  -6   8        524.32        586.28        14.11 o                         
  -3  -6   8         49.63         35.45         4.51 o                         
  -2  -6   8       2612.35       2614.29        41.30 o                         
  -1  -6   8        872.53        833.49        17.92 o                         
   0  -6   8          1.23         -2.48         2.48 o                         
   1  -6   8        169.31        164.15         5.05 o                         
   2  -6   8        160.56        134.90         4.52 o                         
   3  -6   8         42.85         49.14         3.92 o                         
   4  -6   8       3000.95       2830.79        39.32 o                         
   5  -6   8       2141.22       2103.47        29.54 o                         
   6  -6   8         11.31          8.54         3.08 o                         
   7  -6   8         34.93         37.48         4.26 o                         
   8  -6   8         24.71         22.15         4.70 o                         
   9  -6   8        138.00        131.45         9.14 o                         
  10  -6   8         15.33          9.53         8.66 o                         
  11  -6   8         10.23         23.30        11.37 o                         
 -10  -5   8        215.53        230.58        20.88 o                         
  -9  -5   8         34.10         34.96        11.48 o                         
  -8  -5   8        116.49         91.55        12.20 o                         
  -7  -5   8        159.39        146.05         9.91 o                         
  -6  -5   8         52.31         53.89         6.30 o                         
  -5  -5   8        542.53        562.50        13.36 o                         
  -4  -5   8        172.32        168.34         7.73 o                         
  -3  -5   8        597.27        590.38        12.07 o                         
  -2  -5   8        916.14        863.69        15.18 o                         
  -1  -5   8       3324.61       3291.48        47.74 o                         
   0  -5   8        287.00        247.89         5.28 o                         
   1  -5   8        134.41        131.26         4.80 o                         
   2  -5   8       3337.08       3151.20        42.33 o                         
   3  -5   8       8178.65       7998.30        99.33 o                         
   4  -5   8       1054.20       1027.91        16.65 o                         
   5  -5   8        807.55        804.30        13.02 o                         
   6  -5   8         48.51         43.17         3.63 o                         
   7  -5   8          3.14          1.92         3.01 o                         
   8  -5   8        485.02        489.40        12.10 o                         
   9  -5   8        527.32        571.41        17.00 o                         
  10  -5   8        161.69        208.14        14.50 o                         
  11  -5   8         48.91         51.77        11.29 o                         
 -10  -4   8         53.50         48.70        12.96 o                         
  -9  -4   8         27.34          6.11         9.49 o                         
  -8  -4   8         36.37         34.19         9.57 o                         
  -7  -4   8          8.42          4.87         3.88 o                         
  -6  -4   8        174.60        192.79         7.84 o                         
  -5  -4   8        162.55        160.98         6.79 o                         
  -4  -4   8       1631.27       1664.30        24.38 o                         
  -3  -4   8       4438.96       4609.83        56.92 o                         
  -2  -4   8        395.63        442.64         9.22 o                         
  -1  -4   8         28.97         32.38         3.20 o                         
   0  -4   8          2.05          1.65         1.66 o                         
   1  -4   8        155.51        146.28         4.87 o                         
   2  -4   8        335.16        296.30         7.19 o                         
   3  -4   8       3650.78       3499.59        42.55 o                         
   4  -4   8       3389.00       3204.76        40.03 o                         
   5  -4   8         19.25         11.94         2.55 o                         
   6  -4   8       1225.23       1227.65        16.89 o                         
   7  -4   8       1196.08       1212.83        17.48 o                         
   8  -4   8         54.65         46.87         5.13 o                         
   9  -4   8        139.63        157.63        11.42 o                         
  10  -4   8        352.58        477.51        20.72 o                         
  11  -4   8         51.61         59.95        11.82 o                         
 -11  -3   8         12.85          7.09        11.77 o                         
 -10  -3   8        125.02         92.83        14.63 o                         
  -9  -3   8         32.81         24.24         7.77 o                         
  -8  -3   8        328.25        321.59        12.57 o                         
  -7  -3   8         14.20          4.56         3.68 o                         
  -6  -3   8        229.85        235.63         9.98 o                         
  -5  -3   8         63.31         76.06         4.93 o                         
  -4  -3   8         92.45        103.37         5.19 o                         
  -3  -3   8        141.60        138.20         5.26 o                         
  -2  -3   8       1003.34        944.23        17.58 o                         
  -1  -3   8        365.25        382.11         9.87 o                         
   0  -3   8        254.44        252.14         5.38 o                         
   1  -3   8        325.36        296.89         6.03 o                         
   2  -3   8       1174.04       1093.46        16.00 o                         
   3  -3   8         21.21         12.23         2.53 o                         
   4  -3   8         76.36         56.32         3.53 o                         
   5  -3   8         88.99         82.59         4.07 o                         
   6  -3   8        104.74        110.96         5.12 o                         
   7  -3   8         71.94         64.10         4.53 o                         
   8  -3   8        598.66        648.85        13.76 o                         
   9  -3   8          5.85         -2.25         6.65 o                         
  10  -3   8          1.24         -3.46         8.51 o                         
  11  -3   8          5.73         -2.93        10.44 o                         
 -11  -2   8         40.36         34.56        16.52 o                         
 -10  -2   8          3.48         -8.62        11.12 o                         
  -9  -2   8         98.54         73.50         9.00 o                         
  -8  -2   8          5.45          5.07         4.55 o                         
  -7  -2   8          0.53         -2.27         3.29 o                         
  -6  -2   8        992.38       1049.19        19.04 o                         
  -5  -2   8        801.19        816.05        14.80 o                         
  -4  -2   8        527.66        569.30        12.31 o                         
  -3  -2   8         49.73         80.67         4.20 o                         
  -2  -2   8         73.18         88.58         4.10 o                         
  -1  -2   8        398.58        422.18         6.76 o                         
   0  -2   8        324.01        283.00         7.39 o                         
   1  -2   8        113.80        130.95         4.72 o                         
   2  -2   8        559.93        567.10         9.29 o                         
   3  -2   8        154.43        153.17         4.45 o                         
   4  -2   8        119.75         98.97         4.23 o                         
   5  -2   8        176.87        147.79         5.34 o                         
   6  -2   8        120.89        129.16         5.46 o                         
   7  -2   8        142.74        143.49         6.21 o                         
   8  -2   8         50.74         32.28         5.40 o                         
   9  -2   8         21.93         24.80        11.38 o                         
  10  -2   8          4.60         13.21         8.57 o                         
 -11  -1   8         98.94         62.10        15.12 o                         
 -10  -1   8         94.18         78.31         9.93 o                         
  -9  -1   8          9.42          6.56         6.02 o                         
  -8  -1   8          8.18          0.71         4.07 o                         
  -7  -1   8       2803.54       2977.13        47.10 o                         
  -6  -1   8         20.41         11.81         3.43 o                         
  -5  -1   8       1466.41       1536.91        23.85 o                         
  -4  -1   8         60.90         53.43         4.48 o                         
  -3  -1   8        183.91        244.04         5.53 o                         
  -2  -1   8          0.36         -1.67         1.67 o                         
  -1  -1   8         53.94         50.73         3.08 o                         
   0  -1   8       1031.76       1009.75        14.05 o                         
   1  -1   8        190.70        159.25         4.63 o                         
   2  -1   8          4.81          1.37         1.78 o                         
   3  -1   8         31.93         32.56         2.88 o                         
   4  -1   8          1.79          1.94         2.48 o                         
   5  -1   8          3.20          7.18         2.86 o                         
   6  -1   8        710.82        779.32        13.37 o                         
   7  -1   8        407.53        412.99        10.63 o                         
   8  -1   8          9.29         -0.85         5.08 o                         
   9  -1   8          2.26         -2.76         8.48 o                         
  10  -1   8         87.79         76.79        12.03 o                         
 -12   0   8        165.50        127.20        26.42 o                         
 -11   0   8          2.74          4.16        10.85 o                         
 -10   0   8         87.79         73.68         9.40 o                         
  -9   0   8        170.14        175.42         9.16 o                         
  -8   0   8         34.58         31.64         4.22 o                         
  -7   0   8       1983.21       2065.34        27.06 o                         
  -6   0   8       2552.40       2696.92        33.70 o                         
  -5   0   8          7.52          2.99         2.43 o                         
  -4   0   8        472.54        463.46         8.57 o                         
  -3   0   8         94.67         81.47         3.15 o                         
  -2   0   8       1759.57       1767.61        22.50 o                         
  -1   0   8       5758.48       5909.80        71.27 o                         
   0   0   8       4067.49       3970.97        44.84 o                         
   1   0   8       7562.83       7498.82        84.72 o                         
   2   0   8          6.71          7.29         2.27 o                         
   3   0   8        736.37        746.59        11.73 o                         
   4   0   8       1301.87       1367.58        19.37 o                         
   5   0   8          4.95         -2.09         3.04 o                         
   6   0   8        537.66        547.54        12.07 o                         
   7   0   8        768.44        893.30        19.42 o                         
   8   0   8         12.53         13.47         6.86 o                         
   9   0   8         28.73         21.40         9.64 o                         
 -12   1   8         21.46         10.52        10.11 o                         
 -11   1   8          4.70         10.54         8.26 o                         
 -10   1   8          0.60          3.36         5.75 o                         
  -9   1   8        305.41        324.54        10.74 o                         
  -8   1   8        557.05        609.59        14.05 o                         
  -7   1   8         20.22         22.15         3.26 o                         
  -6   1   8       3397.75       3703.14        48.15 o                         
  -5   1   8          6.21          7.35         2.31 o                         
  -4   1   8          1.36         -0.32         1.97 o                         
  -3   1   8       3027.55       3082.31        37.61 o                         
  -2   1   8        245.92        188.26         5.22 o                         
  -1   1   8       3581.94       3647.12        45.49 o                         
   0   1   8        564.11        544.31         8.93 o                         
   1   1   8         22.60         19.33         2.47 o                         
   2   1   8        928.47        916.41        13.06 o                         
   3   1   8        507.91        503.60         9.77 o                         
   4   1   8       1279.88       1313.73        19.04 o                         
   5   1   8       2558.61       2838.19        38.29 o                         
   6   1   8          2.24          1.65         4.02 o                         
   7   1   8        155.80        160.71        11.59 o                         
   8   1   8        174.74        208.99        16.00 o                         
   9   1   8         32.18         28.13        10.28 o                         
 -12   2   8         30.41         13.81         9.45 o                         
 -11   2   8         78.11         52.34         9.85 o                         
 -10   2   8        204.07        179.44        11.22 o                         
  -9   2   8        419.27        432.03        12.18 o                         
  -8   2   8       1680.00       1822.40        28.40 o                         
  -7   2   8        630.93        658.95        12.33 o                         
  -6   2   8        134.55        142.62         5.16 o                         
  -5   2   8        332.45        351.31         7.61 o                         
  -4   2   8         59.50         54.01         3.70 o                         
  -3   2   8         14.25          9.82         2.08 o                         
  -2   2   8       4005.50       4236.14        50.88 o                         
  -1   2   8          3.92          6.98         2.50 o                         
   0   2   8        236.49        234.97         5.71 o                         
   1   2   8          0.55         -0.45         2.34 o                         
   2   2   8        547.75        506.19         9.75 o                         
   3   2   8       1068.27       1091.33        15.60 o                         
   4   2   8          7.56          0.76         3.48 o                         
   5   2   8        634.80        671.08        14.02 o                         
   6   2   8        408.66        426.06        12.69 o                         
   7   2   8         15.43         16.51         5.73 o                         
   8   2   8        118.60        128.45        13.16 o                         
 -12   3   8         31.80         38.69        11.48 o                         
 -11   3   8          0.48         -1.50         6.97 o                         
 -10   3   8          0.91          1.21         6.43 o                         
  -9   3   8         74.83         72.23         6.12 o                         
  -8   3   8        414.42        474.43        12.64 o                         
  -7   3   8          1.82          4.09         2.60 o                         
  -6   3   8       1416.98       1503.97        24.48 o                         
  -5   3   8        665.10        709.63        13.28 o                         
  -4   3   8       1126.54       1205.25        18.03 o                         
  -3   3   8        681.28        637.02        10.83 o                         
  -2   3   8          1.32          1.36         2.68 o                         
  -1   3   8        718.73        702.90        12.18 o                         
   0   3   8        297.44        278.05         6.69 o                         
   1   3   8        228.47        235.15         6.67 o                         
   2   3   8         39.21         25.09         3.45 o                         
   3   3   8        445.51        471.73         9.63 o                         
   4   3   8          8.14          2.28         3.70 o                         
   5   3   8         20.87         13.60         4.39 o                         
   6   3   8          1.52         -0.25         5.01 o                         
   7   3   8          2.11          3.47         6.04 o                         
   8   3   8          0.20          1.53         8.76 o                         
 -12   4   8          7.24         -3.88         8.45 o                         
 -11   4   8          0.06          0.15         7.42 o                         
 -10   4   8        661.59        813.85        30.49 o                         
  -9   4   8         32.52         30.88         5.81 o                         
  -8   4   8        293.19        312.97         9.36 o                         
  -7   4   8          2.99         -0.76         2.64 o                         
  -6   4   8        214.76        213.39         7.58 o                         
  -5   4   8          9.71         19.33         3.35 o                         
  -4   4   8       1531.15       1572.64        21.15 o                         
  -3   4   8         65.79         69.32         4.41 o                         
  -2   4   8         32.55         28.43         3.37 o                         
  -1   4   8        558.65        567.17        10.29 o                         
   0   4   8       3545.39       3547.62        43.16 o                         
   1   4   8         27.91         18.72         3.21 o                         
   2   4   8          0.13         -1.97         3.00 o                         
   3   4   8         10.67          3.54         3.63 o                         
   4   4   8        786.53        915.71        18.22 o                         
   5   4   8          7.46          7.94         5.06 o                         
   6   4   8        238.45        334.48        14.18 o                         
   7   4   8          5.67         -6.39         8.54 o                         
 -12   5   8        300.01        341.13        23.24 o                         
 -11   5   8        181.56        194.92        14.43 o                         
 -10   5   8         13.03          6.89         7.14 o                         
  -9   5   8        516.74        571.03        17.12 o                         
  -8   5   8        539.07        542.78        14.20 o                         
  -7   5   8        103.27        103.72         4.95 o                         
  -6   5   8        676.41        706.73        13.69 o                         
  -5   5   8       1017.72       1022.12        17.67 o                         
  -4   5   8         66.30         62.03         4.66 o                         
  -3   5   8       1571.33       1593.95        21.92 o                         
  -2   5   8         55.57         38.93         3.39 o                         
  -1   5   8        442.24        434.68         9.60 o                         
   0   5   8         17.77         16.93         3.53 o                         
   1   5   8        282.48        279.15         7.64 o                         
   2   5   8        525.43        536.45        11.92 o                         
   3   5   8          9.37          7.75         4.50 o                         
   4   5   8         62.02         53.61         7.51 o                         
   5   5   8         43.29         43.03         8.72 o                         
   6   5   8         13.87         10.10         8.30 o                         
 -12   6   8         72.61         68.86        11.70 o                         
 -11   6   8        377.04        419.57        20.61 o                         
 -10   6   8        115.96         97.99        10.88 o                         
  -9   6   8         40.35         27.20         6.59 o                         
  -8   6   8        326.89        365.40        11.72 o                         
  -7   6   8        275.93        293.84         9.14 o                         
  -6   6   8          2.69          2.69         3.89 o                         
  -5   6   8       2675.97       2804.14        37.68 o                         
  -4   6   8       1326.50       1396.99        20.84 o                         
  -3   6   8        119.82        125.93         4.99 o                         
  -2   6   8         24.15         20.38         3.28 o                         
  -1   6   8         22.90         17.44         3.41 o                         
   0   6   8        302.84        310.14         8.87 o                         
   1   6   8        578.02        598.01        12.69 o                         
   2   6   8        544.90        586.47        17.07 o                         
   3   6   8        226.73        245.41        12.67 o                         
   4   6   8          3.98          7.91         7.48 o                         
   5   6   8         18.07          4.08         8.92 o                         
   6   6   8         46.63         27.83        12.39 o                         
 -12   7   8          1.32          5.30         9.29 o                         
 -11   7   8         47.55         44.13        10.08 o                         
 -10   7   8         10.68          9.28         7.45 o                         
  -9   7   8        141.56        131.80        10.19 o                         
  -8   7   8         29.61         26.86         5.64 o                         
  -7   7   8        506.27        545.07        15.69 o                         
  -6   7   8        685.51        745.01        16.28 o                         
  -5   7   8        270.94        279.90         9.36 o                         
  -4   7   8          2.21         -2.45         3.83 o                         
  -3   7   8        169.56        142.69         6.34 o                         
  -2   7   8         94.36         96.16         5.41 o                         
  -1   7   8        148.07        140.53         6.76 o                         
   0   7   8       1573.35       1758.35        32.76 o                         
   1   7   8         66.19         54.32         6.88 o                         
   2   7   8         19.23         12.18         6.30 o                         
   3   7   8         71.65         60.09        10.03 o                         
   4   7   8         42.35         29.64        10.89 o                         
   5   7   8          8.22          1.51        12.99 o                         
 -11   8   8         37.15         16.37         9.95 o                         
 -10   8   8         14.14         10.82         8.08 o                         
  -9   8   8        287.01        298.87        15.76 o                         
  -8   8   8         28.51         21.26         6.39 o                         
  -7   8   8        205.45        214.02        13.38 o                         
  -6   8   8        234.63        227.79         9.96 o                         
  -5   8   8          2.86         -4.24         4.24 o                         
  -4   8   8        340.53        336.94        10.27 o                         
  -3   8   8         21.03         10.61         4.55 o                         
  -2   8   8        183.73        182.75         8.40 o                         
  -1   8   8          4.13          4.50         5.00 o                         
   0   8   8          0.33          1.03         6.06 o                         
   1   8   8         50.57         52.68         9.20 o                         
   2   8   8         14.89         18.32         8.22 o                         
   3   8   8         20.00         20.34         9.02 o                         
 -11   9   8         20.10          7.35        11.70 o                         
 -10   9   8          8.42          6.90         8.36 o                         
  -9   9   8        154.96        150.26        12.86 o                         
  -8   9   8        110.53        103.59        10.86 o                         
  -7   9   8         65.27         46.78         9.32 o                         
  -6   9   8         72.50         61.18         7.45 o                         
  -5   9   8        498.05        477.40        21.38 o                         
  -4   9   8        147.11        119.12         9.12 o                         
  -3   9   8          2.35          2.66         5.10 o                         
  -2   9   8         13.02         13.83         6.56 o                         
  -1   9   8        115.75        106.28        10.03 o                         
   0   9   8        117.83        117.87        12.15 o                         
   1   9   8          0.74          1.05         7.44 o                         
   2   9   8          4.03         -9.39         9.39 o                         
 -10  10   8         13.58          4.68         9.20 o                         
  -9  10   8         30.75         28.89         9.95 o                         
  -8  10   8        111.70        107.88        13.30 o                         
  -7  10   8         95.09         60.99         9.11 o                         
  -6  10   8          4.75          9.70         6.51 o                         
  -5  10   8         48.30         38.03         8.60 o                         
  -4  10   8          2.04         12.08         6.55 o                         
  -3  10   8          0.79          4.94         9.15 o                         
  -2  10   8         40.32         44.67        10.95 o                         
  -1  10   8          1.72         -4.96         8.36 o                         
   0  10   8          0.37         -9.73         9.73 o                         
   1  10   8          0.12         -4.84        12.11 o                         
  -9  11   8         58.02         57.81        15.13 o                         
  -8  11   8        143.46        141.18        15.30 o                         
  -7  11   8        226.30        225.83        18.88 o                         
  -6  11   8        268.28        245.64        34.55 o                         
  -5  11   8        124.89         87.84        12.25 o                         
  -4  11   8         36.09         30.67        10.06 o                         
  -3  11   8        575.92        711.85        28.07 o                         
  -2  11   8          3.63         -9.68        11.10 o                         
  -1  11   8         10.51         -4.41        11.22 o                         
  -7  12   8         10.51         44.52        31.43 o                         
  -6  12   8         68.69         32.89        13.97 o                         
  -5  12   8         19.66         -8.18        12.82 o                         
  -4  12   8         66.43         70.25        18.05 o                         
   1 -15   9         35.08         24.43        18.10 o                         
   2 -15   9         35.58         27.29        12.07 o                         
   3 -15   9          0.45         -7.44        10.50 o                         
   4 -15   9        404.30        394.98        27.07 o                         
   5 -15   9         19.05         36.64        15.93 o                         
   6 -15   9         11.05         14.09        11.79 o                         
   7 -15   9         93.98        104.14        14.33 o                         
  -1 -14   9          0.43        -12.06        12.16 o                         
   0 -14   9          0.52         -6.62        10.67 o                         
   1 -14   9         90.89         55.38        11.92 o                         
   2 -14   9         34.80         35.29        12.08 o                         
   3 -14   9         36.39         53.21        10.29 o                         
   4 -14   9        138.84        149.27        17.54 o                         
   5 -14   9         54.17         45.70        13.82 o                         
   6 -14   9        139.69        148.43        16.50 o                         
   7 -14   9         35.73         37.37         8.73 o                         
   8 -14   9        242.02        246.33        19.27 o                         
   9 -14   9        241.60        253.50        22.18 o                         
  -3 -13   9          3.73          9.74        14.50 o                         
  -2 -13   9          7.56         -3.26        11.93 o                         
  -1 -13   9         73.61         67.55        15.28 o                         
   0 -13   9        198.98        201.13        19.91 o                         
   1 -13   9        112.26         86.85        11.44 o                         
   2 -13   9        342.44        318.30        15.87 o                         
   3 -13   9        433.35        403.92        20.57 o                         
   4 -13   9        140.98        151.29        12.88 o                         
   5 -13   9        133.28        127.09        12.36 o                         
   6 -13   9        786.95        760.48        23.36 o                         
   7 -13   9          0.13         -2.85         6.98 o                         
   8 -13   9          9.47          0.57         7.97 o                         
   9 -13   9         40.25         40.50        10.69 o                         
  -4 -12   9        226.30        230.42        27.75 o                         
  -3 -12   9        483.23        565.97        31.47 o                         
  -2 -12   9          0.17          2.12         9.93 o                         
  -1 -12   9         32.94         23.45         9.74 o                         
   0 -12   9        129.05        147.88        10.90 o                         
   1 -12   9        120.73        116.57        10.02 o                         
   2 -12   9         16.96          9.94         7.38 o                         
   3 -12   9        321.34        304.58        11.95 o                         
   4 -12   9        197.61        202.24        10.75 o                         
   5 -12   9          0.09         -3.17         5.09 o                         
   6 -12   9        245.09        239.16        12.45 o                         
   7 -12   9        131.71        130.66         9.78 o                         
   8 -12   9        483.01        546.84        19.97 o                         
   9 -12   9         68.77         54.18        10.60 o                         
  10 -12   9         42.34         42.16        12.81 o                         
  -5 -11   9        399.10        478.15        30.19 o                         
  -4 -11   9         10.98          7.30        13.08 o                         
  -3 -11   9         20.29          6.85        10.44 o                         
  -2 -11   9        255.88        250.18        20.93 o                         
  -1 -11   9         32.49         16.96         6.07 o                         
   0 -11   9        417.15        410.37        13.39 o                         
   1 -11   9       3197.18       3292.47        55.90 o                         
   2 -11   9        190.40        172.06         8.58 o                         
   3 -11   9          9.11         11.90         4.79 o                         
   4 -11   9        975.06        979.39        22.34 o                         
   5 -11   9         14.77          8.21         4.95 o                         
   6 -11   9        101.24        109.11         7.28 o                         
   7 -11   9        883.79        910.77        22.46 o                         
   8 -11   9        203.62        153.01        11.08 o                         
   9 -11   9         17.73         20.19         8.90 o                         
  10 -11   9         28.12         32.72        11.11 o                         
  -6 -10   9        165.27        152.50        20.37 o                         
  -5 -10   9        146.16        127.34        15.50 o                         
  -4 -10   9          3.35         -3.78         8.47 o                         
  -3 -10   9          5.47         11.21         7.98 o                         
  -2 -10   9        366.33        340.14        18.73 o                         
  -1 -10   9        859.95        890.59        20.07 o                         
   0 -10   9        142.19        151.90         7.77 o                         
   1 -10   9       1049.61       1022.70        19.29 o                         
   2 -10   9       1078.48       1091.45        23.45 o                         
   3 -10   9         93.17         73.86         6.27 o                         
   4 -10   9        106.61         88.69         5.37 o                         
   5 -10   9        769.31        747.44        15.45 o                         
   6 -10   9        338.41        313.97        10.21 o                         
   7 -10   9          0.50         -4.13         4.51 o                         
   8 -10   9       1294.91       1437.84        35.70 o                         
   9 -10   9         14.84          1.56         7.62 o                         
  10 -10   9          0.15         17.75        10.28 o                         
  11 -10   9        149.81        187.17        20.78 o                         
  -7  -9   9         69.04         61.26        13.85 o                         
  -6  -9   9          2.37         -0.96         9.72 o                         
  -5  -9   9          0.35          3.59         6.97 o                         
  -4  -9   9         20.54          3.41         5.48 o                         
  -3  -9   9          1.12         -4.92         5.03 o                         
  -2  -9   9         36.45         40.59         5.20 o                         
  -1  -9   9       1391.92       1374.27        23.75 o                         
   0  -9   9         13.35          4.47         2.91 o                         
   1  -9   9         12.88          8.87         2.70 o                         
   2  -9   9         18.88         24.72         3.41 o                         
   3  -9   9        417.74        376.47         8.41 o                         
   4  -9   9        135.51        119.12         5.33 o                         
   5  -9   9       1598.26       1584.05        25.48 o                         
   6  -9   9        916.22        876.37        16.95 o                         
   7  -9   9       1591.74       1627.04        25.07 o                         
   8  -9   9         91.52         75.80         6.80 o                         
   9  -9   9         56.03         52.40         9.15 o                         
  10  -9   9         21.24         25.57        11.86 o                         
  11  -9   9          4.97         16.65        11.16 o                         
  -8  -8   9         11.56         17.02        13.27 o                         
  -7  -8   9         26.82         33.79        11.42 o                         
  -6  -8   9          7.66         -1.30         7.96 o                         
  -5  -8   9        437.58        457.89        15.30 o                         
  -4  -8   9        145.49        124.29         7.80 o                         
  -3  -8   9        261.45        234.99         9.51 o                         
  -2  -8   9        185.18        188.81        13.64 o                         
  -1  -8   9        183.27        179.24         7.76 o                         
   0  -8   9       1649.54       1663.69        25.71 o                         
   1  -8   9        388.09        326.86         8.13 o                         
   2  -8   9        437.17        388.02         8.69 o                         
   3  -8   9         91.88         89.09         4.24 o                         
   4  -8   9        106.92        109.05         4.78 o                         
   5  -8   9        628.76        600.40        10.89 o                         
   6  -8   9         36.58         38.21         4.14 o                         
   7  -8   9         42.20         47.80         5.00 o                         
   8  -8   9          0.33         -1.55         4.20 o                         
   9  -8   9          4.07         -1.96         6.15 o                         
  10  -8   9         14.24          4.77         8.21 o                         
  11  -8   9        230.76        249.68        18.24 o                         
  -8  -7   9        175.45        185.04        20.91 o                         
  -7  -7   9         10.18          8.00         7.94 o                         
  -6  -7   9         88.33         50.08         7.20 o                         
  -5  -7   9         11.59          5.93         4.77 o                         
  -4  -7   9        575.85        560.90        15.69 o                         
  -3  -7   9       1603.15       1644.24        27.70 o                         
  -2  -7   9       2276.24       2275.14        37.19 o                         
  -1  -7   9          7.63          1.85         3.40 o                         
   0  -7   9        463.22        421.91        11.01 o                         
   1  -7   9         35.27         24.51         2.82 o                         
   2  -7   9        858.41        833.11        13.04 o                         
   3  -7   9         30.76         24.11         3.28 o                         
   4  -7   9       1484.85       1481.61        21.08 o                         
   5  -7   9         69.87         62.71         4.57 o                         
   6  -7   9         60.74         58.58         4.96 o                         
   7  -7   9          9.51         10.60         4.03 o                         
   8  -7   9        123.69        123.78         7.30 o                         
   9  -7   9         53.39         63.94         8.09 o                         
  10  -7   9          6.96         12.79         8.97 o                         
  11  -7   9          1.54         -4.04         9.88 o                         
  -9  -6   9        127.67        137.22        20.45 o                         
  -8  -6   9        533.42        609.72        26.10 o                         
  -7  -6   9        397.81        403.53        16.50 o                         
  -6  -6   9         57.93         49.70         6.16 o                         
  -5  -6   9         28.85         22.77         5.01 o                         
  -4  -6   9       1019.90       1071.93        19.36 o                         
  -3  -6   9        285.83        300.00         9.20 o                         
  -2  -6   9        767.39        767.28        15.03 o                         
  -1  -6   9         58.58         48.10         6.01 o                         
   0  -6   9        318.31        279.54         6.44 o                         
   1  -6   9       2047.53       1940.36        25.06 o                         
   2  -6   9       3199.21       3053.02        40.38 o                         
   3  -6   9       1851.97       1769.56        28.30 o                         
   4  -6   9        122.75        128.24         6.50 o                         
   5  -6   9        758.31        731.08        13.78 o                         
   6  -6   9        356.13        339.93         9.60 o                         
   7  -6   9         21.30          7.49         3.95 o                         
   8  -6   9         63.72         65.84         6.51 o                         
   9  -6   9        185.62        184.68        11.86 o                         
  10  -6   9         39.09         23.45         9.47 o                         
  11  -6   9          0.35         -3.37         9.96 o                         
 -10  -5   9        281.81        381.36        30.53 o                         
  -9  -5   9          1.80          3.20        10.12 o                         
  -8  -5   9          1.06         -4.21         7.99 o                         
  -7  -5   9        106.43         95.74         6.88 o                         
  -6  -5   9         11.33          7.76         4.14 o                         
  -5  -5   9         18.21         15.19         4.08 o                         
  -4  -5   9       8419.37       8998.27       108.97 o                         
  -3  -5   9       3293.12       3441.89        47.17 o                         
  -2  -5   9        248.63        254.19         7.32 o                         
  -1  -5   9       1464.51       1441.51        23.79 o                         
   0  -5   9        119.89        104.82         4.13 o                         
   1  -5   9       1962.17       1951.74        27.61 o                         
   2  -5   9       5097.29       5052.99        63.95 o                         
   3  -5   9       2186.60       2051.93        29.87 o                         
   4  -5   9       1120.97       1080.66        18.16 o                         
   5  -5   9       1264.56       1260.31        19.23 o                         
   6  -5   9         17.22          9.37         2.87 o                         
   7  -5   9        543.34        581.83        12.37 o                         
   8  -5   9        188.87        185.94         8.86 o                         
   9  -5   9        452.09        490.67        25.47 o                         
  10  -5   9        563.39        724.29        26.24 o                         
  11  -5   9          0.73         -9.94         9.94 o                         
 -10  -4   9         41.68         26.31        13.17 o                         
  -9  -4   9          0.58         -1.94         8.51 o                         
  -8  -4   9         69.87         67.05         8.57 o                         
  -7  -4   9         12.82          6.18         4.08 o                         
  -6  -4   9        738.34        808.81        17.88 o                         
  -5  -4   9         29.20         24.48         4.07 o                         
  -4  -4   9        268.42        267.15         8.09 o                         
  -3  -4   9       1735.94       1710.02        25.47 o                         
  -2  -4   9         94.49         87.17         4.59 o                         
  -1  -4   9        269.81        270.24         7.98 o                         
   0  -4   9       3774.82       3650.14        43.44 o                         
   1  -4   9         42.03         76.38         3.72 o                         
   2  -4   9        569.07        561.02        10.32 o                         
   3  -4   9       6314.26       5981.38        68.83 o                         
   4  -4   9         24.06         16.00         3.05 o                         
   5  -4   9        623.25        651.81        11.64 o                         
   6  -4   9        133.37        135.88         5.32 o                         
   7  -4   9        256.89        247.18         8.12 o                         
   8  -4   9        681.87        748.97        15.32 o                         
   9  -4   9         55.82         69.18         9.82 o                         
  10  -4   9         68.70         74.74        12.52 o                         
  11  -4   9         12.67         60.14        24.19 o                         
 -11  -3   9          1.30        -12.71        14.97 o                         
 -10  -3   9         19.19         21.78        12.42 o                         
  -9  -3   9         18.15          0.45         7.40 o                         
  -8  -3   9        238.70        228.78        11.07 o                         
  -7  -3   9         13.41         12.88         4.04 o                         
  -6  -3   9         27.60         20.99         3.94 o                         
  -5  -3   9        176.33        163.15         6.74 o                         
  -4  -3   9          0.29          1.71         2.86 o                         
  -3  -3   9        379.97        415.48         9.35 o                         
  -2  -3   9         21.49         13.85         3.00 o                         
  -1  -3   9         60.97         52.46         3.34 o                         
   0  -3   9         70.76         68.51         2.95 o                         
   1  -3   9       4690.84       4394.91        49.36 o                         
   2  -3   9        190.70        177.70         5.61 o                         
   3  -3   9        189.73        163.22         5.57 o                         
   4  -3   9         37.92         35.42         3.39 o                         
   5  -3   9        703.55        676.24        11.09 o                         
   6  -3   9        217.77        223.79         7.48 o                         
   7  -3   9        291.62        295.52         9.16 o                         
   8  -3   9        231.02        228.74        12.80 o                         
   9  -3   9        306.90        353.44        19.66 o                         
  10  -3   9          1.01         -1.74         9.72 o                         
 -11  -2   9         29.29         14.77        12.30 o                         
 -10  -2   9         13.30          8.80         9.71 o                         
  -9  -2   9          1.75         11.52         7.36 o                         
  -8  -2   9        205.31        195.68        10.13 o                         
  -7  -2   9         19.38         15.15         3.89 o                         
  -6  -2   9         43.57         37.94         4.51 o                         
  -5  -2   9        410.35        442.77        10.25 o                         
  -4  -2   9         12.39         11.02         3.26 o                         
  -3  -2   9        313.49        319.74         8.31 o                         
  -2  -2   9          1.54         -1.94         1.94 o                         
  -1  -2   9        210.89        215.43         5.32 o                         
   0  -2   9          0.78         -1.73         1.73 o                         
   1  -2   9       1450.89       1448.26        20.94 o                         
   2  -2   9         28.08         26.27         3.01 o                         
   3  -2   9        796.70        720.52        11.62 o                         
   4  -2   9          4.59          4.58         2.59 o                         
   5  -2   9        194.27        174.74         5.91 o                         
   6  -2   9        352.19        337.49         8.54 o                         
   7  -2   9         40.25         35.76         4.90 o                         
   8  -2   9         60.88         55.40         7.38 o                         
   9  -2   9          9.59          3.99         7.99 o                         
  10  -2   9          1.87          5.46         9.13 o                         
 -11  -1   9          2.35          5.13        11.23 o                         
 -10  -1   9         22.38         23.38         8.61 o                         
  -9  -1   9         30.93         26.98         7.76 o                         
  -8  -1   9        118.78        120.94        10.33 o                         
  -7  -1   9       2473.09       2622.03        40.28 o                         
  -6  -1   9        205.67        187.13         6.99 o                         
  -5  -1   9        348.16        363.65        10.50 o                         
  -4  -1   9        920.93        985.34        18.05 o                         
  -3  -1   9         53.88         41.38         2.70 o                         
  -2  -1   9        142.41        154.66         4.58 o                         
  -1  -1   9       3955.59       3871.67        44.98 o                         
   0  -1   9        310.93        219.84         5.66 o                         
   1  -1   9         38.58         23.91         2.71 o                         
   2  -1   9        481.19        482.92         8.77 o                         
   3  -1   9         88.97         69.42         4.47 o                         
   4  -1   9         52.47         58.76         3.93 o                         
   5  -1   9          3.62          0.23         2.88 o                         
   6  -1   9          6.80          1.27         3.43 o                         
   7  -1   9         71.83         67.79         5.77 o                         
   8  -1   9          1.01          2.56         6.18 o                         
   9  -1   9        103.95        103.28        12.57 o                         
  10  -1   9          4.59          4.38        16.46 o                         
 -11   0   9         10.38         10.95        10.76 o                         
 -10   0   9         31.02         18.82         8.33 o                         
  -9   0   9        294.64        294.03        16.69 o                         
  -8   0   9        186.25        193.68        10.29 o                         
  -7   0   9        104.68        101.57         4.83 o                         
  -6   0   9       1504.69       1554.59        28.68 o                         
  -5   0   9          3.68          1.83         2.39 o                         
  -4   0   9          7.51          5.27         2.01 o                         
  -3   0   9       4008.92       4116.26        49.28 o                         
  -2   0   9       7565.55       7895.21        94.27 o                         
  -1   0   9        405.74        381.72         7.01 o                         
   0   0   9       3734.41       3584.23        41.24 o                         
   1   0   9          4.77          8.78         2.38 o                         
   2   0   9         13.27         10.43         2.53 o                         
   3   0   9        531.28        535.21         9.78 o                         
   4   0   9          3.22          1.87         3.14 o                         
   5   0   9        218.87        218.32         7.88 o                         
   6   0   9        249.82        285.52         9.79 o                         
   7   0   9         10.47          8.27         5.39 o                         
   8   0   9        148.87        152.92        12.16 o                         
   9   0   9          3.21         -2.49         8.59 o
[truncated: 251,182 more chars]
